# Supplementary material for: Molecular characterization of Histomonas meleagridis exoproteome with emphasis on protease secretion and parasite-bacteria interaction
Source: PLoS One. 2019 Feb 26;14(2):e0212429. doi: 10.1371/journal.pone.0212429 (PMC6391000; doi:10.1371/journal.pone.0212429)
Supplement: S1 Table — The list contains H. meleagridis specific proteins identified in the exoproteome with ≥2 confident peptides in at least 3 replicates. Information on SignalP and SecretomeP data, number of confident peptides, the % of protein sequence coverage (>95% confidence) and the number of ambiguous accessions is given. The total ProtScore means the score with all peptides (unique and shared). The Unused ProtScore is the score using only the unique peptides. Term “ALL” represents combined data for all 6 replicates. The LP1, LP2, and LP3 are 3 replicates of the H. meleagridis virulent strain (low passage, 28x). The HP1, HP2 and HP3 are 3 replicates of the H. meleagridis attenuated strain (high passage, 319x). (XLSX) [file pone.0212429.s001.xlsx]

## Sheet: Table S1
								ALL					LP1					LP2					LP3					HP1					HP2					HP3
Identified Histomonas contig	Representative Accession	Description	Biological Process	SignalP	SecretomeP	Unused ProtScore	Total ProtScore	Ambiguous Accessions	Confident Peptides	%Seq Cov - peptides >95% conf	Unused ProtScore	Total ProtScore	Ambiguous Accessions	Confident Peptides	%Seq Cov - peptides >95% conf	Unused ProtScore	Total ProtScore	Ambiguous Accessions	Confident Peptides	%Seq Cov - peptides >95% conf	Unused ProtScore	Total ProtScore	Ambiguous Accessions	Confident Peptides	%Seq Cov - peptides >95% conf	Unused ProtScore	Total ProtScore	Ambiguous Accessions	Confident Peptides	%Seq Cov - peptides >95% conf	Unused ProtScore	Total ProtScore	Ambiguous Accessions	Confident Peptides	%Seq Cov - peptides >95% conf	Unused ProtScore	Total ProtScore	Ambiguous Accessions	Confident Peptides	%Seq Cov - peptides >95% conf
Contig1899	HAGI01001872	phosphoenol pyruvate carboxykinase	kinase activity		X	75.2	75.2	1	49	68.1	62.27	62.28	1	33	59.3	71.68	71.68	1	43	67.9	68.89	68.89	1	41	66.8	64.61	64.61	1	37	61.9	67.67	67.67	1	37	63.1	70.16	70.16	1	40	67.4
Contig1151	HAGI01001135	enolase family protein	metabolism			61.2	61.24	1	37	73.1	57.94	57.94	1	32	69.2	51.96	51.96	1	30	62	55.8	55.8	1	34	64.1	53.39	53.39	1	28	63.5	54	54	1	30	63.5	53.46	53.48	1	31	61.1
Contig1014	HAGI01000999	C2 domain containing protein	protein binding			59.97	60	1	35	47.7	48.61	48.62	1	27	37.8	47.37	47.37	1	28	41.4	49.09	49.12	1	26	40.5	54.81	54.81	1	29	44.2	56.01	56.07	1	29	46.6	58.39	58.42	1	31	47.7
Contig2122	HAGI01002791	enolase family protein	metabolism			36.34	56.45	1	33	61.7	28.5	47.6	1	28	55.7	6.03	44.11	1	24	48.6	7.78	45.6	1	25	48.6	24.6	44.04	1	22	50.1	25.87	45.58	1	26	54	22.9	42.51	1	25	51.3
Contig1013	HAGI01000998	WD repeat protein	other			57.14	57.14	1	32	56.8	47.3	47.34	1	24	47	44.03	44.11	1	23	51.6	48.91	48.92	1	25	50.6	47.09	47.1	1	25	53.8	50.32	50.42	1	25	50.6	39.42	39.44	1	19	42.6
Contig449	HAGI01000443	glyceraldehyde-3-phosphate dehydrogenase	metabolism			47.47	47.5	1	31	73	43.47	43.48	1	24	67.7	44.5	44.53	1	26	73	44.44	44.44	1	25	71.1	42.14	42.18	1	26	71.6	44.76	44.8	1	26	69.1	41.17	41.17	1	23	68.8
Contig148	HAGI01000147	enolase family protein	metabolism		X	18.5	49.52	1	29	55.9	7.48	37.68	1	21	43.9	27.11	43.75	1	24	49.7	26.07	41.77	1	23	47.6	4.71	35.04	1	17	38.7	7.13	35.01	1	21	46	8.27	33.98	1	19	44.9
Contig1226	HAGI01001209	phosphoglycerate kinase	kinase activity		X	52.74	52.74	1	27	73.1	2.5	42.11	1	21	57.1	44.23	44.23	1	22	60.5	1.8	45.21	1	23	60.5	43.26	43.31	1	22	60.5	44.32	44.32	1	22	60.7	47.78	47.78	1	24	69.5
Contig1297	HAGI01001278	phosphoglycerate kinase	kinase activity			3.79	51.9	1	27	74.3	42.26	42.28	1	21	58.3	3.21	44	1	22	61.7	45.88	45.89	1	23	61.7	3.85	42.78	1	22	61.7	3.66	43.9	1	22	61.9	2.61	47.07	1	24	70.7
Contig1024	HAGI01001009	endoplasmic reticulum heat shock protein 70	anti-oxidative stress	X		46.57	46.61	1	26	40	36.2	36.21	1	17	29.2	38.85	38.9	1	20	33	40.29	40.31	1	20	37.7	31.7	31.74	1	17	30.2	39.81	39.86	1	20	35.6	32.32	32.35	1	16	29.2
Contig764	HAGI01000755	cytosolic heat shock protein	anti-oxidative stress			46.6	46.63	1	25	43.8	34.25	34.29	1	16	32.8	38.85	38.94	1	21	37.2	40.17	40.19	1	19	36.9	30.83	30.87	1	14	28.7	36.21	36.31	1	17	33.6	29.89	29.91	1	14	27.9
Contig1996	HAGI01001967	hypothetical protein	hypothetical protein			37.27	37.32	1	25	72.3	20.33	20.46	1	12	54.9	24.28	24.34	1	12	54.9	20.92	20.99	1	13	58.2	31.01	31.07	1	16	61.7	33	33.07	1	20	64.6	36.73	36.79	1	21	72.3
Contig197	HAGI01000196	enolase family protein	metabolism			2.01	45.51	1	25	45.3	1.93	39.38	1	21	40.6	2	39.57	1	21	42.9	2	39.85	1	21	40.6						2	39.53	1	22	45.3	2	36.99	1	20	43.1
Contig1384	HAGI01001363	hydrogenosomal oxygen reductase	oxidation-reduction process			44.63	44.65	1	25	61.3	35.73	35.78	1	21	54.2	40.35	40.36	1	22	59.5	38.87	38.91	1	20	56.3	40.16	40.26	1	23	61.3	41.17	41.17	1	23	57.4	43.66	43.68	1	24	61.3
Contig601	HAGI01000595	fructose-bisphosphate aldolase	metabolism			41.11	41.17	1	24	68.9	35.83	35.86	1	20	61	39.98	40	1	22	66.5	38.28	38.29	1	20	63.4	39.93	39.98	1	23	68.9	40.43	40.44	1	21	66.5	37.24	37.26	1	20	63.4
Contig1698	HAGI01001676	fructose-bisphosphate aldolase	metabolism			6	41.17	1	24	68.9	6	35.86	1	20	61	5.77	40	1	22	66.5	5.35	38.17	1	20	63.4	6	39.98	1	23	68.9	6	40.44	1	21	66.5	6	37.26	1	20	63.4
Contig362	HAGI01000356	iron-containing alcohol dehydrogenase	oxidation-reduction process			37.69	37.69	1	23	60.1	26.97	26.97	1	13	50.2	28.44	28.45	1	17	44.7	29.67	29.76	1	19	49	26.75	26.78	1	14	44.7	29.14	29.16	1	16	47	32.12	32.15	1	17	51.3
Contig2123	HAGI01002113	enolase family protein	metabolism			25	37.67	1	22	38	17.51	29.16	1	15	30.3	23.82	32.6	1	16	35.6	20.57	28.43	1	14	30.9	18.19	28.68	1	14	33.5	16.47	25.86	1	14	30.7	15.5	25.98	1	13	29.2
Contig966	HAGI01000951	elongation factor 1 alpha	other			40.9	40.95	1	22	55.7	35.16	35.24	1	18	51.6	38.56	38.61	1	20	55.7	37.19	37.2	1	19	53.4	34.95	34.99	1	20	53.2	36.36	36.37	1	18	53.2	38.38	38.43	1	20	53.4
Contig1276	HAGI01003364	adhesin protein AP-51	protein binding			43.44	43.48	1	21	65.2	31.51	31.55	1	16	53.1	34.02	34.05	1	17	54.8	29.07	29.14	1	14	51.1	35.39	35.49	1	17	57.8	36.52	36.53	1	18	58	40.33	40.34	1	20	63
Contig108	HAGI01000107	glucose-6-phosphate isomerase family protein	metabolism			37.01	37.06	1	20	37.3	21.73	21.76	1	10	22.1	23.7	23.81	1	12	24.9	24.39	24.47	1	12	28	26.14	26.23	1	14	28.9	25.22	25.38	1	13	26.4	22.81	22.98	1	11	24.9
Contig122	HAGI01000121	malate dehydrogenase	oxidation-reduction process			38.86	38.88	1	20	65.6	19.92	19.99	1	11	37.7	30.88	30.9	1	17	60.5	23.51	23.71	1	13	47	27.02	27.06	1	15	50.6	32.04	32.13	1	17	56.6	35.88	35.91	1	18	63.5
Contig2119	HAGI01002781	clan MH, family M20, peptidase T-like metallopeptidase	protein degradation			39.82	39.96	1	20	41.4	26.94	26.94	1	12	27	30.22	30.26	1	16	34.3	2.62	28.57	1	14	32.9	0.45	27.67	1	14	28.2	29.95	30.03	1	15	31.5	1.11	23.53	1	12	21.9
Contig1068	HAGI01001053	clan MH, family M20, peptidase T-like metallopeptidase	protein degradation			3.31	39.47	1	20	39.9						0.83	28.48	1	14	29.6	29.2	29.31	1	14	31.4	29.19	29.32	1	14	28.2	1.15	28.21	1	14	28.2	25.71	25.76	1	13	23.7
Contig1046	HAGI01001031	pyruvate:ferredoxin oxidoreductase A	oxidation-reduction process		X	37.23	37.3	1	19	39.4	18.94	18.98	1	9	21.3	28.07	28.19	1	14	33.5	24.18	24.35	1	12	25.1	29.65	29.68	1	16	34.9	30.63	30.93	1	14	31.4	29.74	29.78	1	15	29.2
Contig2060	HAGI01002028	adhesin protein AP-65	protein binding			37.3	37.32	1	19	37.7	20.53	20.59	1	10	21.8	28.09	28.22	1	14	26.7	22.51	22.64	1	12	23.9	9.01	21.66	1	11	21.8	30.72	30.81	1	14	31.4	26.89	26.9	1	13	27.2
contig04197_HP	HAGI01002662	iron superoxide dismutase	anti-oxidative stress			20.57	20.63	1	18	66.7	16.08	16.08	1	9	45.6	17.55	17.59	1	10	45.6	16.08	16.08	1	9	45.6	17.58	17.61	1	10	49.2	17.98	18.02	1	13	63.1	17.18	17.22	1	10	63.1
Contig1279	HAGI01001260	adenylyl cyclase-associated protein	cytoskeletal			34.62	34.62	1	18	53.6	17.08	17.28	1	8	22	17.51	17.77	1	9	22.7	19.92	20.03	1	12	30.1	24.34	24.5	1	13	39.5	24.68	24.76	1	12	35.4	18.65	18.81	1	10	24.6
Contig1481	HAGI01001460	NADP-dependent alcohol dehydrogenase	oxidation-reduction process			33.43	33.46	1	18	50.8	31.11	31.14	1	15	45.9	30.32	30.34	1	16	45.9	30.39	30.43	1	16	46.1	27.69	27.69	1	15	42.9	27.62	27.64	1	15	38.7	29.54	29.56	1	14	42.9
Contig2112	HAGI01002078	actin	cytoskeletal		X	31.54	31.55	1	17	53.5	28.92	28.95	1	15	45.5	25.35	25.36	1	13	40.4	26.03	26.03	1	14	40.4	28.1	28.1	1	14	48.4	26.64	26.64	1	13	40.4	28.4	28.41	1	14	48.4
Contig1102	HAGI01001086	phosphate dikinase	kinase activity			34.03	34.12	1	17	37.8	34.46	34.62	1	17	37.8	4.08	6.34	1	3	6.9	5.67	8.02	1	4	8.8						1.12	3.52	1	2	4.7
Contig1098	HAGI01001082	acetyl- hydrolase	other			32.76	32.8	1	17	32.4	14.69	14.76	1	7	14.9	21.92	22.01	1	11	22.6	21.09	21.17	1	11	19.7	26.71	26.75	1	13	27.4	26.24	26.29	1	14	29	23.6	23.63	1	11	23.7
Contig1559	HAGI01001537	adhesin protein AP-51	protein binding			2.45	34.4	1	17	56.3	1.27	24.47	1	12	40.5	2	25.77	1	13	42.2						1.77	29.59	1	15	50.9	1.39	28.97	1	14	45.4	2.03	30.58	1	15	48.4
Contig9	HAGI01000009	putative phosphoglucomutase/phosphomannomutase	metabolism			34.45	34.47	1	16	34.6	21.93	21.97	1	11	21.8	25.74	25.76	1	13	27.8	25.32	25.36	1	13	27.1	23.6	23.78	1	12	24.4	19.93	20.05	1	10	21.8	26.73	26.75	1	13	27
Contig2156	HAGI01002133	adhesin protein AP-65	protein binding		X	14.21	30.16	1	16	44.8	3.6	12.77	1	6	20.6	9.39	23.69	1	12	35.2	9.48	22.03	1	11	28.9	24.95	25	1	12	33.8	11.74	25.84	1	12	38	12.69	26.18	1	13	36.5
Contig1739	HAGI01001716	phosphoglycerate mutase	metabolism		X	21.8	25.85	1	15	47	18.74	22.9	1	12	46.6	17.89	21.96	1	12	46.6	16.99	21.14	1	12	46.6	18	22	1	12	46.6	16.85	20.99	1	12	46.6	16.5	20.61	1	12	39.5
Contig953	HAGI01000940	cyclophilin-type peptidyl-prolyl cis-trans isomerase- Bmcyp-2	other			19.4	19.46	1	15	68.8	19.11	19.18	1	13	68.8	16.42	16.48	1	11	66.5	17.07	17.14	1	11	62.9	15.94	16.02	1	11	60.6	17.15	17.24	1	11	62.9	16.76	16.79	1	11	66.5
contig01675_LP	HAGI01002821	malic enzyme	oxidation-reduction process			27.45	27.54	2	15	43.3	23.1	23.15	2	13	36.1	21.07	21.12	2	12	29.5	24.1	24.13	2	12	34.6	25.02	25.1	2	12	34.6	21.03	21.06	2	10	32.3	22.61	22.65	2	12	36.6
Contig2183	HAGI01002101	adhesin protein AP-33	protein binding			23.26	23.28	4	15	36.1	14.44	14.49	5	8	27	18.15	18.19	4	9	32	18.04	18.1	4	9	29.2	18.9	18.99	4	10	33.5	20.13	20.2	4	11	33.5	21.96	22	4	12	36.1
contig00991_HP	HAGI01002107	pyruvate phosphate dikinase	kinase activity			21.82	24.06	1	14	34.2	15.47	17.76	1	9	22.3	16.18	16.23	1	8	19.8	17.25	17.42	1	9	24.1	9.73	9.83	1	5	12.6	19.04	19.09	1	11	26.6	13.58	13.71	1	7	17.6
Contig1727	HAGI01001704	ornithine carbamoyltransferase	metabolism			27.63	27.73	1	14	39	16.66	16.74	1	8	20	22.72	22.83	1	11	36.5	20.47	20.64	1	11	29.9	14	14.08	1	8	24.6	18.1	18.17	1	9	22.3	13.88	13.96	1	8	22.3
Contig618	HAGI01000612	adhesin protein AP-33	protein binding			6	21.25	1	14	37.3	4.1	12.6	1	7	22.4	6	16.77	1	8	33.1	4.61	15.51	1	8	30.2	4.79	16.97	1	9	34.7	6	18.18	1	10	34.7	6	19.96	1	11	37.3
Contig1569	HAGI01001547	clan CD, family C13, asparaginyl endopeptidase-like cysteine peptidase	protein degradation			29.45	29.5	1	14	38.4	23.99	24.05	1	12	34.4	21.05	21.1	1	10	25.9	18.83	18.9	1	10	28.1	15.51	15.54	1	7	19.8	18.61	18.72	1	8	21.7	17.16	17.18	1	8	25.2
Contig1193	HAGI01001177	coronin	cytoskeletal			25.18	25.21	1	13	33.5	21.61	21.65	1	11	29.5	16.26	17.37	1	8	17.1	21.65	21.67	1	11	31.7	10.15	12.39	1	6	14.6	22.91	22.93	1	12	33.3	20.54	20.63	1	10	27.7
Contig2106	HAGI01002072	coronin	cytoskeletal			19.07	23.14	1	13	30.6	11.58	13.59	1	7	15	17.82	17.99	1	8	21	15.35	19.43	1	10	26.6	17.85	18.02	1	10	21.7	16.17	20.23	1	10	26.6	13.18	14.27	1	7	18.6
Contig1576	HAGI01001554	fimbrin	cytoskeletal			25.66	25.7	1	13	34.6	12.57	12.72	1	7	19.9	16.52	16.63	1	9	32	18.83	18.9	1	11	27.9	19.31	19.46	1	9	22	19.66	19.77	1	9	23.2	16.35	16.4	1	8	22.6
Contig1074	HAGI01001059	diphosphate-fructose-6-phosphate 1-phosphotransferase	metabolism			28.29	28.37	1	13	26.5	8.22	8.38	1	6	13	16.65	16.71	1	9	18.1	18.77	18.84	1	8	17.9	18.23	18.31	1	9	19.2	20.3	20.38	1	11	21.6	12.26	12.39	1	7	16.4
Contig228	HAGI01000227	fumarate hydratase class II	metabolism			25.9	25.9	1	13	35.8	18.2	18.29	1	9	25	2.53	18.51	1	9	26.5	21.56	21.65	1	11	30.6	13.87	14.01	1	7	20.7	16.74	16.82	1	9	20.9	12.08	12.13	1	6	12.9
contig03219_LP	HAGI01003027	triosephosphate isomerase	metabolism			24.63	24.65	2	13	49.8	18.57	18.65	2	10	35.2	2	18.87	2	10	38.7	22.46	22.48	2	11	49.4	21.5	21.53	2	12	49.4	20.28	20.32	2	10	41.5	2	18.97	2	10	49
Contig1382	HAGI01001361	aminotransferase family protein	other			27.27	27.34	1	13	31.5	17.73	17.84	1	8	18.5	18.49	18.54	1	9	20.8	24.14	24.18	1	12	27.7	17.14	17.26	1	7	19.3	17.69	17.78	1	9	24.1	16.13	16.19	1	9	22.1
Contig80	HAGI01000080	TPR domain containing protein	other			25.52	25.63	1	13	28	12.92	13.11	1	7	15.4	14.23	14.46	1	8	17.4	6.63	6.97	1	5	10.5	4.71	5.06	1	3	4.4	11.59	11.72	1	6	13.4	9.89	10.03	1	5	10.9
Contig290	HAGI01000288	dihydroorotate dehydrogenase family protein	oxidation-reduction process			26.13	26.17	1	13	44.5	14.02	14.09	1	7	25.3	18.98	19.03	1	10	35.4	18.24	18.31	1	9	31.9	14.62	14.74	1	7	22	17.4	17.5	1	9	29.4	17.68	17.76	1	9	29.7
Contig1646	HAGI01001624	ornithine carbamoyltransferase family protein	metabolism			24.13	24.13	1	12	44.7	23.21	23.22	1	12	44.7	21.13	21.14	1	11	39.3	21.57	21.64	1	11	44.7	20.18	20.21	1	10	39.3	22.75	22.76	1	11	41.2	22.13	22.16	1	11	41.2
contig03453_LP	HAGI01003080	triosephosphate isomerase	metabolism			2	22.63	1	12	49.4	2	17	1	9	34.8	18.81	18.87	2	10	38.7						2	21.05	1	12	49.4	2	18.26	1	9	41.1	18.93	18.97	2	10	49
Contig1554	HAGI01001532	N-acetylmuramoyl-L-alanine amidase SLE1 precursor	other	X		18.78	18.86	1	12	42.2	4.85	13.14	1	8	34.1	4.51	12.85	1	6	26.9	2.67	7.64	1	4	18.2	3	9.68	1	6	27.9	4.03	12.19	1	7	30.2	4	10.11	1	5	19.5
Contig1502	HAGI01001481	NADP-dependent alcohol dehydrogenase	oxidation-reduction process			10.73	22.37	1	12	33.3	10	20.59	1	10	33.3	10.05	19.56	1	10	33.3	7.77	19.07	1	10	28.9	2.05	12.18	1	6	18.5	4.67	15.75	1	8	19.3	4.07	16.18	1	8	24
Contig646	HAGI01000640	Rab GDP dissociation inhibitor family protein	cell signalling			22.44	22.51	1	12	30.5	4.36	4.52	1	3	8	12.35	12.42	1	7	18.9	6.52	6.66	1	4	10	11.4	11.47	1	6	15.9	18	18.1	1	9	23.9	9.22	9.3	1	5	15.2
Contig1058	HAGI01001043	coronin	cytoskeletal			19.04	19.11	1	11	22.9	13.02	13.21	1	7	17.1	12.2	12.21	1	6	12.8	12.59	12.62	1	7	15	13.05	13.25	1	7	15.2	10.33	10.41	1	6	15.4	12.99	13.02	1	7	15
Contig803	HAGI01000793	hypothetical protein	hypothetical protein			20.58	20.68	1	11	64.4	12.1	12.11	1	6	34.2	15.11	15.13	1	8	50	10.89	11.05	1	6	34.2	15.73	15.77	1	9	50.4	16.37	16.47	1	9	61.3	17.05	17.08	1	9	53.1
Contig1971	HAGI01001942	adenylate kinase	kinase activity			20.83	20.9	1	11	48.9	14.17	14.29	1	7	38.4	12.3	12.36	1	7	40.2	14.33	14.42	1	7	37.9	16.04	16.08	1	8	40.2	13.88	13.93	1	7	37.4	14.59	14.61	1	7	39.3
Contig272	HAGI01000271	fumarate hydratase	metabolism			4.73	21.19	1	11	30.8	1.8	12.79	1	6	18.6	19.36	19.37	1	10	28.7	1.99	15.62	1	8	23.1	0.87	11.62	1	6	18.6	2.63	14.71	1	8	19.1
Contig1146	HAGI01001130	UTP-glucose-1-phosphate uridylyltransferase family protein	metabolism		X	17.84	17.93	1	11	30.2	10.84	10.93	1	5	16.1	14.15	14.31	1	8	22.5	11.54	11.67	1	6	17.9	6.04	6.29	1	4	11	9.04	9.27	1	6	16.9	6.52	6.74	1	4	11
Contig1021	HAGI01001006	bi-functional glutamate proline-tRNA	other			21.19	21.33	1	11	30.1	5.12	5.33	1	3	7.8	11.17	11.29	1	5	12	14.69	14.88	1	8	24.2	7.69	7.89	1	5	14.8	12.31	12.44	1	6	17.2	6.05	6.16	1	3	7.5
Contig2019	HAGI01001989	cytosolic malate dehydrogenase 2	oxidation-reduction process			18.99	19.01	1	11	73.9	17.13	17.21	1	9	69.4	16.93	16.95	1	8	64.4	15.05	15.08	1	8	55	13.09	13.19	1	7	48.9	17	17.02	1	10	68.9	15.67	15.81	1	8	58.9
Contig1190	HAGI01001174	iron hydrogenase	oxidation-reduction process			20.89	21.06	1	11	29.2	6.88	7.03	1	4	10	17.35	17.46	1	9	24	11.82	11.93	1	7	19.8	14.86	14.97	1	8	22	9.84	10.07	1	5	14.4	17.08	17.18	1	10	27
Contig196	HAGI01000195	FYVE-type zinc finger-containing protein	protein binding			20.62	20.74	1	11	23.9	13.7	13.9	1	8	21.6	14.62	14.8	1	8	20.2	7.61	7.77	1	5	13.5	17.1	17.31	1	10	23.9	16.79	16.9	1	9	22	13.75	13.84	1	7	13.7
contig04504_LP	HAGI01003350	OsmC-like protein	anti-oxidative stress			16.29	16.3	1	10	77.1	14.02	14.02	1	8	55.6	12.04	12.04	1	8	55.6	12.13	12.14	1	7	55.6	14.4	14.42	1	8	76.4	16.35	16.36	1	9	77.1	16.14	16.15	1	9	77.1
Contig1090	HAGI01001075	aspartyl-tRNA synthetase	other		X	20.91	21.03	1	10	21.8	17.99	18.14	1	9	19.6	11.07	11.23	1	6	13.1	15.81	15.88	1	8	16.7	13.92	14.1	1	7	14.3	12.73	12.82	1	6	13.1	10.19	10.28	1	5	11.1
Contig1332	HAGI01001312	surfactant B protein	other	X		16.11	16.12	1	10	19.9	15.48	15.51	1	8	19.9	14.06	14.1	1	9	19.9	12.3	12.34	1	8	18	12.02	12.12	1	6	18	12.75	12.87	1	6	18	12.47	12.54	1	7	18
Contig1241	HAGI01001224	NADP-dependent alcohol dehydrogenase	oxidation-reduction process			6	18.8	1	10	29.8	5.41	16.44	1	8	27.8	5.38	17.1	1	9	27.8	5.28	15.57	1	9	27.8	6.09	14.34	1	9	25.1	4.42	13.79	1	8	22.3	7.09	16.1	1	8	27.8
Contig2080	HAGI01002046	60S ribosomal protein L18ae	ribosomal protein			1.35	18.95	3	10	60											11.11	11.37	6	6	28						12.24	12.41	6	7	37.7	10.15	10.33	6	5	26.9
Contig1077	HAGI01001062	transketolase family protein	metabolism			17.74	17.87	1	9	22.8	7.08	7.28	1	4	10.4	8.57	8.72	1	5	11.6	6.59	6.78	1	4	8.8	5.12	5.23	1	3	7.5	7.97	8.07	1	4	8	4.11	4.12	1	2	4.1
Contig932	HAGI01000919	RNA-binding protein	nucleotide activity			14.2	14.26	1	9	53.5	10.22	10.32	1	6	40	11.87	11.99	1	6	40	9.53	9.65	1	7	35.7	9.77	9.95	1	5	35.7	10.8	10.84	1	6	40	12.17	12.29	1	9	53.5
Contig1124	HAGI01001108	inositol-3-phosphate synthase-like	other			19.1	19.14	1	9	21.1	10.14	10.21	1	5	12.3	14.87	14.93	1	8	17.6	12.74	12.83	1	7	15.9	9.15	9.32	1	4	9.6	13.85	13.93	1	7	17.6	11.52	11.57	1	6	16.1
Contig314	HAGI01000310	M18 family aminopeptidase	other			16.44	16.65	1	9	25	7.77	8	1	6	18.3	9.47	9.7	1	5	15.7	5.2	5.41	1	3	8.6	4.11	4.27	1	2	6.7	12.5	12.77	1	7	20.5	9.93	10.16	1	6	16.7
Contig1659	HAGI01001637	N-acetylmuramoyl-L-alanine amidase SLE1 precursor	other	X		6.01	14.68	1	9	35.4	13.22	13.26	1	8	35.4	13.38	13.43	1	7	30.1	10.72	10.75	1	5	22.8	12.17	12.18	1	6	26.2	13.57	13.58	1	7	30.1	10.79	10.83	1	6	25.2
contig01051_LP	HAGI01002790	TPR repeat domain	other			17.77	17.8	1	9	26.5	11.29	14.34	1	8	26.3	17.81	17.84	1	9	26.5	16.7	16.71	1	9	26.5	14.52	14.57	1	8	25.2	15.15	15.17	1	8	26.3	14.45	14.47	1	8	20.6
Contig357	HAGI01000351	TPR repeat domain	other			14	17.8	1	9	31.3	16.34	16.38	1	9	31.3	10.83	14.88	1	8	22.7	7.47	10.46	1	7	21.9	7.41	10.51	1	6	15.2	10.17	13.51	1	7	16.1	9.25	12.11	1	7	16.1
Contig19	HAGI01000019	aldehyde oxidase and xanthine dehydrogenase	oxidation-reduction process			17.93	17.98	1	9	20.8	8.58	8.62	1	4	9	12.97	13.06	1	6	14.4	11.36	11.49	1	6	13	8.07	8.16	1	5	11	7.41	7.62	1	4	10.3	5.15	5.32	1	3	5.8
Contig423	HAGI01000417	cell wall binding protein	protein binding			17.36	17.44	1	9	31.9	13.26	13.48	1	7	25.7	13.96	14.06	1	7	28.6	11.64	11.74	1	6	25.3	8.59	8.7	1	5	18.7	10.93	11.04	1	6	24.9	8.92	9.12	1	6	22
contig00252_LP	HAGI01002770	20S proteasome subunit alpha 7	protein degradation	X		12.02	12.02	2	9	19.4	10	10	2	6	16.1	9.34	9.42	2	5	19.4	9.82	9.85	2	5	15.6	7.77	7.82	2	4	15.8	8.48	8.6	2	5	16.1	4.09	4.1	2	2	8.7
Contig1075	HAGI01001060	clan MH, family M20, peptidase T-like metallopeptidase	protein degradation			16.34	16.4	1	9	27.8	11.91	11.96	1	6	18.5	11.55	11.68	1	7	20.3	13.09	13.15	1	7	21.3	8.6	8.73	1	5	13.8	5.64	5.8	1	2	6.1	8.36	8.44	1	5	13.8
Contig190	HAGI01000189	clan MH, family M20, peptidase T-like metallopeptidase	protein degradation			10.51	10.8	1	9	19	4.74	4.89	1	3	6.3	6.96	7.18	1	5	10.6	6.82	7.08	1	4	9.9	3.32	3.67	1	3	6.3	5.2	5.44	1	4	9.3	2.84	2.92	1	2	4.4
Contig2045	HAGI01002014	RhoGDP exchange inhibitor	cell signalling			17.48	17.49	1	9	58.9	13.77	13.95	1	8	57.2	16.71	16.77	1	9	58.9	4.56	4.6	1	2	13.3						9.45	9.64	1	6	41.7	1.68	10.1	1	6	40.6
contig04525_LP	HAGI01003356	actin depolymerizing	cytoskeletal			14	14	1	8	43.3	8.92	8.98	1	4	31.9	6.11	6.12	1	4	30.5	10.09	10.09	1	5	39.7	10.85	10.92	1	6	41.8	10.69	10.72	1	5	39.7	12	12	1	6	41.8
Contig213	HAGI01000212	pyruvate kinase	kinase activity			15.74	15.87	1	8	22.7	6.23	6.31	1	4	9.4	8.27	8.38	1	5	13	13.07	13.1	1	7	19	1.55	1.73	1	1	2.1	3.73	3.89	1	2	4.7	4.11	4.13	1	2	5.3
Contig1867	HAGI01001842	phosphomanomutase	metabolism			14.78	14.85	1	8	31	10.42	10.47	1	5	22.2	11.21	11.35	1	6	25	10.05	10.24	1	6	25.8	10.35	10.52	1	6	25	10.84	10.9	1	6	25	11.2	11.31	1	7	31
Contig1036	HAGI01001021	valyl tRNA synthetase	nucleotide activity			12.66	12.91	1	8	13.7	8.76	8.96	1	5	9.1	7.59	7.8	1	5	8.9	6.99	7.42	1	5	8.3	5.7	5.96	1	4	6.4	3.8	3.99	1	3	5.2	2.54	2.64	1	2	3.5
Contig857	HAGI01000846	BSP family protein	other	X		15.02	15.05	1	8	53.5	13.91	13.98	1	7	50	9.73	9.81	1	5	39.5	11.6	11.72	1	6	42.5	10.93	11.03	1	6	49.5	10.13	10.14	1	5	25	11.31	11.34	1	6	43
Contig698	HAGI01000690	cell wall hydrolase	other	X		16.78	16.8	1	8	40.1	11.88	11.98	1	6	27.6	13.86	13.93	1	7	32.3	10.17	10.38	1	6	24.9	11.57	11.67	1	6	29.2	12.31	12.39	1	7	32.3	12.08	12.17	1	6	32.3
Contig804	HAGI01000794	cysteine synthase	other			15.9	15.94	1	8	56	12.51	12.56	1	7	54.1	14.02	14.1	1	7	50.3	11.79	11.88	1	6	39.6	11.11	11.23	1	6	48.4	11.24	11.34	1	7	50.3	10.29	10.36	1	5	42.8
Contig1864	HAGI01001839	deoxyribose-phosphate aldolase	other			15.51	15.6	1	8	38.2	11.86	11.96	1	6	32.9	10.19	10.21	1	5	27.7	7.92	7.99	1	4	21.3	9.58	9.64	1	5	27.7	6.87	7.02	1	4	20.1	9.78	9.9	1	5	26.5
Contig29	HAGI01000029	clan MG, familly M24, aminopeptidase P-like metallopeptidase	protein degradation			15.88	16.05	1	8	17	11.16	11.25	1	6	13.2	8.59	8.84	1	5	10.8	8.3	8.46	1	4	8.8	9.73	10.08	1	5	10.8	12.66	12.83	1	8	17	13.07	13.23	1	7	15.1
contig04136_LP	HAGI01003250	RhoGDP exchange inhibitor	cell signalling			1.92	15.47	1	8	52.8						1.52	14.68	1	8	52.8	0.66	2.9	1	2	11.1	8.77	8.95	1	6	43.9	0.94	9.29	1	6	41.7	10.01	10.1	1	6	40.6
contig04544_LP	HAGI01003362	actin-related protein	cytoskeletal			9.73	9.8	1	7	37.4	5.62	5.68	1	4	22.5	5.42	5.47	1	4	22.5	4.5	4.54	1	3	23.1	8.13	8.19	1	5	37.4	6.73	6.94	1	5	29.9	6.93	7.06	1	4	29.2
contig04367_LP	HAGI01003303	AGC family protein kinase	kinase activity			4.8	4.89	1	7	25.3	4.6	4.64	1	5	20.6	4.42	4.47	1	5	16.5	4.18	4.2	1	5	16.5	4.57	4.63	1	6	20.6	4.53	4.57	1	6	20.6	4.93	5.01	1	6	25.3
Contig2152	HAGI01002139	surfactant B protein	other	X	X	10.78	10.86	1	7	15.1	10.02	10.02	1	5	12.5	9.15	9.21	1	5	12.5	8.09	8.1	1	5	10.5	7.97	8.01	1	4	10.5	10.63	10.69	1	6	15.1	8	8.05	1	4	10.5
Contig1465	HAGI01001444	thioredoxin family protein	oxidation-reduction process			14.26	14.33	1	7	19	10.78	10.85	1	5	13.9	12.07	12.12	1	6	16.9	11.45	11.6	1	6	16.3	8.48	8.55	1	4	11.3	10.4	10.5	1	5	14.2	7.24	7.37	1	3	8.6
Contig1182	HAGI01001166	xanthine dehydrogenase	oxidation-reduction process		X	12.88	13.09	1	7	13.8						6.74	6.86	1	4	6.8	10.32	10.48	1	5	10.5	5.41	5.55	1	3	7	3.06	3.2	1	2	3.6	4.95	5.21	1	2	3.6
Contig1788	HAGI01001764	SH3 domain containing protein	protein binding	X		13.5	13.59	1	7	28.6	12.54	12.62	1	7	28.6	10.01	10.1	1	5	23.2	9.57	9.7	1	5	25.4	10.79	10.84	1	5	23.2	7.71	7.78	1	4	19.9	12.5	12.56	1	6	23.5
Contig1273	HAGI01001255	60S ribosomal protein L4/L1	ribosomal protein			12.3	12.4	1	7	15.9																6.02	6.15	2	4	11.9	6.74	6.96	2	4	11.7	5.47	5.72	2	4	10.3
contig01461_LP	HAGI01002812	myosin tail family protein	cytoskeletal		X	10.48	10.5	1	6	12.8	9.5	9.55	1	5	12.8	10.31	10.33	1	5	12.8	8.83	8.88	1	4	11	4.25	4.29	1	2	7.7	10.56	10.59	1	6	12.8	10.2	10.22	1	5	12.8
Contig1095	HAGI01001080	hypothetical protein	hypothetical protein			7.94	8.08	1	6	13.1	2.87	2.99	1	2	4.9	4	4.17	1	3	7.1	2.73	2.82	1	1	2.9	4.25	4.59	1	2	6.1	3.05	3.2	1	2	6.3	5.63	5.77	1	3	9
Contig1425	HAGI01001404	hypothetical protein	hypothetical protein		X	1.8	12.32	1	6	21.6	0.53	6.39	1	4	15.6						0.74	9.66	1	6	21.6											1.85	6.18	1	3	13
Contig376	HAGI01000370	glycerol dehydrogenase	metabolism			9.5	9.69	1	6	17.8	4.49	4.63	1	3	9.8	7.74	7.88	1	5	14.2	3.66	3.8	1	2	6.2	3.18	3.36	1	2	6.2	4.03	4.21	1	3	10.1	4.35	4.38	1	2	6.2
Contig588	HAGI01000582	ornithine cyclodeaminase	metabolism			11.08	11.16	1	6	21	3.45	3.67	1	2	6.7	6.35	6.44	1	4	14	7.57	7.77	1	5	17.1	5.74	5.93	1	4	13.4	6.27	6.46	1	5	17.7	3.32	3.47	1	3	11
Contig1029	HAGI01001014	threonyl-tRNA synthetase	nucleotide activity			9.19	9.35	1	6	11.2	5.2	5.33	1	3	5.4	3.49	3.64	1	3	6.3	8.56	8.61	1	5	8.5	1.46	1.71	1	2	3.6	2.12	2.14	1	1	1.9	2.6	2.64	1	2	3.5
Contig567	HAGI01000561	methionine gamma-lyase	other			9.03	9.19	1	6	20.3	3.13	3.26	1	2	8.1	4.56	4.61	1	3	9.4	5.16	5.35	1	4	12.3	5.86	5.95	1	3	12.3	1.98	2.03	1	1	4.2	2.71	2.82	1	2	6.8
Contig1762	HAGI01001739	N-acetylmuramoyl-L-alanine amidase	other	X		9.22	9.37	1	6	26.2	2.85	2.96	1	2	9	3.36	3.51	1	2	9.4	2.75	2.83	1	2	9.4	3.99	4.08	1	2	9.7	3.19	3.3	1	2	9.7	3.85	3.99	1	3	12.7
Contig1435	HAGI01001414	NAD dependent epimerase dehydratase	other		X	13.08	13.16	1	6	17.8	4.99	5.15	1	3	8.5	7.76	7.82	1	4	11.8	6.25	6.41	1	4	11.2	7.47	7.75	1	5	15.3	7.34	7.65	1	5	14.5	8.44	8.47	1	4	11.8
Contig313	HAGI01000309	surfactant B protein	other			4.04	10.14	1	6	14.5	0.75	9.2	1	5	14.5	2.96	8.33	3	5	14.5	4	9.33	2	6	14.5	3.57	9.31	3	5	14.5	4	9.8	3	5	14.5	2	7.39	3	4	12.3
Contig1348	HAGI01001327	malic enzyme	oxidation-reduction process		X	1.31	11.77	1	6	28.1						0.54	7.57	1	4	15.3	0.79	11.03	1	6	28.1	1.33	11.42	1	6	28.1	1.09	10.01	1	5	27.6
Contig219	HAGI01000218	NAD-specific glutamate dehydrogenase	oxidation-reduction process			6.55	9.06	1	6	16.4						0.93	3.27	1	2	4	3.36	3.55	1	2	6.9	2.28	2.41	30	1	2	2.23	4.32	1	2	5.8	4.65	4.7	1	3	7.6
Contig708	HAGI01000700	xanthine dehydrogenase	oxidation-reduction process			10.82	10.86	1	6	22.1	6.15	6.24	1	4	13.4	10.51	10.53	1	5	19.9	4.4	4.45	1	2	6.5	7.43	7.53	1	4	13.4	9.5	9.59	1	6	22.1	8.8	8.95	1	5	19.9
Contig2161	HAGI01002235	clan CA, family C1, cathepsin L-like cysteine peptidase	protein degradation	X		8.73	8.78	1	6	16.9	4	4.01	2	2	6.4	2.7	3.53	2	2	6.4	4.21	4.24	1	2	7	8.71	8.74	1	4	14.7	3.08	3.9	2	3	8.6	5.33	5.41	1	4	10.2
Contig870	HAGI01000858	Ran-binding domain	cell signalling		X	1.57	9.96	1	6	24.9	9.06	9.1	1	5	24.9						0.77	9.19	1	5	24.9	4.88	5.2	1	3	8.6	5.82	5.89	1	3	18.1	6.25	6.35	2	4	18.5
Contig996	HAGI01000981	translation initiation factor EIF5A	cell signalling			10.1	10.18	1	6	41.2	7.81	7.87	1	4	33.9	9.14	9.21	1	5	41.2	9.02	9.07	1	4	33.9	4.21	4.25	1	2	11.5	6.49	6.6	1	4	25.5	3.81	3.99	1	3	18.8
Contig950	HAGI01000937	rubrerythrin	anti-oxidative stress			9.15	9.27	1	5	28	5.35	5.43	1	3	19.7	8.02	8.1	1	4	24.3	6.58	6.85	1	4	23.3	5.32	5.49	1	3	19.7	8.08	8.22	1	5	28	4.68	4.73	1	3	19.7
Contig497	HAGI01000491	actin-binding protein	cytoskeletal			6.47	6.57	1	5	9.8	3.14	3.24	1	2	7.3	4.02	4.16	1	2	6.1	4.72	4.89	1	3	7.3	5.02	5.14	1	3	9.8	5.76	5.85	1	4	9.8	5.82	6.02	1	3	9.8
contig04293_HP	HAGI01002696	ARP2/3 complex 21 kD	cytoskeletal			8.84	8.9	1	5	28.3	4.78	4.84	2	3	13.9	5.59	5.62	2	3	13.9	7.71	7.78	1	4	23.9	5.25	5.33	2	3	13.9	6.53	6.6	2	4	18.3	6.15	6.25	1	3	13.9
Contig1023	HAGI01001008	hypothetical protein	hypothetical protein			10.63	10.81	1	5	8.9	3.8	4	1	2	3.3	7.08	7.13	1	4	6.8	4.56	4.61	1	2	3.9	7.57	7.7	1	4	6.8	6.18	6.34	1	3	4.7	8.37	8.45	1	4	7.6
Contig816	HAGI01000806	hypothetical protein	hypothetical protein		X	8.82	8.87	1	5	25.3	4.64	4.75	1	3	16.7	3.01	3.09	1	2	12.4	4.8	4.94	1	3	16.7	5.52	5.65	1	4	19.9	5.06	5.16	1	3	17.7	7.57	7.62	1	4	22
contig02059_HP	HAGI01002173	hypothetical protein	hypothetical protein		X	5.85	6.3	1	5	14.6						2.76	3.02	1	3	9.8	0.63	0.75	1	0	0	1.57	1.78	1	2	4.6	2.46	2.63	1	2	4.6
Contig1103	HAGI01001087	polyadenylate-binding protein	nucleotide activity			9.52	9.62	1	5	13.5	7.02	7.07	1	4	11.9	7.24	7.31	1	4	11.3	5.87	6.03	1	3	9.3	2.02	2.03	1	1	3.4	3.05	3.15	1	2	5.8	2.04	2.04	1	1	4.2
contig03750_HP	HAGI01002528	BTB/POZ domain containing protein	other			8.74	8.87	1	5	20	3.35	3.44	1	2	10.7	5.28	5.33	1	3	13.8	5.55	5.74	1	3	14.2	4.18	4.34	1	3	13.3	4.72	4.96	1	3	11.1	2.92	3.02	1	2	8
contig04330_LP	HAGI01003295	DJ-1 family protein	other			8.78	8.83	1	5	39.3	5.64	5.7	1	3	22.6	6.84	6.89	1	4	29.6						2.25	2.29	1	1	10.8	0.65	0.75	1	1	4.8	4.05	4.06	1	2	15.6
Contig78	HAGI01000078	oligopeptidase A	other			8.77	8.94	1	5	13.9	3.44	3.63	1	2	5.8	1.03	1.14	1	1	1.7	1.16	1.31	1	2	3.2	2.55	2.8	1	2	7.5	7.91	8.03	1	4	12.2
contig04303_LP	HAGI01003286	peptidyl-prolyl cis-trans isomerase	other		X	8.69	8.77	1	5	32.4	7.74	7.84	1	4	25.5	6.9	6.94	1	4	24.5	2.02	2.02	1	1	7.4	2.48	2.53	1	2	10	4.39	4.43	1	2	11.2	5.58	5.78	1	4	24.5
Contig165	HAGI01000164	S-adenosyl-L-homocysteine hydrolase	other			9.08	9.29	1	5	10.1	4.34	4.5	1	2	4.9	6.97	7.07	1	3	6.6	5.1	5.29	1	3	6.6	3.53	3.78	1	2	4.5	13.57	13.58	1	7	30.1	6.5	6.65	1	4	8.4
Contig669	HAGI01000662	aldo keto reductase family protein	oxidation-reduction process			7.52	7.64	1	5	17.3	6.28	6.31	1	3	14.7	3.35	3.5	1	2	7.2	2.29	2.33	1	1	4.6	2.02	2.03	1	2	4.6	6.24	6.26	1	3	14.7	4.84	4.91	1	3	12.4
Contig1530	HAGI01001509	C2 domain containing protein	protein binding			10.33	10.43	1	5	20.7	6.28	6.4	1	3	12	7.96	8.13	1	4	16.8	5.69	5.86	1	4	16.2	0.73	0.82	1	1	4.2
Contig2163	HAGI01002218	clan CA, family C1, cathepsin L-like cysteine peptidase	protein degradation		X	7.23	7.96	1	5	23.2	6.02	6.02	1	3	15.9	5.38	5.52	1	3	16.5	5.13	5.19	1	3	15.9	3.77	4.53	1	2	11.4	6.15	6.24	1	4	18.1	4	4.06	1	2	11.4
Contig1288	HAGI01001269	clan MG, familly M24, aminopeptidase P-like metallopeptidase	protein degradation			10.08	10.16	1	5	14.8	0.85	1	1	1	1.9	4.85	5.03	1	3	8.5	2.81	3.05	1	2	5.4	2.22	2.31	1	1	1.9	3.23	3.52	1	2	4.1	2.96	3.07	1	2	4.9
Contig875	HAGI01000863	40S ribosomal protein S7	ribosomal protein			9.48	9.54	1	5	26.7	8.02	8.09	1	5	26.7	6.55	6.58	1	3	16.6	9.61	9.65	1	5	26.7	6.34	6.37	1	3	16.6	9.16	9.21	1	5	26.7	8.9	9.04	1	5	26.7
Contig2105	HAGI01002071	60S ribosomal protein L6	ribosomal protein			8.23	8.34	1	5	40.3	2	4	1	2	20.8	6.09	6.09	1	4	34.4	5.98	6.03	1	4	26.6	2.05	4.07	1	3	20.8	2.51	4.98	1	3	26.6	1.49	3.42	1	3	20.8
contig04507_LP	HAGI01003351	60S ribosomal protein L6	ribosomal protein			3.01	7.37	1	5	40.3	6.08	6.09	1	3	29.2	2.03	4.07	1	3	14.9	2.47	4.62	1	3	14.9	7.14	7.19	1	5	40.3	5.27	5.36	1	3	26	3.64	3.73	2	3	14.9
contig04206_LP	HAGI01003268	Ran-binding domain	cell signalling			10.05	10.06	1	5	27.5	0.52	8.56	2	5	27.5	9.68	9.79	1	5	27.5	9.56	9.64	1	5	27.5	1.46	5.12	2	3	9.2
Contig1519	HAGI01001498	actin related protein 2/3 41 kDa subunit	cytoskeletal			7.92	8.06	1	4	15.3						3.32	3.41	2	2	6.7	4.41	4.5	1	2	7.2	4.72	4.82	2	2	8.1	3.84	3.98	1	2	6.7
Contig846	HAGI01000835	hypothetical protein	hypothetical protein			8	8	1	4	18.2	7.15	7.19	1	4	18.2	6.8	6.84	1	4	18.2	6.27	6.39	1	4	18.2	4	4	1	2	7.7	6.77	6.81	1	4	18.2	7.42	7.48	1	4	18.2
Contig891	HAGI01000879	hypothetical protein	hypothetical protein			4.83	5.02	1	4	27.5	2	2	1	1	5.7	2.22	2.25	1	1	5.7	4.45	4.58	1	3	23.2	2.48	2.53	1	2	10	3.26	3.43	1	3	17.1	2.74	2.81	1	2	10
Contig905	HAGI01000893	NAC domain containing protein	nucleotide activity			3.6	7.27	1	4	19.1	3.74	6.92	1	4	19.1	2	4.52	1	2	9	2	5.52	1	3	14.4	2	4.31	1	2	9	2	5.03	1	3	14.4	2	4.66	1	3	14.4
Contig118	HAGI01000117	phenylalanine-tRNA ligase alpha subunit	nucleotide activity			8.35	8.49	1	4	9.5	5.32	5.46	1	3	6.5	4.23	4.4	1	3	6.5	6.44	6.48	1	3	6.5	5.55	5.86	1	4	9.5	4.22	4.38	1	2	4.3	2.82	2.92	1	2	4.3
Contig1940	HAGI01001912	RNA-binding protein	nucleotide activity			8.26	8.29	1	4	18.8	1.48	1.59	1	1	5.6	2.03	2.03	1	1	4.2	4.97	5.09	1	3	14.1	3.26	3.38	1	2	8.5	4.55	4.81	1	3	14.6	2.19	2.21	1	1	4.7
contig03200_LP	HAGI01003023	peptidyl-prolyl cis-trans FKBP-type family protein	other			8.13	8.14	1	4	16.5	7.09	7.18	1	4	16.5	4.34	4.52	1	3	10.3	4.83	5.06	1	3	10.3	6.07	6.08	1	3	10.3	4.24	4.26	1	2	7.3	5.07	5.13	1	3	10.3
Contig1081	HAGI01001066	stress-induced protein	other		X	6	6	1	4	6.8	5.49	5.62	1	3	6.8	2.19	2.26	1	1	2.9	3.73	3.84	1	2	4.9	4.73	4.79	1	3	6.8	0.94	1.06	1	1	2.9	2.04	2.04	1	1	2.9
Contig421	HAGI01000415	TPR repeat domain	other		X	5.3	7.1	1	4	8.4	1.56	2.3	1	2	3.8	2.28	3.99	1	2	4.2						2.05	2.59	1	2	3.8	5.1	6.14	1	4	8.4	1.38	1.75	1	2	3.8
Contig1116	HAGI01001100	TPR repeat domain	other			3.74	8	1	4	11.5	2.02	6.03	1	3	7.9						1.57	5.77	1	3	7.9	3.62	8	1	4	11.5	2.95	7.35	1	4	11.5	2.25	5.91	1	3	7.9
Contig768	HAGI01000759	C2 domain containing protein	protein binding		X	8.11	8.12	1	4	24.9						4.74	4.9	1	3	17.8	1.46	3.68	1	2	9.3	5.52	5.71	1	3	16.4	4.95	5.01	1	3	17.8	8	8	1	4	24.9
contig04155_HP	HAGI01002646	SH3 domain containing protein	protein binding	X	X	6.04	6.05	1	4	13.9	2.33	2.47	1	2	8.8	3.82	3.92	2	2	8.8	2.25	2.37	1	3	8.8	2.77	2.85	1	3	8.8	2.94	3.18	1	3	8.8	5.4	5.48	1	3	13.9
Contig1756	HAGI01001733	zinc finger domain containing protein	protein binding	X	X	6.98	7.07	1	4	21.1	5.72	5.82	1	3	14.8	3.64	3.72	1	2	14.1	2.57	2.61	1	2	14.1	2.3	2.34	1	1	7.7	2.15	2.17	1	1	7.7	2	2	1	1	7.7
Contig1818	HAGI01001794	40S ribosomal protein S4c	ribosomal protein			6.89	7.02	1	4	19.4	4.64	4.69	1	3	15.9	6.17	6.23	1	3	15.5	4.59	4.65	1	2	12						5.85	5.96	1	4	19.4	4.24	4.32	1	2	12
contig04296_LP	HAGI01003283	40S ribosomal protein S7	ribosomal protein			6.04	6.11	1	4	21	3.98	4.07	1	2	10.8	4.13	4.15	1	2	10.8	3.7	3.8	1	2	10.8	5.7	5.89	1	4	21	4.02	4.11	1	2	10.8	4.07	4.08	1	2	10.8
Contig1998	HAGI01001969	40S ribosomal protein S8	ribosomal protein			6.79	6.83	5	4	29.2	3.27	3.42	5	2	15.6	4	4.01	5	2	12.1	4.01	4.01	5	2	13.6	2	2	5	1	6	3.05	3.24	5	2	12.1	2.22	2.24	5	1	6
contig03856_LP	HAGI01003180	Rab family GTPase	cell signalling			5.64	5.7	1	4	17.2						1	1.09	1	1	4.9	3.66	3.75	1	3	17.2	2.94	3.03	11	2	10.3						1.95	2.04	1	2	12.3
Contig285	HAGI01000283	hypothetical protein	hypothetical protein			5.71	5.81	1	3	14.7	3.6	3.72	1	2	10.1	1.88	2.03	1	1	4.3	4.04	4.05	1	2	9	2.31	2.35	1	1	4.7	3.08	3.17	1	2	10.1	4.24	4.26	1	2	9
Contig743	HAGI01000734	phosphorylase family protein	metabolism			6.19	6.34	1	3	14.8	3.52	3.66	1	2	11.3	5.58	5.79	1	3	14.8	5.7	5.86	1	3	14.8	2.06	2.08	1	1	7	3.66	3.74	1	2	10.5	2	2	1	1	7
contig04408_LP	HAGI01003314	glycine-rich RNA-binding protein	nucleotide activity		X	6.81	6.86	1	3	23.6	4.41	4.5	1	2	14.9	4.29	4.44	1	3	23.6	3.83	3.93	1	2	17.6	1.72	1.82	1	1	8.8	2.61	2.75	1	2	14.9	4.06	4.07	1	2	14.9
Contig1224	HAGI01001207	guanine deaminase	other			5.48	5.56	1	3	8	4.81	4.93	1	3	8	4.05	4.17	1	3	8	3.64	3.88	1	2	6.2	1.75	1.89	1	1	2.7	2.08	2.23	1	2	6.2
Contig1542	HAGI01001520	NSFL1 cofactor p47	other			5.17	5.25	1	3	12	3.55	3.72	1	2	8.4	4.65	4.79	1	3	12	3.04	3.12	1	2	8.4	2	2	1	1	3.9	3.63	3.82	1	2	8.4	2.74	2.81	1	2	7.4
Contig47	HAGI01000047	TPR repeat domain	other			3.24	5.5	1	3	6.7	0.53	2.78	1	1	1.4	1.3	3.51	1	2	3.2	1.99	4.01	1	2	3.2	1.3	3.55	1	2	3.2						1.27	3.11	1	2	4.9
Contig1620	HAGI01001598	thioredoxin reductase	oxidation-reduction process			6	6	2	3	15						5.68	5.72	2	3	15	1.03	1.17	2	1	5.8	6	6	2	3	15	4.88	4.93	2	3	15	3.64	3.72	2	2	9.3
Contig699	HAGI01000691	C2 domain containing protein	protein binding			5.03	5.09	1	3	9.7	2.22	2.25	1	1	6.4	2	2	1	1	6.4	3.4	3.49	1	2	6.4	2	2	1	1	6.4	2	2	1	1	6.4	2.94	3.1	1	2	9.7
Contig1962	HAGI01001933	RING-box protein 1	protein binding			4.84	4.9	1	3	15.2	0.82	0.91	1	1	4.9	3.25	3.48	1	3	15.2	3.28	3.38	1	2	10.3	3.15	3.28	1	2	10.3	3.38	3.54	1	3	15.2	4.6	4.72	1	3	15.2
contig04534_LP	HAGI01003359	40S ribosomal protein S13p/S18e	ribosomal protein		X	5.4	5.47	7	3	14.9	5.04	5.2	7	3	14.9	3.39	3.47	7	2	7.8	2.01	2.02	7	1	7.1	3.82	3.92	7	2	7.8	1.84	1.94	7	1	7.1	0.78	0.87	7	1	7.1
Contig265	HAGI01000264	40S ribosomal protein S3	ribosomal protein		X	5	5.09	1	3	10.2	1.26	1.37	1	1	5.3	2.26	2.39	1	2	8.9	1.72	1.84	1	1	5.3	2.85	3.11	1	2	6.7	2.43	2.48	1	1	5.3	3.49	3.56	1	2	8.9
Contig1919	HAGI01001891	60S ribosomal protein L6	ribosomal protein			6.01	6.01	1	3	29	2.25	4.35	1	2	23.5	2.94	3.01	1	2	15.4	4	4	1	2	15.4	4	4.01	1	2	15.4	3.92	4	1	2	15.4	3	3.08	1	2	15.4
Contig799	HAGI01000789	60S ribosomal protein L7ae	ribosomal protein			5.2	5.35	4	3	11.5	1.45	1.57	4	1	4.1	3.77	4.05	4	3	11.5	0.64	0.74	3	1	4.1	3.06	3.17	4	2	8.2	3.08	3.28	4	2	7.4	2.14	2.15	4	1	4.1
contig03745_LP	HAGI01003147	synaptobrevin family protein	cell signalling			5.47	5.55	1	3	11.1	2.73	2.84	1	2	7.5	2.12	2.14	1	1	4	4.61	4.72	1	3	11.1	4.97	5.14	1	3	11.1	5.04	5.17	1	3	11.1	4.2	4.21	1	2	7.5
Contig1964	HAGI01001935	ubiquitin-conjugating enzyme E2	cell signalling			5.14	5.2	1	3	20	1.36	1.57	1	2	13.5	5.2	5.34	1	3	20	2.77	2.84	1	2	12.3	2.3	2.34	1	1	6.5	2.56	2.73	1	2	12.3	4.92	4.98	1	3	20
contig03480_HP	HAGI01002452	hypothetical protein	hypothetical protein			3.77	3.82	2	2	9.8	3.66	3.74	2	2	9.8	1.82	1.92	1	1	4.9	2.92	3	1	2	9.8	2.85	3.06	2	2	9.8						1.86	1.96	1	1	4.9
contig03601_LP	HAGI01003111	deoxyribonuclease II family protein	nucleotide activity			3.9	3.97	1	2	11.5	3.56	3.68	1	2	11.5	2.07	2.08	1	1	6.6	1.28	1.45	1	2	11.5	2.02	2.03	1	1	6.6	3.52	3.62	1	2	11.5	1.72	1.82	1	1	4.9
Contig329	HAGI01000324	glutaminyl-tRNA synthetase family protein	nucleotide activity			4.32	4.35	1	2	5.6	3.6	3.7	1	2	5.6	4.03	4.03	1	2	5.6	4.01	4.01	1	2	5.6						1.48	1.61	1	1	2.1	3.73	3.85	1	2	5.6
Contig349	HAGI01000343	aminotransferase classes I and II family protein	protein binding			4.06	4.11	1	2	11.1	3.7	3.77	1	2	11.1	3.89	3.96	1	2	11.1	3.75	3.86	1	2	11.1	2	2	1	1	5.8	4	4	1	2	11.1	3.19	3.26	1	2	11.1
Contig581	HAGI01000575	C2 domain containing protein	protein binding			3.24	3.3	1	2	5.6	2.74	2.93	1	2	5.6	2.72	2.88	1	2	5.6	1.96	2.14	1	2	5.6	2.66	2.83	1	2	5.6	2.59	2.64	1	2	5.6	2.54	2.64	1	2	5.6
Contig760	HAGI01000751	40S ribosomal protein S3ae	ribosomal protein			4.23	4.26	4	2	11.2	4	4	5	2	11.2	2.89	2.99	3	2	11.2	4	4	4	2	11.2	4.1	4.12	5	2	11.2	4.16	4.18	5	2	11.2
Contig18	HAGI01000018	60S ribosomal protein L3	ribosomal protein			4.28	4.3	1	2	3.5	4.24	4.26	1	2	3.5	3.43	3.55	1	2	3.5	3.34	3.46	1	2	3.5	2.16	2.18	1	1	3.3	3.31	3.42	1	2	3.5	2.13	2.14	1	1	3.3
