# Supplementary material for: Molecular characterization of Histomonas meleagridis exoproteome with emphasis on protease secretion and parasite-bacteria interaction
Source: PLoS One. 2019 Feb 26;14(2):e0212429. doi: 10.1371/journal.pone.0212429 (PMC6391000; doi:10.1371/journal.pone.0212429)
Supplement: S2 Table — The file contains 15 folders. Folders named “Prot_HMx_all” and “Ambiguous Accessions_HMx_all” contain lists of all identified proteins and their ambiguous accessions. The total ProtScore means the score with all peptides (unique and shared). The Unused ProtScore is the score using only the unique peptides. Folders named “Prot_HMx_28_A”, “Prot_HMx_28_B”, “Prot_HMx_28_C” contain lists of proteins identified in the exoproteome of each biological replicate (A, B, C) of the low passsage H. meleagridis strain. Folders named “Prot_HMx_319_A”, “Prot_HMx_319_B”, “Prot_HMx_319_C” contain lists of proteins identified in the exoproteome of each biological replicate (A, B, C) of the high passsage H. meleagridis strain. Folders named “Ambiguous Accessions_HMx_28 or 319_A or B or C” contain lists of all ambiguous accessions for the given protein identified in the exoproteome of each biological replicate (A, B, C) of either LP (28) or HP (319) H. meleagridis. The last folder named “Contigs-accessions” contains the list of all contigs in H. meleagridis transcriptome together with their corresponding accession number and the annotation. (XLSX) [file pone.0212429.s002.xlsx]

## Sheet: Prot_HMx_all
Protein Number	Representative Accession	Name	Species	Unused ProtScore	Total ProtScore	Ambiguous Accessions	Confident Peptides	%Seq Cov - peptides >95% conf
1	tr|J7QC24|J7QC24_ECOLX	Isoleucine--tRNA ligase OS=Escherichia coli GN=ileS PE=3 SV=1	ECOLX	91.82	91.82	2	48	57.1
2	tr|A0A094VV11|A0A094VV11_ECOLX	Phosphoribosylformylglycinamidine synthase OS=Escherichia coli GN=purL PE=3 SV=1	ECOLX	91.74	91.76	3	48	49.7
3	tr|Q7DL18|Q7DL18_ECOLX	Aldehyde-alcohol dehydrogenase OS=Escherichia coli GN=adhE PE=3 SV=1	ECOLX	89.91	89.91	9	49	55.1
4	tr|C3TRK2|C3TRK2_ECOLX	Chaperone protein DnaK OS=Escherichia coli GN=dnaK PE=2 SV=1	ECOLX	85.4	85.4	5	50	73.7
5	tr|W8T8E9|W8T8E9_ECOLX	Alpha-1,4 glucan phosphorylase OS=Escherichia coli GN=WR15_03030 PE=3 SV=1	ECOLX	78.69	78.69	13	45	56.1
6	Contig1899_ORF	Contig1899_ORF	Histomonas	75.2	75.2	1	49	68.1
7	tr|E2QJB4|E2QJB4_ECOLX	Formate C-acetyltransferase OS=Escherichia coli GN=pflB PE=4 SV=1	ECOLX	71.19	71.19	4	39	55.4
8	tr|Q53ZW4|Q53ZW4_ECOLX	Flagellin OS=Escherichia coli GN=fliC PE=3 SV=1	ECOLX	71.05	71.06	2	63	89.8
9	tr|A0A1M2TEM9|A0A1M2TEM9_ECOLX	Oligopeptide ABC transporter substrate-binding protein OppA OS=Escherichia coli GN=BK409_13720 PE=4 SV=1	ECOLX	71.04	71.07	2	48	81.4
10	tr|W8SZ23|W8SZ23_ECOLX	Membrane-associated peptidase OS=Escherichia coli GN=pqqL PE=3 SV=1	ECOLX	70.46	70.54	8	39	49.6
11	sp|P04264|K2C1_HUMAN	Keratin, type II cytoskeletal 1 OS=Homo sapiens GN=KRT1 PE=1 SV=6	HUMAN	69.92	69.98	1	40	52.4
12	tr|W8T8G2|W8T8G2_ECOLX	Phosphoenolpyruvate carboxykinase (ATP) OS=Escherichia coli GN=pckA PE=3 SV=1	ECOLX	66.73	66.73	12	37	64.6
13	tr|C3SQS7|C3SQS7_ECOLX	Elongation factor G OS=Escherichia coli GN=fusA1 PE=3 SV=1	ECOLX	66.61	66.62	5	35	63.8
14	tr|Q2TL68|Q2TL68_ECOLX	Pyruvate kinase OS=Escherichia coli GN=pykF PE=3 SV=1	ECOLX	66.59	66.6	8	40	75.3
15	tr|A0A0A8J6K6|A0A0A8J6K6_ECOLX	6-phosphogluconate dehydrogenase, decarboxylating OS=Escherichia coli GN=gnd PE=3 SV=1	ECOLX	63.93	63.93	14	33	67.9
16	tr|C3SHQ8|C3SHQ8_ECOLX	Extracellular solute-binding protein family 1 OS=Escherichia coli GN=malE PE=4 SV=1	ECOLX	63.64	63.64	3	50	75.2
17	tr|J7QYI7|J7QYI7_ECOLX	Glucose-6-phosphate isomerase OS=Escherichia coli GN=pgi PE=3 SV=1	ECOLX	62.91	62.92	9	39	63.9
18	tr|W8T6Y0|W8T6Y0_ECOLX	Bifunctional purine biosynthesis protein PurH OS=Escherichia coli GN=purH PE=3 SV=1	ECOLX	62.61	62.64	5	33	61.3
19	tr|A0A1M0Q917|A0A1M0Q917_ECOLX	Glutamate synthase large subunit OS=Escherichia coli GN=BK292_10115 PE=4 SV=1	ECOLX	62.44	62.52	51	30	26
20	sp|P02769|ALBU_BOVIN	Serum albumin OS=Bos taurus GN=ALB PE=1 SV=4	BOVIN	61.93	61.98	1	31	57.8
21	tr|E2D2R2|E2D2R2_ECOLX	Alcohol dehydrogenase OS=Escherichia coli GN=yqhD PE=4 SV=1	ECOLX	61.7	61.7	9	43	79.8
22	Contig1151_ORF	Contig1151_ORF	Histomonas	61.2	61.24	1	37	73.1
23	tr|C3TQB2|C3TQB2_ECOLX	Pyruvate dehydrogenase E1 component OS=Escherichia coli GN=aceE PE=4 SV=1	ECOLX	60.1	60.15	10	34	37.8
24	tr|E2QDR0|E2QDR0_ECOLX	Phosphoglycerate kinase OS=Escherichia coli GN=pgk PE=3 SV=1	ECOLX	60	60	2	36	79.6
25	Contig1014_ORF	Contig1014_ORF	Histomonas	59.97	60	1	35	47.7
26	tr|C3T6W2|C3T6W2_ECOLX	Glyceraldehyde-3-phosphate dehydrogenase OS=Escherichia coli GN=gapA PE=3 SV=1	ECOLX	59.79	59.84	5	50	81.3
27	tr|J7R9V6|J7R9V6_ECOLX	Elongation factor Tu OS=Escherichia coli GN=tufA PE=1 SV=1	ECOLX	59.73	59.8	7	37	81.2
28	tr|A0A1Y2Y729|A0A1Y2Y729_ECOLX	Trigger factor OS=Escherichia coli GN=tig PE=3 SV=1	ECOLX	59.6	59.69	8	33	59.3
29	Contig1013_ORF	Contig1013_ORF	Histomonas	57.14	57.14	1	32	56.8
30	tr|A0A094Y2Q5|A0A094Y2Q5_ECOLX	Leucine--tRNA ligase OS=Escherichia coli GN=leuS PE=3 SV=1	ECOLX	56.5	56.51	10	26	38.5
31	tr|C3SX72|C3SX72_ECOLX	Enolase OS=Escherichia coli GN=eno PE=3 SV=1	ECOLX	53.74	53.74	1	43	72.7
32	Contig1226_ORF	Contig1226_ORF	Histomonas	52.74	52.74	1	27	73.1
33	tr|A0A024L095|A0A024L095_ECOLX	Methionine--tRNA ligase OS=Escherichia coli GN=metG PE=3 SV=1	ECOLX	52.73	52.76	10	29	45.6
34	tr|C3TPM7|C3TPM7_ECOLX	Elongation factor Ts OS=Escherichia coli GN=tsf PE=1 SV=1	ECOLX	52.71	52.71	3	31	79.1
35	tr|J7QAE7|J7QAE7_ECOLX	ABC transporter substrate-binding protein OS=Escherichia coli GN=dppA PE=4 SV=1	ECOLX	51.57	51.58	13	30	58.7
36	tr|C3TRN2|C3TRN2_ECOLX	Transaldolase OS=Escherichia coli GN=talB PE=3 SV=1	ECOLX	51.02	51.02	6	32	81.1
37	tr|J7QDK2|J7QDK2_ECOLX	Aminotransferase OS=Escherichia coli GN=aspC PE=3 SV=1	ECOLX	48.53	48.53	10	25	57.1
38	tr|W8SQE5|W8SQE5_ECOLX	Molybdate ABC transporter substrate-binding protein OS=Escherichia coli GN=modA PE=4 SV=1	ECOLX	47.75	47.75	8	29	74.7
39	tr|J7Q825|J7Q825_ECOLX	Cystine ABC transporter substrate-binding protein OS=Escherichia coli GN=fliY PE=3 SV=1	ECOLX	47.58	47.58	24	29	78.2
40	tr|A0A024KZS7|A0A024KZS7_ECOLX	Peptidase B OS=Escherichia coli GN=pepB PE=3 SV=1	ECOLX	47.51	47.54	3	28	62.5
41	Contig449_ORF	Contig449_ORF	Histomonas	47.47	47.5	1	31	73
42	tr|E2QEJ9|E2QEJ9_ECOLX	Polyribonucleotide nucleotidyltransferase OS=Escherichia coli GN=pnp PE=3 SV=1	ECOLX	47.43	47.49	16	24	43.6
43	tr|E2QQ11|E2QQ11_ECOLX	Serine hydroxymethyltransferase OS=Escherichia coli GN=glyA PE=3 SV=1	ECOLX	47.32	47.33	11	27	57.6
44	tr|J7R1N6|J7R1N6_ECOLX	Phenylalanine--tRNA ligase beta subunit OS=Escherichia coli GN=pheT PE=3 SV=1	ECOLX	46.8	46.86	36	24	34
45	Contig764_ORF	Contig764_ORF	Histomonas	46.6	46.63	1	25	43.8
46	tr|C3SL97|C3SL97_ECOLX	ATP synthase subunit alpha OS=Escherichia coli GN=atpA PE=3 SV=1	ECOLX	46.59	46.66	2	25	54.2
47	Contig1024_ORF	Contig1024_ORF	Histomonas	46.57	46.61	1	26	40
48	tr|W8SS35|W8SS35_ECOLX	Phosphoserine aminotransferase OS=Escherichia coli GN=serC PE=3 SV=1	ECOLX	45.95	45.95	13	25	63
49	tr|W8T0P9|W8T0P9_ECOLX	Aminopeptidase OS=Escherichia coli GN=pepN PE=4 SV=1	ECOLX	44.8	44.82	11	23	29.5
50	Contig1384_ORF	Contig1384_ORF	Histomonas	44.63	44.65	1	25	61.3
51	tr|C3TGB2|C3TGB2_ECOLX	30S ribosomal protein S1 OS=Escherichia coli GN=rpsA PE=3 SV=1	ECOLX	44.62	44.63	3	24	40.4
52	tr|J7Q8L8|J7Q8L8_ECOLX	Phosphate acetyltransferase OS=Escherichia coli GN=pta PE=3 SV=1	ECOLX	44.3	44.37	10	23	37.4
53	tr|E2QHG9|E2QHG9_ECOLX	Alkyl hydroperoxide reductase OS=Escherichia coli GN=ahpF PE=3 SV=1	ECOLX	43.76	43.82	11	23	53.5
54	Contig1276_ORF	Contig1276_ORF	Histomonas	43.44	43.48	1	21	65.2
55	tr|J7QND8|J7QND8_ECOLX	Glutamine--tRNA ligase OS=Escherichia coli GN=glnS PE=3 SV=1	ECOLX	43.35	43.47	13	24	46.6
56	tr|E2D2R3|E2D2R3_ECOLX	2,5-didehydrogluconate reductase OS=Escherichia coli GN=dkgA PE=4 SV=1	ECOLX	42.83	42.86	7	26	73.4
57	tr|J7R8P1|J7R8P1_ECOLX	Transketolase OS=Escherichia coli GN=tktA PE=3 SV=1	ECOLX	42.55	42.57	17	23	37.4
58	tr|Q5DXY6|Q5DXY6_ECOLX	Aminoacyl-histidine dipeptidase OS=Escherichia coli GN=pepD PE=4 SV=1	ECOLX	42.2	42.25	20	23	59
59	tr|C3SVG7|C3SVG7_ECOLX	Class II fructose-bisphosphate aldolase OS=Escherichia coli GN=fba PE=3 SV=1	ECOLX	42	42	3	30	78.8
60	sp|P13645|K1C10_HUMAN	Keratin, type I cytoskeletal 10 OS=Homo sapiens GN=KRT10 PE=1 SV=6	HUMAN	41.74	41.77	1	25	40.5
61	tr|C3THM2|C3THM2_ECOLX	Glutamine ABC transporter substrate-binding protein GlnH OS=Escherichia coli GN=glnH PE=3 SV=1	ECOLX	41.68	41.74	4	27	75.4
62	sp|P35908|K22E_HUMAN	Keratin, type II cytoskeletal 2 epidermal OS=Homo sapiens GN=KRT2 PE=1 SV=2	HUMAN	41.66	53.95	1	28	37.5
63	tr|C3TQA2|C3TQA2_ECOLX	Dihydrolipoyl dehydrogenase OS=Escherichia coli GN=lpdA PE=1 SV=1	ECOLX	41.33	41.42	8	21	46
64	Contig601_ORF	Contig601_ORF	Histomonas	41.11	41.17	1	24	68.9
65	tr|C3TDJ2|C3TDJ2_ECOLX	Putrescine-binding periplasmic protein OS=Escherichia coli GN=potD PE=3 SV=1	ECOLX	40.96	41	11	23	53.2
66	Contig966_ORF	Contig966_ORF	Histomonas	40.9	40.95	1	22	55.7
67	tr|A0A037YE18|A0A037YE18_ECOLX	Putative receptor OS=Escherichia coli GN=yncE PE=4 SV=1	ECOLX	40.85	40.91	1	23	56.9
68	tr|A0A037YML7|A0A037YML7_ECOLX	Glycerophosphodiester phosphodiesterase OS=Escherichia coli GN=glpQ PE=4 SV=1	ECOLX	39.97	39.99	4	25	65.1
69	Contig2119_ORF	Contig2119_ORF	Histomonas	39.82	39.96	1	20	41.4
70	tr|A0A1M2DGG9|A0A1M2DGG9_ECOLX	Isocitrate dehydrogenase [NADP] OS=Escherichia coli GN=AUQ13_23060 PE=4 SV=1	ECOLX	39.61	39.62	31	20	50.7
71	Contig122_ORF	Contig122_ORF	Histomonas	38.86	38.88	1	20	65.6
72	tr|C3TID7|C3TID7_ECOLX	2,3-bisphosphoglycerate-dependent phosphoglycerate mutase OS=Escherichia coli GN=gpmA PE=3 SV=1	ECOLX	38.76	38.76	3	22	56.8
73	tr|B7TYI0|B7TYI0_ECOLX	Phosphate-binding protein PstS OS=Escherichia coli GN=pstS PE=3 SV=1	ECOLX	38.71	38.75	8	21	65.3
74	Contig362_ORF	Contig362_ORF	Histomonas	37.69	37.69	1	23	60.1
75	tr|W8U1U7|W8U1U7_ECOLX	Oligopeptidase A OS=Escherichia coli GN=prlC PE=3 SV=1	ECOLX	37.66	37.72	20	20	32.4
76	tr|W8T0N9|W8T0N9_ECOLX	Tryptophanase OS=Escherichia coli GN=tnaA PE=3 SV=1	ECOLX	37.63	37.68	19	19	43.1
77	tr|J7QIY1|J7QIY1_ECOLX	Xaa-Pro dipeptidase OS=Escherichia coli GN=pepQ PE=3 SV=1	ECOLX	37.33	37.33	18	20	54.4
78	Contig2060_ORF	Contig2060_ORF	Histomonas	37.3	37.32	1	19	37.7
79	Contig1996_ORF	Contig1996_ORF	Histomonas	37.27	37.32	1	25	72.3
80	Contig1046_ORF	Contig1046_ORF	Histomonas	37.23	37.3	1	19	39.4
81	Contig108_ORF	Contig108_ORF	Histomonas	37.01	37.06	1	20	37.3
82	tr|J7QDD5|J7QDD5_ECOLX	Arginine 3rd transport system periplasmic binding protein OS=Escherichia coli GN=artI PE=3 SV=1	ECOLX	36.78	36.79	3	20	69.6
83	Contig2122_ORF	Contig2122_ORF	Histomonas	36.34	56.45	1	33	61.7
84	tr|J7QF25|J7QF25_ECOLX	Pyruvate kinase OS=Escherichia coli GN=pykA PE=3 SV=1	ECOLX	36.31	36.31	11	18	43.8
85	tr|W8SWX2|W8SWX2_ECOLX	4-deoxy-L-threo-5-hexosulose-uronate ketol-isomerase OS=Escherichia coli GN=kduI PE=3 SV=1	ECOLX	36.18	36.19	3	23	70.1
86	tr|J7R3D6|J7R3D6_ECOLX	Flagellar hook-associated protein 1 OS=Escherichia coli GN=flgK PE=3 SV=1	ECOLX	35.22	35.23	24	21	45
87	tr|W8T4H1|W8T4H1_ECOLX	Glucans biosynthesis protein G OS=Escherichia coli GN=mdoG PE=3 SV=1	ECOLX	35.02	35.07	24	17	39.6
88	tr|W8TXD6|W8TXD6_ECOLX	Phosphomethylpyrimidine synthase OS=Escherichia coli GN=thiC PE=3 SV=1	ECOLX	34.66	34.68	16	18	33.1
89	Contig1279_ORF	Contig1279_ORF	Histomonas	34.62	34.62	1	18	53.6
90	Contig9_ORF	Contig9_ORF	Histomonas	34.45	34.47	1	16	34.6
91	tr|C3T220|C3T220_ECOLX	Histidine ABC transporter, substrate-binding periplasmic protein OS=Escherichia coli GN=hisJ PE=3 SV=1	ECOLX	34.36	34.36	10	20	75.4
92	tr|W8T2I1|W8T2I1_ECOLX	Gamma-glutamyl phosphate reductase OS=Escherichia coli GN=proA PE=3 SV=1	ECOLX	34.25	34.25	28	18	51.1
93	Contig1102_ORF	Contig1102_ORF	Histomonas	34.03	34.12	1	17	37.8
94	tr|C3TGI7|C3TGI7_ECOLX	Serine--tRNA ligase OS=Escherichia coli GN=serS PE=3 SV=1	ECOLX	33.93	33.93	6	19	48.8
95	tr|C3TPQ0|C3TPQ0_ECOLX	2,3,4,5-tetrahydropyridine-2,6-dicarboxylate N-succinyltransferase OS=Escherichia coli GN=dapD PE=3 SV=1	ECOLX	33.73	33.74	5	20	66.8
96	tr|C3TLA5|C3TLA5_ECOLX	Adenylate kinase OS=Escherichia coli GN=adk PE=3 SV=1	ECOLX	33.55	33.57	13	20	58.9
97	tr|J7R7G1|J7R7G1_ECOLX	Chaperone protein ClpB OS=Escherichia coli GN=clpB PE=3 SV=1	ECOLX	33.49	33.53	10	16	24.3
98	Contig1481_ORF	Contig1481_ORF	Histomonas	33.43	33.46	1	18	50.8
99	Contig1098_ORF	Contig1098_ORF	Histomonas	32.76	32.8	1	17	32.4
100	tr|C3SJ37|C3SJ37_ECOLX	Triosephosphate isomerase OS=Escherichia coli GN=tpiA PE=3 SV=1	ECOLX	32.76	32.77	10	20	73.7
101	tr|A0A1M2PDG3|A0A1M2PDG3_ECOLX	D-ribose ABC transporter substrate-binding protein RbsB OS=Escherichia coli GN=BK409_02310 PE=4 SV=1	ECOLX	32.73	32.76	6	39	65.5
102	tr|C3TIH5|C3TIH5_ECOLX	Protein TolB OS=Escherichia coli GN=tolB PE=3 SV=1	ECOLX	32.54	32.56	9	21	47.9
103	tr|C3T982|C3T982_ECOLX	Putative periplasmic protein OS=Escherichia coli GN=ydgH PE=4 SV=1	ECOLX	32.38	32.43	8	17	59.9
104	tr|E2QP16|E2QP16_ECOLX	D-galactose ABC transporter, substrate-binding protein OS=Escherichia coli GN=mglB PE=4 SV=1	ECOLX	32.21	32.25	9	17	53.3
105	tr|W8TW10|W8TW10_ECOLX	2-dehydro-3-deoxy-D-gluconate 5-dehydrogenase OS=Escherichia coli GN=kduD PE=4 SV=1	ECOLX	31.78	31.87	9	21	65.6
106	Contig2112_ORF	Contig2112_ORF	Histomonas	31.54	31.55	1	17	53.5
107	tr|E2QJ37|E2QJ37_ECOLX	Isocitrate lyase OS=Escherichia coli GN=aceA PE=4 SV=1	ECOLX	31.45	31.51	14	17	44.5
108	tr|W8SRK2|W8SRK2_ECOLX	Dihydroorotase OS=Escherichia coli GN=pyrC PE=3 SV=1	ECOLX	31.31	31.35	24	18	57.2
109	tr|A0A1Y2XUE9|A0A1Y2XUE9_ECOLX	Flagellar hook-associated protein 2 OS=Escherichia coli GN=AW059_03000 PE=3 SV=1	ECOLX	31.08	31.1	14	18	43.2
110	tr|C3SVM7|C3SVM7_ECOLX	D-3-phosphoglycerate dehydrogenase OS=Escherichia coli GN=serA_1 PE=3 SV=1	ECOLX	31.03	31.07	9	19	42.4
111	sp|P35527|K1C9_HUMAN	Keratin, type I cytoskeletal 9 OS=Homo sapiens GN=KRT9 PE=1 SV=3	HUMAN	30.94	31.15	1	19	33.1
112	tr|A0A1M0PLB2|A0A1M0PLB2_ECOLX	Alanine--tRNA ligase OS=Escherichia coli GN=alaS PE=3 SV=1	ECOLX	30.88	31	23	14	20
113	tr|C3SEZ2|C3SEZ2_ECOLX	Valine--tRNA ligase OS=Escherichia coli GN=valS PE=3 SV=1	ECOLX	30.72	30.77	27	14	19.2
114	tr|W8T5K0|W8T5K0_ECOLX	Glycine dehydrogenase (decarboxylating) OS=Escherichia coli GN=gcvP PE=3 SV=1	ECOLX	30.63	30.67	44	16	22.4
115	tr|J7R0N2|J7R0N2_ECOLX	Periplasmic serine endoprotease DegP-like OS=Escherichia coli GN=htrA PE=3 SV=1	ECOLX	30.54	30.61	13	19	45.8
116	tr|W8SPA8|W8SPA8_ECOLX	Flagellar biosynthesis protein FlgL OS=Escherichia coli GN=flgL PE=4 SV=1	ECOLX	30.17	30.26	8	16	60.3
117	tr|W8SZ36|W8SZ36_ECOLX	Alcohol dehydrogenase OS=Escherichia coli GN=adhP PE=3 SV=1	ECOLX	30	30	5	17	75
118	tr|C3SRV3|C3SRV3_ECOLX	Malate dehydrogenase OS=Escherichia coli GN=mdh PE=3 SV=1	ECOLX	30	30	12	17	62.2
119	tr|J7QSN2|J7QSN2_ECOLX	Histidinol dehydrogenase OS=Escherichia coli GN=hisD PE=3 SV=1	ECOLX	29.97	30.04	21	17	34.8
120	tr|A0A1V2G0N1|A0A1V2G0N1_ECOLX	Glutamate/aspartate ABC transporter substrate-binding protein OS=Escherichia coli GN=BW690_14775 PE=4 SV=1	ECOLX	29.76	29.85	12	17	59.9
121	Contig1569_ORF	Contig1569_ORF	Histomonas	29.45	29.5	1	14	38.4
122	tr|Q49P71|Q49P71_ECOLX	Outer membrane protein A OS=Escherichia coli GN=ompA PE=3 SV=1	ECOLX	28.98	28.99	27	21	37.6
123	tr|A0A1Q6AFU5|A0A1Q6AFU5_ECOLX	Asparagine--tRNA ligase OS=Escherichia coli GN=asnS PE=3 SV=1	ECOLX	28.55	28.56	7	15	35
124	tr|A5YKJ6|A5YKJ6_ECOLX	Glutamate decarboxylase OS=Escherichia coli GN=gadB PE=3 SV=1	ECOLX	28.54	28.55	14	19	38.6
125	tr|A0A167E5G8|A0A167E5G8_ECOLX	Glucose-1-phosphatase/inositol phosphatase OS=Escherichia coli GN=agp PE=4 SV=1	ECOLX	28.46	28.46	9	15	51.6
126	tr|C3SRL2|C3SRL2_ECOLX	Acetyl-CoA carboxylase OS=Escherichia coli GN=accC PE=4 SV=1	ECOLX	28.32	28.48	9	14	31.4
127	Contig1074_ORF	Contig1074_ORF	Histomonas	28.29	28.37	1	13	26.5
128	tr|J7R1G7|J7R1G7_ECOLX	Tyrosine--tRNA ligase OS=Escherichia coli GN=tyrS PE=3 SV=1	ECOLX	28.15	28.15	11	14	37
129	tr|E2QEK3|E2QEK3_ECOLX	Translation initiation factor IF-2 OS=Escherichia coli GN=infB PE=3 SV=1	ECOLX	27.97	27.97	15	18	16.7
130	tr|C3SMM7|C3SMM7_ECOLX	2,3-bisphosphoglycerate-independent phosphoglycerate mutase OS=Escherichia coli GN=gpmI PE=3 SV=1	ECOLX	27.77	27.82	16	16	39.1
131	Contig1727_ORF	Contig1727_ORF	Histomonas	27.63	27.73	1	14	39
132	tr|A0A0A0GWQ8|A0A0A0GWQ8_ECOLX	Phosphoribosylamine--glycine ligase OS=Escherichia coli GN=purD PE=3 SV=1	ECOLX	27.5	27.52	2	16	46.6
133	contig01675_LP_ORF	contig01675_LP_ORF	Histomonas	27.45	27.54	2	15	43.3
134	tr|W8SZW5|W8SZW5_ECOLX	2-dehydro-3-deoxygluconokinase OS=Escherichia coli GN=kdgK PE=4 SV=1	ECOLX	27.34	27.35	24	14	45.6
135	Contig1382_ORF	Contig1382_ORF	Histomonas	27.27	27.34	1	13	31.5
136	tr|C3THL7|C3THL7_ECOLX	DNA protection during starvation protein OS=Escherichia coli GN=dps PE=3 SV=1	ECOLX	27.14	27.15	6	17	77.8
137	tr|E2QID3|E2QID3_ECOLX	6-phosphogluconolactonase OS=Escherichia coli GN=pgl PE=3 SV=1	ECOLX	27.05	27.08	18	14	65
138	tr|W8SWJ0|W8SWJ0_ECOLX	Aldo-keto reductase OS=Escherichia coli GN=yghZ PE=4 SV=1	ECOLX	26.92	26.96	7	14	44.2
139	tr|J7R592|J7R592_ECOLX	6-phospho-beta-glucosidase OS=Escherichia coli GN=bglA PE=3 SV=1	ECOLX	26.5	26.6	28	15	35.5
140	tr|C3SZZ7|C3SZZ7_ECOLX	Inosine-5'-monophosphate dehydrogenase OS=Escherichia coli GN=guaB PE=3 SV=1	ECOLX	26.2	26.24	7	14	41.6
141	Contig290_ORF	Contig290_ORF	Histomonas	26.13	26.17	1	13	44.5
142	tr|C3SE47|C3SE47_ECOLX	Purine nucleoside phosphorylase DeoD-type OS=Escherichia coli GN=deoD PE=3 SV=1	ECOLX	25.92	25.92	3	13	49.8
143	Contig228_ORF	Contig228_ORF	Histomonas	25.9	25.9	1	13	35.8
144	tr|C3SQP2|C3SQP2_ECOLX	Peptidyl-prolyl cis-trans isomerase OS=Escherichia coli GN=fkpA PE=3 SV=1	ECOLX	25.76	25.78	3	14	45.9
145	Contig1576_ORF	Contig1576_ORF	Histomonas	25.66	25.7	1	13	34.6
146	tr|C3SFD7|C3SFD7_ECOLX	Inorganic pyrophosphatase OS=Escherichia coli GN=ppa PE=3 SV=1	ECOLX	25.62	25.62	4	14	68.2
147	tr|A0A090J8H4|A0A090J8H4_ECOLX	D-hexose-6-phosphate epimerase-like protein OS=Escherichia coli GN=yeaD PE=4 SV=1	ECOLX	25.54	25.55	1	13	60.5
148	Contig80_ORF	Contig80_ORF	Histomonas	25.52	25.63	1	13	28
149	tr|C3SGB0|C3SGB0_ECOLX	Fumarate reductase flavoprotein subunit OS=Escherichia coli GN=frdA PE=3 SV=1	ECOLX	25.48	25.54	12	13	23.3
150	Contig1193_ORF	Contig1193_ORF	Histomonas	25.18	25.21	1	13	33.5
151	tr|Q8RKD9|Q8RKD9_ECOLX	Periplasmic phosphoanhydride phosphohydrolase OS=Escherichia coli GN=appA PE=4 SV=1	ECOLX	25.16	25.19	17	14	40
152	Contig2123_ORF	Contig2123_ORF	Histomonas	25	37.67	1	22	38
153	tr|M1JJL3|M1JJL3_ECOLX	Asparaginase II (Fragment) OS=Escherichia coli PE=3 SV=1	ECOLX	24.86	24.91	22	14	57.1
154	tr|C3TJX7|C3TJX7_ECOLX	Alkyl hydroperoxide reductase OS=Escherichia coli GN=ahpC PE=4 SV=1	ECOLX	24.79	24.8	1	16	59.9
155	contig03219_LP_ORF	contig03219_LP_ORF	Histomonas	24.63	24.65	2	13	49.8
156	Contig1646_ORF	Contig1646_ORF	Histomonas	24.13	24.13	1	12	44.7
157	tr|C3SZ02|C3SZ02_ECOLX	Autonomous glycyl radical cofactor OS=Escherichia coli GN=yfiD PE=3 SV=1	ECOLX	24.02	26.06	2	14	81.9
158	tr|J7QEK1|J7QEK1_ECOLX	Mannose-6-phosphate isomerase OS=Escherichia coli GN=manA PE=3 SV=1	ECOLX	24	24	16	12	40.1
159	tr|J7QFY9|J7QFY9_ECOLX	Histidine ABC transporter substrate-binding protein HisJ OS=Escherichia coli GN=argT PE=3 SV=1	ECOLX	23.91	23.96	7	13	60.8
160	tr|W8U164|W8U164_ECOLX	Aldehyde dehydrogenase OS=Escherichia coli GN=aldA PE=3 SV=1	ECOLX	23.76	23.81	35	13	28.8
161	tr|C3T137|C3T137_ECOLX	Cysteine synthase OS=Escherichia coli GN=cysK PE=3 SV=1	ECOLX	23.68	23.68	4	12	60.1
162	tr|C3T5W7|C3T5W7_ECOLX	2-keto-3-deoxygluconate 6-phosphate aldolase OS=Escherichia coli GN=eda PE=4 SV=1	ECOLX	23.59	23.6	7	15	53
163	tr|C3T0C7|C3T0C7_ECOLX	4-hydroxy-tetrahydrodipicolinate synthase OS=Escherichia coli GN=dapA PE=3 SV=1	ECOLX	23.49	23.55	10	14	56.8
164	tr|C3SCN2|C3SCN2_ECOLX	Deoxyribose-phosphate aldolase OS=Escherichia coli GN=b2097 PE=4 SV=1	ECOLX	23.33	23.37	12	12	35.3
165	tr|J7R086|J7R086_ECOLX	Chaperone SurA OS=Escherichia coli GN=surA PE=3 SV=1	ECOLX	23.3	23.37	15	12	29.2
166	Contig2183_ORF	Contig2183_ORF	Histomonas	23.26	23.28	4	15	36.1
167	tr|A0A094VLP5|A0A094VLP5_ECOLX	Dihydropteridine reductase OS=Escherichia coli GN=nfsB PE=4 SV=1	ECOLX	23.11	23.14	3	11	62.2
168	tr|J7Q6L6|J7Q6L6_ECOLX	Aldose 1-epimerase OS=Escherichia coli GN=galM PE=3 SV=1	ECOLX	23.1	23.13	19	12	51.7
169	tr|E2QFU0|E2QFU0_ECOLX	Aspartate-semialdehyde dehydrogenase OS=Escherichia coli GN=asd PE=3 SV=1	ECOLX	22.98	23	15	13	38.4
170	tr|C3SFP2|C3SFP2_ECOLX	50S ribosomal protein L9 OS=Escherichia coli GN=rplI PE=3 SV=1	ECOLX	22.71	22.73	1	15	76.5
171	tr|C3T6D2|C3T6D2_ECOLX	Fused mannose-specific PTS enzymes: IIA component OS=Escherichia coli GN=manX PE=4 SV=1	ECOLX	22.49	22.54	13	12	36.2
172	tr|A0A136XMV7|A0A136XMV7_ECOLX	Phenylalanine--tRNA ligase alpha subunit OS=Escherichia coli GN=pheS PE=3 SV=1	ECOLX	22.45	22.61	9	13	48
173	Contig646_ORF	Contig646_ORF	Histomonas	22.44	22.51	1	12	30.5
174	tr|J7R9I7|J7R9I7_ECOLX	Glutamate synthase OS=Escherichia coli GN=gltD PE=4 SV=1	ECOLX	22.25	22.34	29	13	31.1
175	tr|J7R761|J7R761_ECOLX	Glutathione oxidoreductase OS=Escherichia coli GN=gor PE=3 SV=1	ECOLX	22.2	22.2	17	12	39.1
176	tr|A0A0L1CBN4|A0A0L1CBN4_ECOLX	tRNA-modifying protein YgfZ OS=Escherichia coli GN=ygfZ PE=3 SV=1	ECOLX	22.17	22.17	10	12	39.3
177	tr|A0A1X9TLX5|A0A1X9TLX5_ECOLX	Histidinol-phosphate aminotransferase OS=Escherichia coli GN=hisC PE=3 SV=1	ECOLX	22.12	22.19	48	11	38.2
178	tr|C3SIC2|C3SIC2_ECOLX	50S ribosomal protein L1 OS=Escherichia coli GN=rplA PE=3 SV=1	ECOLX	22.11	22.11	4	14	52.1
179	tr|A0A154CW42|A0A154CW42_ECOLX	Arginine ABC transporter substrate-binding protein OS=Escherichia coli GN=ACM47_00585 PE=3 SV=1	ECOLX	22	22.02	16	13	63.4
180	tr|J7Q617|J7Q617_ECOLX	Pantothenate synthetase OS=Escherichia coli GN=panC PE=3 SV=1	ECOLX	21.97	22.04	24	12	38.2
181	contig00991_HP_ORF	contig00991_HP_ORF	Histomonas	21.82	24.06	1	14	34.2
182	Contig1739_ORF	Contig1739_ORF	Histomonas	21.8	25.85	1	15	47
183	tr|E2QN80|E2QN80_ECOLX	Arginine--tRNA ligase OS=Escherichia coli GN=argS PE=3 SV=1	ECOLX	21.75	21.81	23	11	19.6
184	tr|C3TIL0|C3TIL0_ECOLX	Succinate--CoA ligase [ADP-forming] subunit alpha OS=Escherichia coli GN=sucD PE=3 SV=1	ECOLX	21.68	21.74	6	11	51.9
185	tr|C3SR17|C3SR17_ECOLX	50S ribosomal protein L6 OS=Escherichia coli GN=rplF PE=1 SV=1	ECOLX	21.66	21.68	5	14	75.7
186	tr|C3TDY2|C3TDY2_ECOLX	3-ketoacyl-ACP reductase OS=Escherichia coli GN=fabG PE=4 SV=1	ECOLX	21.63	21.65	11	16	63.9
187	tr|C3SG17|C3SG17_ECOLX	Adenylosuccinate synthetase OS=Escherichia coli GN=purA PE=3 SV=1	ECOLX	21.57	21.75	8	12	29.2
188	tr|C3TMK7|C3TMK7_ECOLX	D-alanine--D-alanine ligase OS=Escherichia coli GN=ddlA PE=3 SV=1	ECOLX	21.53	21.57	10	11	36
189	tr|C3TDX2|C3TDX2_ECOLX	3-oxoacyl-[acyl-carrier-protein] synthase 2 OS=Escherichia coli GN=fabF PE=3 SV=1	ECOLX	21.52	21.58	10	11	44.5
190	tr|J7QWU4|J7QWU4_ECOLX	ABC-type thiamine transport system, periplasmic component OS=Escherichia coli GN=tbpA PE=4 SV=1	ECOLX	21.45	21.5	20	10	45.9
191	tr|E2QPF5|E2QPF5_ECOLX	UPF0304 protein YfbU OS=Escherichia coli GN=yfbU PE=1 SV=1	ECOLX	21.31	21.42	5	14	68.9
192	sp|000001|iRT_iRT	iRT OS=iRT	iRT	21.31	21.34	1	11	100
193	tr|J7Q933|J7Q933_ECOLX	Bifunctional chorismate mutase/prephenate dehydratase OS=Escherichia coli GN=pheA PE=4 SV=1	ECOLX	21.25	21.34	32	10	29.5
194	Contig1021_ORF	Contig1021_ORF	Histomonas	21.19	21.33	1	11	30.1
195	tr|A0A1V3W1T6|A0A1V3W1T6_ECOLX	Erythronate-4-phosphate dehydrogenase OS=Escherichia coli GN=pdxB PE=3 SV=1	ECOLX	21.07	21.3	9	12	40.8
196	tr|E2QFC5|E2QFC5_ECOLX	Lipoprotein OS=Escherichia coli GN=metQ PE=3 SV=1	ECOLX	21.04	21.06	6	13	55
197	Contig1090_ORF	Contig1090_ORF	Histomonas	20.91	21.03	1	10	21.8
198	Contig1190_ORF	Contig1190_ORF	Histomonas	20.89	21.06	1	11	29.2
199	Contig1971_ORF	Contig1971_ORF	Histomonas	20.83	20.9	1	11	48.9
200	tr|A0A1V2SZN5|A0A1V2SZN5_ECOLX	Dipeptidyl carboxypeptidase II (Fragment) OS=Escherichia coli GN=BET08_22040 PE=3 SV=1	ECOLX	20.72	20.86	22	11	20.1
201	Contig196_ORF	Contig196_ORF	Histomonas	20.62	20.74	1	11	23.9
202	tr|C3TPL7|C3TPL7_ECOLX	Ribosome-recycling factor OS=Escherichia coli GN=frr PE=3 SV=1	ECOLX	20.59	20.61	5	13	61.1
203	Contig803_ORF	Contig803_ORF	Histomonas	20.58	20.68	1	11	64.4
204	contig04197_HP_ORF	contig04197_HP_ORF	Histomonas	20.57	20.63	1	18	66.7
205	tr|C3SKQ2|C3SKQ2_ECOLX	Transcription termination factor Rho OS=Escherichia coli GN=rho PE=3 SV=1	ECOLX	20.47	20.6	5	11	30.3
206	tr|C3SVY0|C3SVY0_ECOLX	Lysine--tRNA ligase OS=Escherichia coli GN=lysS_2 PE=3 SV=1	ECOLX	20.36	20.55	13	10	25.9
207	tr|W8TE29|W8TE29_ECOLX	NH(3)-dependent NAD(+) synthetase OS=Escherichia coli GN=nadE PE=3 SV=1	ECOLX	20.32	20.4	2	11	42.2
208	tr|C3SE52|C3SE52_ECOLX	Phosphopentomutase OS=Escherichia coli GN=deoB PE=3 SV=1	ECOLX	20.32	20.39	9	10	27.3
209	tr|A0A0K4V0U8|A0A0K4V0U8_ECOLX	Succinate--CoA ligase [ADP-forming] subunit beta OS=Escherichia coli GN=sucC_2 PE=3 SV=1	ECOLX	20.22	20.23	8	12	32.2
210	tr|J7R990|J7R990_ECOLX	Uronate isomerase OS=Escherichia coli GN=uxaC PE=3 SV=1	ECOLX	20.08	20.3	11	11	22.3
211	tr|A0A0P7ML28|A0A0P7ML28_ECOLX	Chaperone protein HtpG OS=Escherichia coli GN=htpG PE=3 SV=1	ECOLX	20.06	20.17	11	11	22.8
212	tr|C3SYQ7|C3SYQ7_ECOLX	50S ribosomal protein L19 OS=Escherichia coli GN=rplS PE=1 SV=1	ECOLX	20.04	20.08	2	14	68.7
213	tr|E2QGH0|E2QGH0_ECOLX	UPF0234 protein YajQ OS=Escherichia coli GN=yajQ PE=3 SV=1	ECOLX	19.96	20	4	13	75.5
214	tr|J7Q9Y1|J7Q9Y1_ECOLX	ABC transporter maintaining OM lipid asymmetry, periplasmic binding protein OS=Escherichia coli GN=yrbC PE=4 SV=1	ECOLX	19.74	19.82	2	12	53.5
215	tr|A0A193LNS6|A0A193LNS6_ECOLX	Glycosyl transferase OS=Escherichia coli GN=GJ11_04450 PE=4 SV=1	ECOLX	19.7	19.78	17	11	46.3
216	tr|W8SR14|W8SR14_ECOLX	5'-nucleotidase OS=Escherichia coli GN=ushA PE=3 SV=1	ECOLX	19.64	19.74	29	12	22.7
217	tr|A0A1X7NUR1|A0A1X7NUR1_ECOLX	Beta-glucosidase OS=Escherichia coli GN=SAMN04487933_1990 PE=3 SV=1	ECOLX	19.63	19.78	25	9	13
218	tr|E1CBR6|E1CBR6_ECOLX	DNA-directed RNA polymerase subunit beta' OS=Escherichia coli GN=rpoC66 PE=3 SV=1	ECOLX	19.53	19.63	11	11	10.2
219	tr|Q643Q7|Q643Q7_ECOLX	Chaperone FimC OS=Escherichia coli GN=fimC PE=3 SV=1	ECOLX	19.53	19.61	42	10	38.2
220	Contig953_ORF	Contig953_ORF	Histomonas	19.4	19.46	1	15	68.8
221	tr|E2QMS9|E2QMS9_ECOLX	Threonine--tRNA ligase OS=Escherichia coli GN=thrS PE=3 SV=1	ECOLX	19.31	19.44	14	10	20.1
222	tr|A0A1Q4PBE3|A0A1Q4PBE3_ECOLX	Probable cytosol aminopeptidase OS=Escherichia coli GN=pepA PE=3 SV=1	ECOLX	19.29	19.34	5	9	22.1
223	tr|J7R3G4|J7R3G4_ECOLX	Malonyl CoA-acyl carrier protein transacylase OS=Escherichia coli GN=fabD PE=3 SV=1	ECOLX	19.27	19.34	14	11	51.5
224	tr|E2QLE1|E2QLE1_ECOLX	Deoxyribose-phosphate aldolase OS=Escherichia coli GN=deoC PE=3 SV=1	ECOLX	19.2	19.24	9	9	49.4
225	tr|C3SZ77|C3SZ77_ECOLX	Pyridoxine 5'-phosphate synthase OS=Escherichia coli GN=pdxJ PE=3 SV=1	ECOLX	19.11	19.13	23	11	61.7
226	Contig1124_ORF	Contig1124_ORF	Histomonas	19.1	19.14	1	9	21.1
227	Contig2106_ORF	Contig2106_ORF	Histomonas	19.07	23.14	1	13	30.6
228	Contig1058_ORF	Contig1058_ORF	Histomonas	19.04	19.11	1	11	22.9
229	Contig2019_ORF	Contig2019_ORF	Histomonas	18.99	19.01	1	11	73.9
230	tr|C3T282|C3T282_ECOLX	Acetate kinase OS=Escherichia coli GN=ackA PE=3 SV=1	ECOLX	18.91	18.98	5	11	40.3
231	Contig2091_ORF	Contig2091_ORF	Histomonas	18.89	18.99	4	10	59.3
232	tr|C3T130|C3T130_ECOLX	Phosphoenolpyruvate-protein phosphotransferase OS=Escherichia coli GN=ECs3288 PE=3 SV=1	ECOLX	18.88	18.98	9	10	22.1
233	tr|J7QHA6|J7QHA6_ECOLX	Aminomethyltransferase OS=Escherichia coli GN=gcvT PE=3 SV=1	ECOLX	18.82	18.9	25	11	37.1
234	Contig1554_ORF	Contig1554_ORF	Histomonas	18.78	18.86	1	12	42.2
235	tr|C3T122|C3T122_ECOLX	Glucose-specific PTS system EIIA component OS=Escherichia coli GN=crr PE=4 SV=1	ECOLX	18.6	18.61	4	12	70.4
236	Contig148_ORF	Contig148_ORF	Histomonas	18.5	49.52	1	29	55.9
237	tr|C3TEC2|C3TEC2_ECOLX	Glutaredoxin OS=Escherichia coli GN=grxB PE=4 SV=1	ECOLX	18.1	18.2	7	10	62.8
238	Contig19_ORF	Contig19_ORF	Histomonas	17.93	17.98	1	9	20.8
239	tr|J7QWS3|J7QWS3_ECOLX	Dehydrogenase OS=Escherichia coli GN=yhhX PE=4 SV=1	ECOLX	17.89	17.93	17	9	32.5
240	tr|C3SQU2|C3SQU2_ECOLX	50S ribosomal protein L3 OS=Escherichia coli GN=rplC PE=1 SV=1	ECOLX	17.89	17.92	6	9	45.9
241	Contig1146_ORF	Contig1146_ORF	Histomonas	17.84	17.93	1	11	30.2
242	tr|C3TFR2|C3TFR2_ECOLX	3-hydroxydecanoyl-[acyl-carrier-protein] dehydratase OS=Escherichia coli GN=fabA PE=3 SV=1	ECOLX	17.8	17.82	7	11	48.8
243	contig01051_LP_ORF	contig01051_LP_ORF	Histomonas	17.77	17.8	1	9	26.5
244	Contig1077_ORF	Contig1077_ORF	Histomonas	17.74	17.87	1	9	22.8
245	tr|J7QC96|J7QC96_ECOLX	Carbonic anhydrase OS=Escherichia coli GN=yadF PE=3 SV=1	ECOLX	17.74	17.77	5	9	43.6
246	tr|C3SJ82|C3SJ82_ECOLX	Superoxide dismutase OS=Escherichia coli GN=sodA PE=3 SV=1	ECOLX	17.63	17.66	14	9	48.5
247	tr|E2QLQ0|E2QLQ0_ECOLX	Enoyl-[acyl-carrier-protein] reductase [NADH] OS=Escherichia coli GN=fabI PE=3 SV=1	ECOLX	17.57	17.6	10	9	45.4
248	Contig2045_ORF	Contig2045_ORF	Histomonas	17.48	17.49	1	9	58.9
249	tr|J7RA85|J7RA85_ECOLX	High-affinity amino acid transport system periplasmic binding protein OS=Escherichia coli GN=livJ PE=4 SV=1	ECOLX	17.44	17.49	16	10	25.4
250	Contig423_ORF	Contig423_ORF	Histomonas	17.36	17.44	1	9	31.9
251	tr|C3TPN7|C3TPN7_ECOLX	Methionine aminopeptidase OS=Escherichia coli GN=map PE=1 SV=1	ECOLX	17.34	17.39	8	9	42.8
252	tr|C3SQX2|C3SQX2_ECOLX	30S ribosomal protein S3 OS=Escherichia coli GN=rpsC PE=1 SV=1	ECOLX	17.27	17.34	3	9	40.8
253	tr|C3SQV7|C3SQV7_ECOLX	50S ribosomal protein L2 OS=Escherichia coli GN=rplB PE=1 SV=1	ECOLX	17.12	17.17	1	9	36.6
254	tr|E2QGR5|E2QGR5_ECOLX	Glyoxylate/hydroxypyruvate reductase B OS=Escherichia coli GN=tkrA PE=3 SV=1	ECOLX	16.98	17.04	26	10	28.7
255	tr|W8SZY2|W8SZY2_ECOLX	Outer membrane protein assembly factor BamC OS=Escherichia coli GN=nlpB PE=3 SV=1	ECOLX	16.97	17	14	10	33.4
256	tr|W8T2J1|W8T2J1_ECOLX	Peptidase M16 OS=Escherichia coli GN=yhjJ PE=4 SV=1	ECOLX	16.91	17.05	18	10	24.7
257	tr|C3SR27|C3SR27_ECOLX	30S ribosomal protein S5 OS=Escherichia coli GN=rpsE PE=1 SV=1	ECOLX	16.85	16.93	4	9	71.9
258	Contig698_ORF	Contig698_ORF	Histomonas	16.78	16.8	1	8	40.1
259	tr|A0A1V3W5H5|A0A1V3W5H5_ECOLX	D-lactate dehydrogenase OS=Escherichia coli GN=BMT91_00405 PE=4 SV=1	ECOLX	16.68	16.75	30	8	17
260	tr|C3TP22|C3TP22_ECOLX	Phosphoheptose isomerase OS=Escherichia coli GN=gmhA PE=3 SV=1	ECOLX	16.6	16.68	9	10	55.2
261	tr|C3SR62|C3SR62_ECOLX	30S ribosomal protein S4 OS=Escherichia coli GN=rpsD PE=1 SV=1	ECOLX	16.5	16.56	3	10	47.6
262	tr|C3T8H7|C3T8H7_ECOLX	Superoxide dismutase OS=Escherichia coli GN=sodB PE=3 SV=1	ECOLX	16.48	16.49	8	10	62.2
263	tr|W8TQM4|W8TQM4_ECOLX	Outer-membrane lipoprotein carrier protein OS=Escherichia coli GN=lolA PE=3 SV=1	ECOLX	16.46	16.55	14	10	62.6
264	tr|E2QI48|E2QI48_ECOLX	Thiol:disulfide interchange protein OS=Escherichia coli GN=dsbA PE=3 SV=1	ECOLX	16.45	16.47	6	8	33.6
265	Contig314_ORF	Contig314_ORF	Histomonas	16.44	16.65	1	9	25
266	tr|C3T3H7|C3T3H7_ECOLX	50S ribosomal protein L25 OS=Escherichia coli GN=rplY PE=1 SV=1	ECOLX	16.41	16.47	2	9	75.5
267	tr|W8TQP3|W8TQP3_ECOLX	L-allo-threonine aldolase, PLP-dependent OS=Escherichia coli GN=ltaE PE=4 SV=1	ECOLX	16.38	16.46	23	9	31.8
268	tr|J7QA55|J7QA55_ECOLX	Tryptophan--tRNA ligase OS=Escherichia coli GN=trpS PE=3 SV=1	ECOLX	16.34	16.43	5	7	31.7
269	Contig1075_ORF	Contig1075_ORF	Histomonas	16.34	16.4	1	9	27.8
270	contig04504_LP_ORF	contig04504_LP_ORF	Histomonas	16.29	16.3	1	10	77.1
271	tr|E2QQE2|E2QQE2_ECOLX	Glutamate--cysteine ligase OS=Escherichia coli GN=gshA PE=3 SV=1	ECOLX	16.27	16.33	25	8	18.5
272	tr|W8T2X4|W8T2X4_ECOLX	Aconitate hydratase B OS=Escherichia coli GN=HW42_04180 PE=3 SV=1	ECOLX	16.2	16.34	23	9	13.1
273	Contig1332_ORF	Contig1332_ORF	Histomonas	16.11	16.12	1	10	19.9
274	tr|C3SQZ7|C3SQZ7_ECOLX	50S ribosomal protein L24 OS=Escherichia coli GN=rplX PE=1 SV=1	ECOLX	16.06	16.06	3	8	65.4
275	tr|C3SQW7|C3SQW7_ECOLX	50S ribosomal protein L22 OS=Escherichia coli GN=rplV PE=1 SV=1	ECOLX	16.05	16.11	1	9	60.9
276	tr|C3TPI7|C3TPI7_ECOLX	5-carboxymethyl-2-hydroxymuconate isomerase OS=Escherichia coli GN=skp PE=3 SV=1	ECOLX	16.04	16.04	2	12	49.1
277	tr|C3SR12|C3SR12_ECOLX	30S ribosomal protein S8 OS=Escherichia coli GN=rpsH PE=1 SV=1	ECOLX	16.01	16.07	4	9	56.9
278	tr|A0A1U9SJK5|A0A1U9SJK5_ECOLX	OsmC family peroxiredoxin OS=Escherichia coli GN=BE957_16290 PE=4 SV=1	ECOLX	16	16	12	8	55.9
279	tr|E2QI94|E2QI94_ECOLX	Citrate synthase OS=Escherichia coli GN=gltA PE=3 SV=1	ECOLX	15.94	16.03	6	8	23.2
280	Contig804_ORF	Contig804_ORF	Histomonas	15.9	15.94	1	8	56
281	Contig29_ORF	Contig29_ORF	Histomonas	15.88	16.05	1	8	17
282	Contig213_ORF	Contig213_ORF	Histomonas	15.74	15.87	1	8	22.7
283	tr|C3THI7|C3THI7_ECOLX	L,D-transpeptidase OS=Escherichia coli GN=ybiS PE=4 SV=1	ECOLX	15.71	15.83	4	8	32.7
284	tr|E2QGV6|E2QGV6_ECOLX	Mannitol-1-phosphate 5-dehydrogenase OS=Escherichia coli GN=mtlD PE=3 SV=1	ECOLX	15.68	15.81	21	10	29.6
285	tr|Q65A08|Q65A08_ECOLX	Mannonate dehydratase OS=Escherichia coli GN=uxuA PE=3 SV=1	ECOLX	15.65	15.92	13	9	30.7
286	tr|C3SKY2|C3SKY2_ECOLX	Putative 2-component regulator OS=Escherichia coli GN=yifE PE=4 SV=1	ECOLX	15.53	15.59	2	8	75.9
287	Contig1864_ORF	Contig1864_ORF	Histomonas	15.51	15.6	1	8	38.2
288	tr|J7QD45|J7QD45_ECOLX	Phospho-2-dehydro-3-deoxyheptonate aldolase OS=Escherichia coli GN=aroG PE=3 SV=1	ECOLX	15.45	15.59	11	8	34
289	tr|A0A1V2GID1|A0A1V2GID1_ECOLX	Nitrate reductase OS=Escherichia coli GN=napA PE=3 SV=1	ECOLX	15.37	15.58	28	9	13
290	tr|A0A1K0HYY6|A0A1K0HYY6_ECOLX	Toxin-antitoxin biofilm protein TabA OS=Escherichia coli GN=tabA_1 PE=4 SV=1	ECOLX	15.17	15.21	10	9	72.7
291	tr|W8SVC4|W8SVC4_ECOLX	Peptidyl-prolyl cis-trans isomerase OS=Escherichia coli GN=fklB PE=3 SV=1	ECOLX	15.12	15.23	14	8	39.3
292	Contig857_ORF	Contig857_ORF	Histomonas	15.02	15.05	1	8	53.5
293	tr|A0A037YFU4|A0A037YFU4_ECOLX	Formyltetrahydrofolate deformylase OS=Escherichia coli GN=purU PE=3 SV=1	ECOLX	15	15.09	6	9	35
294	tr|C3TCN2|C3TCN2_ECOLX	DNA-binding protein OS=Escherichia coli GN=hns PE=3 SV=1	ECOLX	14.96	14.99	4	9	35.8
295	tr|A0A193LUB4|A0A193LUB4_ECOLX	Protein deglycase HchA OS=Escherichia coli GN=hchA PE=2 SV=1	ECOLX	14.9	14.97	19	9	37.1
296	tr|C3SR02|C3SR02_ECOLX	50S ribosomal protein L5 OS=Escherichia coli GN=rplE PE=1 SV=1	ECOLX	14.79	14.82	2	9	44.7
297	Contig1867_ORF	Contig1867_ORF	Histomonas	14.78	14.85	1	8	31
298	tr|C3TRQ2|C3TRQ2_ECOLX	L-threonine synthase OS=Escherichia coli GN=thrC PE=4 SV=1	ECOLX	14.58	14.6	30	8	21.7
299	tr|W8TFD4|W8TFD4_ECOLX	Tryptophan synthase alpha chain OS=Escherichia coli GN=trpA PE=3 SV=1	ECOLX	14.55	14.57	14	7	36.2
300	tr|E2QI20|E2QI20_ECOLX	Uridine phosphorylase OS=Escherichia coli GN=udp PE=3 SV=1	ECOLX	14.51	14.53	10	8	43.3
301	tr|C3SUZ2|C3SUZ2_ECOLX	Probable Fe(2+)-trafficking protein OS=Escherichia coli GN=yggX PE=3 SV=1	ECOLX	14.45	14.5	8	7	87.9
302	tr|E2QIY7|E2QIY7_ECOLX	Phosphoenolpyruvate carboxylase OS=Escherichia coli GN=ppc PE=3 SV=1	ECOLX	14.44	14.49	14	8	10.6
303	tr|A0A0K5M4M1|A0A0K5M4M1_ECOLX	Metalloprotease PmbA OS=Escherichia coli GN=pmbA PE=4 SV=1	ECOLX	14.43	14.57	16	8	20.9
304	tr|V5UZV4|V5UZV4_ECOLX	Ribosomal L7 protein (Fragment) OS=Escherichia coli PE=3 SV=1	ECOLX	14.37	14.38	3	7	55
305	tr|C3TPN2|C3TPN2_ECOLX	30S ribosomal protein S2 OS=Escherichia coli GN=rpsB PE=1 SV=1	ECOLX	14.34	14.46	2	8	33.2
306	Contig1465_ORF	Contig1465_ORF	Histomonas	14.26	14.33	1	7	19
307	Contig2156_ORF	Contig2156_ORF	Histomonas	14.21	30.16	1	16	44.8
308	tr|A0A066SYY3|A0A066SYY3_ECOLX	4-aminobutyrate aminotransferase OS=Escherichia coli GN=BE932_11230 PE=3 SV=1	ECOLX	14.21	14.26	35	7	21.4
309	Contig932_ORF	Contig932_ORF	Histomonas	14.2	14.26	1	9	53.5
310	tr|A0A094WFP3|A0A094WFP3_ECOLX	Cell division coordinator CpoB OS=Escherichia coli GN=ybgF PE=3 SV=1	ECOLX	14.17	14.18	14	7	37.3
311	tr|W8SXT6|W8SXT6_ECOLX	Allose ABC transporter OS=Escherichia coli GN=alsB PE=4 SV=1	ECOLX	14.11	14.12	11	7	28.9
312	tr|J7QS24|J7QS24_ECOLX	C-terminal processing peptidase OS=Escherichia coli GN=prc PE=3 SV=1	ECOLX	14.08	15.25	30	8	13.5
313	tr|A0A037Y8L6|A0A037Y8L6_ECOLX	50S ribosomal protein L15 OS=Escherichia coli GN=rplO PE=3 SV=1	ECOLX	14.05	14.05	3	7	47.9
314	tr|J7Q8Q8|J7Q8Q8_ECOLX	Glutamate--tRNA ligase OS=Escherichia coli GN=gltX PE=3 SV=1	ECOLX	14.03	14.09	19	7	19.8
315	tr|J7R6H2|J7R6H2_ECOLX	Methionyl-tRNA formyltransferase OS=Escherichia coli GN=fmt PE=3 SV=1	ECOLX	14.03	14.08	25	8	31.4
316	tr|J7QWT6|J7QWT6_ECOLX	Branched chain amino acid ABC transporter substrate-binding protein OS=Escherichia coli GN=livK PE=4 SV=1	ECOLX	14.01	16.97	16	9	28.7
317	Contig357_ORF	Contig357_ORF	Histomonas	14	17.8	1	9	31.3
318	tr|C3TBH7|C3TBH7_ECOLX	Thiol peroxidase OS=Escherichia coli GN=tpx PE=3 SV=1	ECOLX	14	14	8	7	58.9
319	tr|C3SL27|C3SL27_ECOLX	D-ribose pyranase OS=Escherichia coli GN=rbsD PE=3 SV=1	ECOLX	14	14	14	8	55.9
320	tr|C3SHX2|C3SHX2_ECOLX	Peptidase E OS=Escherichia coli GN=pepE PE=3 SV=1	ECOLX	14	14	14	8	48.5
321	contig04525_LP_ORF	contig04525_LP_ORF	Histomonas	14	14	1	8	43.3
322	tr|C3TLT2|C3TLT2_ECOLX	ATP-dependent Clp protease proteolytic subunit OS=Escherichia coli GN=clpP PE=3 SV=1	ECOLX	13.96	14	6	7	42.5
323	tr|C3SD38|C3SD38_ECOLX	Imidazole glycerol phosphate synthase subunit HisF OS=Escherichia coli GN=hisF PE=3 SV=1	ECOLX	13.95	14.04	34	8	36.1
324	tr|D1MDR9|D1MDR9_ECOLX	Transaldolase OS=Escherichia coli GN=talA PE=3 SV=1	ECOLX	13.94	20.41	14	10	39.2
325	tr|A0A094VYY4|A0A094VYY4_ECOLX	Cysteine--tRNA ligase OS=Escherichia coli GN=cysS PE=3 SV=1	ECOLX	13.82	14.08	15	8	19.1
326	tr|W8SY33|W8SY33_ECOLX	Aspartate--tRNA ligase OS=Escherichia coli GN=aspS PE=3 SV=1	ECOLX	13.79	14.04	29	7	14.7
327	tr|E2QEL4|E2QEL4_ECOLX	Transcription elongation factor GreA OS=Escherichia coli GN=greA PE=3 SV=1	ECOLX	13.75	13.8	4	7	51.3
328	tr|A0A1L6B390|A0A1L6B390_ECOLX	Proline--tRNA ligase OS=Escherichia coli GN=proS PE=3 SV=1	ECOLX	13.73	13.81	1	7	16.1
329	tr|E2QQZ3|E2QQZ3_ECOLX	Thiol:disulfide interchange protein OS=Escherichia coli GN=dsbC PE=3 SV=1	ECOLX	13.54	13.59	17	7	43.2
330	tr|J7QN59|J7QN59_ECOLX	Isochorismate hydroxymutase 2, enterochelin biosynthesis OS=Escherichia coli GN=entC PE=4 SV=1	ECOLX	13.5	13.6	32	7	19.9
331	Contig1788_ORF	Contig1788_ORF	Histomonas	13.5	13.59	1	7	28.6
332	tr|A0A069CHT5|A0A069CHT5_ECOLX	Peptidase M24 family protein OS=Escherichia coli GN=pepP PE=4 SV=1	ECOLX	13.46	13.62	8	8	20.2
333	tr|C3T7P7|C3T7P7_ECOLX	Translation initiation factor IF-3 OS=Escherichia coli GN=infC PE=3 SV=1	ECOLX	13.44	13.48	2	9	54.4
334	tr|A0A086UAG1|A0A086UAG1_ECOLX	UDP-galactopyranose mutase OS=Escherichia coli GN=glf PE=4 SV=1	ECOLX	13.39	13.5	1	7	19.6
335	tr|C3SR72|C3SR72_ECOLX	50S ribosomal protein L17 OS=Escherichia coli GN=rplQ PE=1 SV=1	ECOLX	13.38	13.42	3	7	42.5
336	tr|E2QJ08|E2QJ08_ECOLX	Transcription termination/antitermination protein NusG OS=Escherichia coli GN=nusG PE=3 SV=1	ECOLX	13.22	13.26	5	8	56.9
337	tr|E2QFJ1|E2QFJ1_ECOLX	Bacterioferritin OS=Escherichia coli GN=bfr PE=3 SV=1	ECOLX	13.14	13.19	2	8	56.3
338	tr|W8T9V1|W8T9V1_ECOLX	Pyridoxal kinase PdxY OS=Escherichia coli GN=pdxY PE=3 SV=1	ECOLX	13.14	13.17	15	7	40.6
339	Contig1435_ORF	Contig1435_ORF	Histomonas	13.08	13.16	1	6	17.8
340	tr|J7QF32|J7QF32_ECOLX	Probable transcriptional regulatory protein YebC OS=Escherichia coli GN=yebC PE=3 SV=1	ECOLX	13.04	13.18	7	7	31.7
341	tr|Q0P6L1|Q0P6L1_ECOLX	Bifunctional protein GlmU OS=Escherichia coli GN=glmU PE=3 SV=1	ECOLX	12.96	13.11	26	7	14.7
342	Contig1182_ORF	Contig1182_ORF	Histomonas	12.88	13.09	1	7	13.8
343	tr|C3SVM2|C3SVM2_ECOLX	Ribose-5-phosphate isomerase A OS=Escherichia coli GN=rpiA PE=3 SV=1	ECOLX	12.85	12.96	10	6	30.6
344	tr|A0A166TJL7|A0A166TJL7_ECOLX	Peptide ABC transporter substrate-binding protein OS=Escherichia coli GN=AAW06_04795 PE=4 SV=1	ECOLX	12.74	12.85	32	7	15.8
345	tr|E2QMI2|E2QMI2_ECOLX	7-alpha-hydroxysteroid dehydrogenase OS=Escherichia coli GN=hdhA PE=4 SV=1	ECOLX	12.68	12.7	23	7	32.6
346	Contig1036_ORF	Contig1036_ORF	Histomonas	12.66	12.91	1	8	13.7
347	tr|C3SYP2|C3SYP2_ECOLX	30S ribosomal protein S16 OS=Escherichia coli GN=rpsP PE=1 SV=1	ECOLX	12.64	12.66	2	6	58.5
348	tr|C3SM87|C3SM87_ECOLX	DNA-directed RNA polymerase subunit omega OS=Escherichia coli GN=rpoZ PE=3 SV=1	ECOLX	12.6	12.61	2	7	86.8
349	tr|C3T8E8|C3T8E8_ECOLX	Riboflavin synthase OS=Escherichia coli GN=ARC77_01215 PE=4 SV=1	ECOLX	12.53	12.58	17	7	36.1
350	tr|E2QQJ4|E2QQJ4_ECOLX	Activator of AmiC murein hydrolase activity, lipoprotein OS=Escherichia coli GN=nlpD PE=4 SV=1	ECOLX	12.4	12.43	34	7	20.8
351	Contig1273_ORF	Contig1273_ORF	Histomonas	12.3	12.4	1	7	15.9
352	tr|C3SV52|C3SV52_ECOLX	Proline synthetase co-transcribed bacterial-like protein OS=Escherichia coli GN=yggS PE=3 SV=1	ECOLX	12.28	12.37	18	7	38.5
353	tr|C3TJN7|C3TJN7_ECOLX	Cold shock protein OS=Escherichia coli GN=cspE PE=4 SV=1	ECOLX	12.26	12.27	2	9	78.3
354	tr|C3SYU7|C3SYU7_ECOLX	Cold shock protein associated with 30S ribosomal subunit OS=Escherichia coli GN=raiA PE=4 SV=1	ECOLX	12.25	12.26	4	8	62.8
355	tr|A0A1M2G6C3|A0A1M2G6C3_ECOLX	Carbamoyl-phosphate synthase large chain OS=Escherichia coli GN=carB PE=3 SV=1	ECOLX	12.22	12.4	29	6	7.5
356	tr|C3SYE7|C3SYE7_ECOLX	Peptidoglycan-binding protein OS=Escherichia coli GN=ygaU PE=4 SV=1	ECOLX	12.21	12.26	6	6	50.3
357	tr|C3SSP7|C3SSP7_ECOLX	Ribosome-binding factor A OS=Escherichia coli GN=rbfA PE=3 SV=1	ECOLX	12.14	12.15	6	6	50.4
358	tr|E2QMH5|E2QMH5_ECOLX	Fumarate hydratase class I OS=Escherichia coli GN=fumA PE=3 SV=1	ECOLX	12.09	12.21	17	7	17.1
359	tr|C3TPQ2|C3TPQ2_ECOLX	UPF0325 protein YaeH OS=Escherichia coli GN=yaeH PE=3 SV=1	ECOLX	12.08	12.17	1	6	57
360	tr|J7R1K9|J7R1K9_ECOLX	Bifunctional protein FolD OS=Escherichia coli GN=folD PE=3 SV=1	ECOLX	12.08	12.09	10	7	26.4
361	tr|C3SF53|C3SF53_ECOLX	Aspartate carbamoyltransferase OS=Escherichia coli GN=pyrB PE=1 SV=1	ECOLX	12.08	12.08	15	6	23.5
362	tr|C3TIG7|C3TIG7_ECOLX	Peptidoglycan-associated lipoprotein OS=Escherichia coli GN=pal PE=3 SV=1	ECOLX	12.04	12.04	8	6	38.2
363	tr|A0A0J2A7V6|A0A0J2A7V6_ECOLX	Protein flxA OS=Escherichia coli GN=flxA PE=4 SV=1	ECOLX	12.02	12.02	3	6	65.5
364	contig00252_LP_ORF	contig00252_LP_ORF	Histomonas	12.02	12.02	2	9	19.4
365	tr|W8T8D9|W8T8D9_ECOLX	Pyridoxine/pyridoxal/pyridoxamine kinase OS=Escherichia coli GN=pdxK PE=3 SV=1	ECOLX	12.01	12.01	23	6	21.5
366	tr|C3SZV2|C3SZV2_ECOLX	Nucleoside diphosphate kinase OS=Escherichia coli GN=ndk PE=3 SV=1	ECOLX	12	12	5	6	53.9
367	tr|J7QX79|J7QX79_ECOLX	5'-methylthioadenosine/S-adenosylhomocysteine nucleosidase OS=Escherichia coli GN=pfs PE=3 SV=1	ECOLX	12	12	11	7	50
368	tr|J7QN08|J7QN08_ECOLX	Peptidyl-prolyl cis-trans isomerase OS=Escherichia coli GN=ppiB PE=3 SV=1	ECOLX	12	12	8	6	49.4
369	tr|J7Q703|J7Q703_ECOLX	Anti-FliA (Anti-sigma) factor also known as RflB protein OS=Escherichia coli GN=flgM PE=4 SV=1	ECOLX	12	12	7	7	77.3
370	tr|C3TDZ2|C3TDZ2_ECOLX	3-oxoacyl-[acyl-carrier-protein] synthase 3 OS=Escherichia coli GN=fabH PE=3 SV=1	ECOLX	12	12	16	6	26.5
371	tr|C3SI42|C3SI42_ECOLX	DNA-binding protein OS=Escherichia coli GN=hupA PE=3 SV=1	ECOLX	12	12	3	7	71.1
372	tr|C3SE75|C3SE75_ECOLX	Hyperosmotically inducible periplasmic protein OS=Escherichia coli GN=osmY_1 PE=4 SV=1	ECOLX	12	12	8	6	37.8
373	tr|C3SUF2|C3SUF2_ECOLX	Drug activity modulator OS=Escherichia coli GN=mdaB PE=4 SV=1	ECOLX	11.92	12.04	9	10	34.2
374	tr|Q7BGE6|Q7BGE6_ECOLX	10 kDa chaperonin OS=Escherichia coli GN=groES PE=1 SV=1	ECOLX	11.86	11.93	1	10	65
375	tr|C3T9J7|C3T9J7_ECOLX	Putative selenium carrying protein OS=Escherichia coli GN=ydfZ PE=4 SV=1	ECOLX	11.8	11.85	3	6	79.1
376	tr|W8TX90|W8TX90_ECOLX	Maltose operon periplasmic protein OS=Escherichia coli GN=malM PE=4 SV=1	ECOLX	11.77	11.94	27	6	23.5
377	tr|C3SW47|C3SW47_ECOLX	Acetylornithine deacetylase OS=Escherichia coli GN=argE_1 PE=4 SV=1	ECOLX	11.64	12	7	7	23.3
378	tr|C3SJ52|C3SJ52_ECOLX	ATP-dependent 6-phosphofructokinase OS=Escherichia coli GN=pfkA PE=3 SV=1	ECOLX	11.5	11.97	6	7	25.9
379	tr|E2QPI4|E2QPI4_ECOLX	3-oxoacyl-ACP synthase OS=Escherichia coli GN=fabB PE=3 SV=1	ECOLX	11.48	11.75	8	7	16
380	tr|C3TRD7|C3TRD7_ECOLX	Carbamoyl-phosphate synthase small chain OS=Escherichia coli GN=carA PE=3 SV=1	ECOLX	11.37	11.6	22	7	27.2
381	tr|C3T3Y7|C3T3Y7_ECOLX	GTP cyclohydrolase 1 OS=Escherichia coli GN=folE PE=3 SV=1	ECOLX	11.32	11.38	4	6	29.3
382	tr|E2QH63|E2QH63_ECOLX	Adenine phosphoribosyltransferase OS=Escherichia coli GN=apt PE=3 SV=1	ECOLX	11.25	11.29	6	6	43.2
383	tr|C3SRY7|C3SRY7_ECOLX	Regulator of transcription stringent starvation protein A OS=Escherichia coli GN=sspA PE=3 SV=1	ECOLX	11.24	11.32	3	6	29.2
384	tr|J7Q8E6|J7Q8E6_ECOLX	Probable endonuclease 4 OS=Escherichia coli GN=nfo PE=3 SV=1	ECOLX	11.2	11.35	18	7	36.8
385	tr|E2QK76|E2QK76_ECOLX	Aspartate ammonia-lyase OS=Escherichia coli GN=aspA PE=3 SV=1	ECOLX	11.14	11.3	8	6	13.8
386	Contig588_ORF	Contig588_ORF	Histomonas	11.08	11.16	1	6	21
387	tr|W8TGE9|W8TGE9_ECOLX	Thioredoxin OS=Escherichia coli GN=trxA PE=3 SV=1	ECOLX	11.08	11.13	9	8	61.5
388	tr|C3SNS2|C3SNS2_ECOLX	Acid stress chaperone HdeA OS=Escherichia coli GN=hdeA PE=3 SV=1	ECOLX	10.98	11.03	3	8	71.8
389	tr|W8T1M6|W8T1M6_ECOLX	Conserved protein OS=Escherichia coli GN=ydeN PE=4 SV=1	ECOLX	10.97	11.03	32	6	14.1
390	tr|C3SQT7|C3SQT7_ECOLX	30S ribosomal protein S10 OS=Escherichia coli GN=rpsJ PE=1 SV=1	ECOLX	10.9	10.97	1	5	36.9
391	Contig708_ORF	Contig708_ORF	Histomonas	10.82	10.86	1	6	22.1
392	tr|C3SMK2|C3SMK2_ECOLX	2-amino-3-ketobutyrate coenzyme A ligase OS=Escherichia coli GN=kbl PE=3 SV=1	ECOLX	10.8	11.04	25	5	14.8
393	contig01810_HP_ORF	contig01810_HP_ORF	Histomonas	10.8	10.88	2	6	26.4
394	Contig2152_ORF	Contig2152_ORF	Histomonas	10.78	10.86	1	7	15.1
395	tr|C3SR32|C3SR32_ECOLX	50S ribosomal protein L30 OS=Escherichia coli GN=rpmD PE=1 SV=1	ECOLX	10.75	10.86	1	6	72.9
396	Contig1502_ORF	Contig1502_ORF	Histomonas	10.73	22.37	1	12	33.3
397	tr|C3SRY2|C3SRY2_ECOLX	30S ribosomal protein S9 OS=Escherichia coli GN=rpsI PE=1 SV=1	ECOLX	10.72	10.75	2	5	38.5
398	tr|J7R1S7|J7R1S7_ECOLX	Glutamate dehydrogenase OS=Escherichia coli GN=gdhA PE=3 SV=1	ECOLX	10.65	10.74	27	6	16.3
399	Contig1023_ORF	Contig1023_ORF	Histomonas	10.63	10.81	1	5	8.9
400	tr|E2QL34|E2QL34_ECOLX	2-iminobutanoate/2-iminopropanoate deaminase OS=Escherichia coli GN=ridA PE=4 SV=1	ECOLX	10.63	10.66	11	6	50
401	tr|J7QPG3|J7QPG3_ECOLX	Hydrogenase OS=Escherichia coli GN=hyaB PE=3 SV=1	ECOLX	10.55	10.72	22	6	10.1
402	Contig190_ORF	Contig190_ORF	Histomonas	10.51	10.8	1	9	19
403	tr|Q14F23|Q14F23_ECOLX	Integration host factor subunit alpha OS=Escherichia coli GN=ihfA PE=3 SV=1	ECOLX	10.48	10.5	4	6	51.5
404	contig01461_LP_ORF	contig01461_LP_ORF	Histomonas	10.48	10.5	1	6	12.8
405	tr|J7QC27|J7QC27_ECOLX	4-hydroxy-tetrahydrodipicolinate reductase OS=Escherichia coli GN=dapB PE=3 SV=1	ECOLX	10.43	10.49	20	5	25.3
406	tr|C3SLA2|C3SLA2_ECOLX	ATP synthase gamma chain OS=Escherichia coli GN=atpG PE=3 SV=1	ECOLX	10.4	10.8	9	6	22
407	tr|A0A0D8WJY6|A0A0D8WJY6_ECOLX	Acetyltransferase component of pyruvate dehydrogenase complex OS=Escherichia coli GN=aceF PE=3 SV=1	ECOLX	10.39	10.41	26	5	13.8
408	tr|W8TSM7|W8TSM7_ECOLX	C-lysozyme inhibitor OS=Escherichia coli GN=ivy PE=4 SV=1	ECOLX	10.35	10.4	14	6	51.3
409	Contig1530_ORF	Contig1530_ORF	Histomonas	10.33	10.43	1	5	20.7
410	tr|C3SIB7|C3SIB7_ECOLX	50S ribosomal protein L10 OS=Escherichia coli GN=rplJ PE=1 SV=1	ECOLX	10.3	10.32	3	6	44.2
411	tr|C3SRX7|C3SRX7_ECOLX	50S ribosomal protein L13 OS=Escherichia coli GN=rplM PE=1 SV=1	ECOLX	10.29	10.35	3	5	51.4
412	tr|D3Y324|D3Y324_ECOLX	Acid stress chaperone HdeB OS=Escherichia coli GN=hdeB PE=3 SV=1	ECOLX	10.28	10.34	8	9	57.4
413	tr|C3TPJ2|C3TPJ2_ECOLX	Outer membrane protein assembly factor BamA OS=Escherichia coli GN=yaeT PE=3 SV=1	ECOLX	10.2	10.28	7	6	8.6
414	tr|C3SQA7|C3SQA7_ECOLX	Ribulose-phosphate 3-epimerase OS=Escherichia coli GN=rpe PE=3 SV=1	ECOLX	10.16	10.18	4	5	30.7
415	tr|C3SMN2|C3SMN2_ECOLX	Glutaredoxin OS=Escherichia coli GN=grxC PE=3 SV=1	ECOLX	10.15	10.28	3	5	77.1
416	tr|C3T8K2|C3T8K2_ECOLX	Lactoylglutathione lyase OS=Escherichia coli GN=gloA PE=3 SV=1	ECOLX	10.12	10.21	4	5	48.1
417	tr|C3TLR7|C3TLR7_ECOLX	DNA-binding protein HU OS=Escherichia coli GN=hupB PE=3 SV=1	ECOLX	10.1	10.21	1	6	62.2
418	Contig996_ORF	Contig996_ORF	Histomonas	10.1	10.18	1	6	41.2
419	Contig1288_ORF	Contig1288_ORF	Histomonas	10.08	10.16	1	5	14.8
420	tr|E2QMB6|E2QMB6_ECOLX	Addiction module toxin, GnsA/GnsB family OS=Escherichia coli GN=gnsB PE=4 SV=1	ECOLX	10.05	10.1	3	6	61.4
421	contig04206_LP_ORF	contig04206_LP_ORF	Histomonas	10.05	10.06	1	5	27.5
422	tr|C3SN72|C3SN72_ECOLX	Cold shock dna-binding protein OS=Escherichia coli GN=cspA PE=4 SV=1	ECOLX	10.04	10.04	2	5	67.1
423	tr|C3SVT2|C3SVT2_ECOLX	UPF0267 protein YqfB OS=Escherichia coli GN=yqfB PE=3 SV=1	ECOLX	10.01	10.08	17	5	51.5
424	tr|W8TAR3|W8TAR3_ECOLX	3'(2'),5'-bisphosphate nucleotidase OS=Escherichia coli GN=cysQ PE=4 SV=1	ECOLX	10	10	29	5	22.4
425	tr|W8SRU3|W8SRU3_ECOLX	CoA-binding domain protein OS=Escherichia coli GN=yccU PE=4 SV=1	ECOLX	10	10	9	5	45.3
426	tr|Q2KHI5|Q2KHI5_ECOLX	Hibernation promoting factor OS=Escherichia coli GN=hpf PE=4 SV=1	ECOLX	10	10	2	7	41
427	tr|C3SQN2|C3SQN2_ECOLX	Peptidyl-prolyl cis-trans isomerase OS=Escherichia coli GN=slyD PE=3 SV=1	ECOLX	10	10	6	5	46.4
428	tr|J7QVY5|J7QVY5_ECOLX	3,4-dihydroxy-2-butanone 4-phosphate synthase OS=Escherichia coli GN=ribB PE=3 SV=1	ECOLX	9.96	10	9	5	26.3
429	tr|J7QIN3|J7QIN3_ECOLX	Uncharacterized protein OS=Escherichia coli GN=yidR PE=4 SV=1	ECOLX	9.94	10.05	39	5	18.3
430	tr|J7R6X0|J7R6X0_ECOLX	Glucokinase OS=Escherichia coli GN=glk PE=3 SV=1	ECOLX	9.84	9.93	15	5	20.3
431	tr|W8TBH0|W8TBH0_ECOLX	Glycerol kinase OS=Escherichia coli GN=glpK PE=3 SV=1	ECOLX	9.82	9.99	14	5	10.2
432	tr|J7QCR7|J7QCR7_ECOLX	Acyl-CoA thioesterase I also functions as protease I OS=Escherichia coli GN=tesA PE=4 SV=1	ECOLX	9.82	9.88	19	5	32.7
433	contig04544_LP_ORF	contig04544_LP_ORF	Histomonas	9.73	9.8	1	7	37.4
434	tr|A0A1V3VYH8|A0A1V3VYH8_ECOLX	Porphobilinogen deaminase OS=Escherichia coli GN=hemC PE=3 SV=1	ECOLX	9.66	9.85	38	7	20.5
435	tr|J7RA12|J7RA12_ECOLX	Shikimate kinase 1 OS=Escherichia coli GN=aroK PE=3 SV=1	ECOLX	9.64	9.68	8	6	24.6
436	tr|C3SXI2|C3SXI2_ECOLX	2-C-methyl-D-erythritol 2,4-cyclodiphosphate synthase OS=Escherichia coli GN=ispF PE=3 SV=1	ECOLX	9.64	9.68	7	5	50.3
437	tr|C3SQG7|C3SQG7_ECOLX	Peptidyl-prolyl cis-trans isomerase OS=Escherichia coli GN=ppiA PE=3 SV=1	ECOLX	9.62	9.77	10	7	60.5
438	tr|C3SLA7|C3SLA7_ECOLX	ATP synthase subunit beta OS=Escherichia coli GN=atpD PE=3 SV=1	ECOLX	9.6	9.71	3	9	15.4
439	tr|J7Q600|J7Q600_ECOLX	UDP-N-acetylmuramoylalanine--D-glutamate ligase OS=Escherichia coli GN=murD PE=3 SV=1	ECOLX	9.59	9.7	25	6	17.1
440	tr|C3TCU2|C3TCU2_ECOLX	DNA-binding response regulator OS=Escherichia coli GN=narL PE=4 SV=1	ECOLX	9.57	9.69	6	5	20.8
441	Contig1103_ORF	Contig1103_ORF	Histomonas	9.52	9.62	1	5	13.5
442	Contig376_ORF	Contig376_ORF	Histomonas	9.5	9.69	1	6	17.8
443	Contig875_ORF	Contig875_ORF	Histomonas	9.48	9.54	1	5	26.7
444	tr|Q65A07|Q65A07_ECOLX	D-mannonate oxidoreductase OS=Escherichia coli GN=uxuB PE=3 SV=1	ECOLX	9.4	9.49	23	5	10.5
445	tr|C3TAX7|C3TAX7_ECOLX	Glucans biosynthesis protein D OS=Escherichia coli GN=mdoD PE=3 SV=1	ECOLX	9.36	9.4	25	5	11.2
446	tr|E2QIV8|E2QIV8_ECOLX	ATP-dependent protease ATPase subunit HslU OS=Escherichia coli GN=hslU PE=2 SV=1	ECOLX	9.35	9.6	6	5	10.6
447	tr|A0A1Q6AV28|A0A1Q6AV28_ECOLX	3-deoxy-manno-octulosonate cytidylyltransferase OS=Escherichia coli GN=kdsB PE=3 SV=1	ECOLX	9.35	9.45	8	5	23
448	tr|C3SME2|C3SME2_ECOLX	50S ribosomal protein L28 OS=Escherichia coli GN=rpmB PE=1 SV=1	ECOLX	9.27	9.4	2	6	35.9
449	Contig1762_ORF	Contig1762_ORF	Histomonas	9.22	9.37	1	6	26.2
450	tr|A0A1M0PNJ8|A0A1M0PNJ8_ECOLX	Iron uptake system protein EfeO OS=Escherichia coli GN=BK292_02175 PE=4 SV=1	ECOLX	9.21	9.38	35	5	15.7
451	Contig1029_ORF	Contig1029_ORF	Histomonas	9.19	9.35	1	6	11.2
452	Contig950_ORF	Contig950_ORF	Histomonas	9.15	9.27	1	5	28
453	tr|C3SQK2|C3SQK2_ECOLX	Inner membrane protein YhfA OS=Escherichia coli GN=yhfA PE=4 SV=1	ECOLX	9.13	9.25	9	5	41.8
454	Contig937_ORF	Contig937_ORF	Histomonas	9.11	9.25	2	5	26.5
455	Contig165_ORF	Contig165_ORF	Histomonas	9.08	9.29	1	5	10.1
456	tr|W8TB76|W8TB76_ECOLX	Glycine--tRNA ligase beta subunit OS=Escherichia coli GN=glyS PE=3 SV=1	ECOLX	9.04	9.23	26	5	9.4
457	Contig567_ORF	Contig567_ORF	Histomonas	9.03	9.19	1	6	20.3
458	tr|A0A061KYF5|A0A061KYF5_ECOLX	RNA chaperone ProQ OS=Escherichia coli GN=proQ PE=3 SV=1	ECOLX	9.01	9.1	14	4	23.3
459	tr|C3TD27|C3TD27_ECOLX	Peptidyl-tRNA hydrolase OS=Escherichia coli GN=pth PE=3 SV=1	ECOLX	9.01	9.09	13	5	25.8
460	tr|W8SQT1|W8SQT1_ECOLX	Fe2+-enterobactin ABC transporter substrate-binding protein OS=Escherichia coli GN=fepB PE=4 SV=1	ECOLX	8.99	9.11	28	5	20.4
461	tr|J7QER8|J7QER8_ECOLX	Monooxygenase OS=Escherichia coli GN=ydhR PE=4 SV=1	ECOLX	8.99	9.09	13	5	53.5
462	tr|A0A0K5Z365|A0A0K5Z365_ECOLX	30S ribosomal protein S21 OS=Escherichia coli GN=rpsU PE=3 SV=1	ECOLX	8.98	9.14	2	5	46.5
463	tr|A0A090JBK6|A0A090JBK6_ECOLX	NADPH-dependent quinone oxidoreductase OS=Escherichia coli GN=qorA PE=4 SV=1	ECOLX	8.89	9.13	4	6	22.9
464	tr|C3SR52|C3SR52_ECOLX	30S ribosomal protein S13 OS=Escherichia coli GN=rpsM PE=1 SV=1	ECOLX	8.87	8.97	1	5	42.4
465	tr|A0A0K3JTZ4|A0A0K3JTZ4_ECOLX	Nickel ABC transporter, substrate-binding protein OS=Escherichia coli GN=nikA PE=4 SV=1	ECOLX	8.86	9.01	29	5	9.5
466	tr|Q1RPH7|Q1RPH7_ECOLX	Probable transcriptional regulatory protein YeeN OS=Escherichia coli GN=yeeN PE=3 SV=1	ECOLX	8.85	8.95	10	5	20.6
467	contig04293_HP_ORF	contig04293_HP_ORF	Histomonas	8.84	8.9	1	5	28.3
468	tr|A0A0H0QK60|A0A0H0QK60_ECOLX	Uncharacterized protein OS=Escherichia coli GN=AA102_01410 PE=4 SV=1	ECOLX	8.82	8.96	18	5	19
469	Contig816_ORF	Contig816_ORF	Histomonas	8.82	8.87	1	5	25.3
470	contig04330_LP_ORF	contig04330_LP_ORF	Histomonas	8.78	8.83	1	5	39.3
471	Contig78_ORF	Contig78_ORF	Histomonas	8.77	8.94	1	5	13.9
472	tr|C3TES2|C3TES2_ECOLX	Probable phosphatase YcdX OS=Escherichia coli GN=ycdX PE=3 SV=1	ECOLX	8.77	8.82	11	4	18
473	tr|J7R3Y6|J7R3Y6_ECOLX	Phage shock protein A OS=Escherichia coli GN=pspA PE=4 SV=1	ECOLX	8.75	8.89	11	4	24.8
474	contig03750_HP_ORF	contig03750_HP_ORF	Histomonas	8.74	8.87	1	5	20
475	tr|W8SRG0|W8SRG0_ECOLX	UPF0227 protein YcfP OS=Escherichia coli GN=ycfP PE=3 SV=1	ECOLX	8.74	8.78	11	5	27.8
476	tr|C3SQW2|C3SQW2_ECOLX	30S ribosomal protein S19 OS=Escherichia coli GN=rpsS PE=1 SV=1	ECOLX	8.74	8.78	2	6	48.9
477	tr|W8TEC6|W8TEC6_ECOLX	Transcriptional regulator SlyA OS=Escherichia coli GN=slyA PE=3 SV=1	ECOLX	8.73	8.9	10	5	38.2
478	Contig2161_ORF	Contig2161_ORF	Histomonas	8.73	8.78	1	6	16.9
479	tr|A0A0L7AMN2|A0A0L7AMN2_ECOLX	Ecotin OS=Escherichia coli GN=eco PE=3 SV=1	ECOLX	8.72	8.76	12	5	42.6
480	contig04303_LP_ORF	contig04303_LP_ORF	Histomonas	8.69	8.77	1	5	32.4
481	tr|C3T132|C3T132_ECOLX	PTS sugar transporter OS=Escherichia coli GN=ptsH PE=4 SV=1	ECOLX	8.64	8.67	3	6	78.8
482	tr|E2QPC8|E2QPC8_ECOLX	1,4-dihydroxy-2-naphthoyl-CoA synthase OS=Escherichia coli GN=menB PE=3 SV=1	ECOLX	8.57	8.62	9	4	17.5
483	tr|C3SIC7|C3SIC7_ECOLX	50S ribosomal protein L11 OS=Escherichia coli GN=rplK PE=1 SV=1	ECOLX	8.42	8.45	5	4	33.1
484	tr|W8TRG7|W8TRG7_ECOLX	2,3-dihydroxybenzoate-AMP ligase OS=Escherichia coli GN=entE PE=4 SV=1	ECOLX	8.38	8.5	46	5	10.3
485	tr|W8T1C3|W8T1C3_ECOLX	ATP-dependent dethiobiotin synthetase BioD OS=Escherichia coli GN=ynfK PE=3 SV=1	ECOLX	8.36	8.38	10	4	22.5
486	Contig118_ORF	Contig118_ORF	Histomonas	8.35	8.49	1	4	9.5
487	tr|J7QW84|J7QW84_ECOLX	Nitrogen regulatory protein OS=Escherichia coli GN=ptsN PE=4 SV=1	ECOLX	8.31	8.34	5	4	33.1
488	tr|D3Y2X0|D3Y2X0_ECOLX	Cold shock-like protein OS=Escherichia coli GN=cspC PE=4 SV=1	ECOLX	8.27	8.51	2	6	78.3
489	tr|A0A0A0FWB5|A0A0A0FWB5_ECOLX	Ketol-acid reductoisomerase (NADP(+)) OS=Escherichia coli GN=ilvC PE=3 SV=1	ECOLX	8.26	8.39	17	4	10.5
490	Contig1940_ORF	Contig1940_ORF	Histomonas	8.26	8.29	1	4	18.8
491	Contig1854_ORF	Contig1854_ORF	Histomonas	8.25	8.37	1	5	26.2
492	Contig2105_ORF	Contig2105_ORF	Histomonas	8.23	8.34	1	5	40.3
493	tr|J7QRP6|J7QRP6_ECOLX	1,4-dihydroxy-2-naphthoyl-CoA hydrolase OS=Escherichia coli GN=b1686 PE=3 SV=1	ECOLX	8.15	8.17	9	6	32.4
494	tr|J7QF54|J7QF54_ECOLX	L-arabinose-binding periplasmic protein OS=Escherichia coli GN=araF PE=3 SV=1	ECOLX	8.14	8.26	7	5	18.2
495	contig03200_LP_ORF	contig03200_LP_ORF	Histomonas	8.13	8.14	1	4	16.5
496	tr|W8T6J5|W8T6J5_ECOLX	S-(hydroxymethyl)glutathione dehydrogenase OS=Escherichia coli GN=frmA PE=3 SV=1	ECOLX	8.11	8.12	12	4	11.4
497	Contig768_ORF	Contig768_ORF	Histomonas	8.11	8.12	1	4	24.9
498	tr|A0A1Y5C1D0|A0A1Y5C1D0_ECOLX	Ribonuclease R OS=Escherichia coli GN=rnr PE=3 SV=1	ECOLX	8.09	8.37	34	6	7.4
499	tr|C3TKN2|C3TKN2_ECOLX	N5-carboxyaminoimidazole ribonucleotide mutase OS=Escherichia coli GN=purE PE=3 SV=1	ECOLX	8.05	8.06	12	4	28.4
500	tr|E2QJE9|E2QJE9_ECOLX	Dihydroorotate dehydrogenase (quinone) OS=Escherichia coli GN=pyrD PE=3 SV=1	ECOLX	8.05	8.05	16	4	13.7
501	tr|C3TC67|C3TC67_ECOLX	Protein OS=Escherichia coli GN=yciN PE=4 SV=1	ECOLX	8.02	8.02	4	5	45.8
502	tr|W8TFK6|W8TFK6_ECOLX	Protein OS=Escherichia coli GN=ymgD_2 PE=4 SV=1	ECOLX	8	8	12	4	52.3
503	tr|W8T6D9|W8T6D9_ECOLX	Chaperone YajL OS=Escherichia coli GN=yajL PE=4 SV=1	ECOLX	8	8	25	4	26.5
504	tr|E2QEN1|E2QEN1_ECOLX	3-deoxy-D-manno-octulosonate 8-phosphate phosphatase KdsC OS=Escherichia coli GN=kdsC PE=3 SV=1	ECOLX	8	8	13	4	29.3
505	Contig846_ORF	Contig846_ORF	Histomonas	8	8	1	4	18.2
506	Contig1890_ORF	Contig1890_ORF	Histomonas	7.95	8.16	1	5	20.4
507	Contig1095_ORF	Contig1095_ORF	Histomonas	7.94	8.08	1	6	13.1
508	Contig1519_ORF	Contig1519_ORF	Histomonas	7.92	8.06	1	4	15.3
509	tr|W8SY87|W8SY87_ECOLX	Endoribonuclease L-PSP OS=Escherichia coli GN=yoaB PE=4 SV=1	ECOLX	7.87	7.94	16	4	40.3
510	tr|W8T5B4|W8T5B4_ECOLX	Hydrogenase-2 large subunit OS=Escherichia coli GN=hybC PE=3 SV=1	ECOLX	7.86	7.96	18	4	9.3
511	Contig1904_ORF	Contig1904_ORF	Histomonas	7.82	7.99	1	4	23.7
512	tr|E2QH03|E2QH03_ECOLX	Guanylate kinase OS=Escherichia coli GN=gmk PE=3 SV=1	ECOLX	7.75	7.83	9	5	28.5
513	tr|C3T247|C3T247_ECOLX	D-erythro-7,8-dihydroneopterin tri P epimerase OS=Escherichia coli GN=folX PE=4 SV=1	ECOLX	7.74	7.94	5	4	40.8
514	tr|A0A1M2P3Q3|A0A1M2P3Q3_ECOLX	Protein GrpE OS=Escherichia coli GN=grpE PE=3 SV=1	ECOLX	7.63	7.79	35	4	21.3
515	tr|C3SUG2|C3SUG2_ECOLX	Hydrogen peroxide and cadmium resistance periplasmic protein OS=Escherichia coli GN=ygiW PE=4 SV=1	ECOLX	7.63	7.72	4	4	32.3
516	tr|C3SYC7|C3SYC7_ECOLX	DNA-binding protein OS=Escherichia coli GN=stpA PE=3 SV=1	ECOLX	7.62	8.54	9	6	38.1
517	tr|A0A1Y0PF47|A0A1Y0PF47_ECOLX	Malate synthase G OS=Escherichia coli GN=glcB PE=3 SV=1	ECOLX	7.58	7.92	59	5	7.3
518	Contig669_ORF	Contig669_ORF	Histomonas	7.52	7.64	1	5	17.3
519	tr|C3TJK2|C3TJK2_ECOLX	D-alanyl-D-alanine carboxypeptidase OS=Escherichia coli GN=dacA PE=3 SV=1	ECOLX	7.51	7.71	11	4	10.9
520	tr|C3TCV2|C3TCV2_ECOLX	Protein YchN OS=Escherichia coli GN=ychN PE=4 SV=1	ECOLX	7.48	7.54	11	6	57.3
521	tr|W8TB56|W8TB56_ECOLX	Class B acid phosphatase OS=Escherichia coli GN=aphA PE=3 SV=1	ECOLX	7.47	7.52	20	4	21.5
522	tr|C3SSG2|C3SSG2_ECOLX	50S ribosomal protein L21 OS=Escherichia coli GN=rplU PE=1 SV=1	ECOLX	7.43	7.48	4	4	36.9
523	tr|C3T002|C3T002_ECOLX	GMP synthase [glutamine-hydrolyzing] OS=Escherichia coli GN=guaA PE=3 SV=1	ECOLX	7.41	7.71	11	6	12
524	tr|Q14F34|Q14F34_ECOLX	FabZ (Fragment) OS=Escherichia coli GN=fabZ PE=3 SV=1	ECOLX	7.4	7.46	6	4	31.3
525	tr|C3SVB7|C3SVB7_ECOLX	Agmatinase OS=Escherichia coli GN=speB PE=3 SV=1	ECOLX	7.38	7.49	8	5	16.3
526	tr|C3SDZ7|C3SDZ7_ECOLX	Protein CreA OS=Escherichia coli GN=creA PE=4 SV=1	ECOLX	7.29	7.46	8	4	37.6
527	tr|C3SCP1|C3SCP1_ECOLX	Galactitol-specific PTS system EIIA component OS=Escherichia coli GN=gatA PE=4 SV=1	ECOLX	7.25	7.34	24	4	32
528	Contig2163_ORF	Contig2163_ORF	Histomonas	7.23	7.96	1	5	23.2
529	tr|A0A1X9K9I2|A0A1X9K9I2_ECOLX	Sulfurtransferase OS=Escherichia coli GN=BHT24_09505 PE=4 SV=1	ECOLX	7.23	7.29	6	4	13.1
530	sp|P00761|TRYP_PIG	Trypsin OS=Sus scrofa PE=1 SV=1	PIG	7.22	7.27	1	5	25.1
531	tr|C3SHG4|C3SHG4_ECOLX	Uncharacterized protein OS=Escherichia coli GN=ARC77_17520 PE=4 SV=1	ECOLX	7.18	7.23	10	4	37.3
532	tr|C3SSQ7|C3SSQ7_ECOLX	30S ribosomal protein S15 OS=Escherichia coli GN=rpsO PE=1 SV=1	ECOLX	7.17	7.21	4	5	59.5
533	tr|E2QJP6|E2QJP6_ECOLX	NAD(P)H dehydrogenase (quinone) OS=Escherichia coli GN=wrbA PE=1 SV=1	ECOLX	7.15	7.19	15	4	24.8
534	tr|C3SFP7|C3SFP7_ECOLX	30S ribosomal protein S18 OS=Escherichia coli GN=rpsR PE=1 SV=1	ECOLX	7.14	7.24	1	4	48
535	tr|W8SUV6|W8SUV6_ECOLX	L-fucose isomerase OS=Escherichia coli GN=fucI PE=3 SV=1	ECOLX	7.11	7.21	31	3	6.3
536	tr|C3SQJ7|C3SQJ7_ECOLX	Catabolite expression activator OS=Escherichia coli GN=crp PE=1 SV=1	ECOLX	7.1	7.24	8	5	24.3
537	tr|Q2EUT0|Q2EUT0_ECOLX	AccD (Fragment) OS=Escherichia coli GN=accD PE=3 SV=1	ECOLX	7.08	7.31	11	5	14.9
538	tr|C3SZD2|C3SZD2_ECOLX	Nitrogen regulatory protein P-II OS=Escherichia coli GN=glnB PE=3 SV=1	ECOLX	7.08	7.16	6	3	30.4
539	Contig1428_ORF	Contig1428_ORF	Histomonas	7.01	7.09	1	3	6.2
540	Contig1756_ORF	Contig1756_ORF	Histomonas	6.98	7.07	1	4	21.1
541	tr|C3TB72|C3TB72_ECOLX	2-hydroxyacid dehydrogenase OS=Escherichia coli GN=ldhA PE=3 SV=1	ECOLX	6.94	6.99	16	4	16.7
542	tr|Q68QS7|Q68QS7_ECOLX	Phosphoribosylglycinamide formyltransferase 1 (Fragment) OS=Escherichia coli GN=purN PE=3 SV=1	ECOLX	6.92	7	21	4	22.2
543	tr|C3SQ12|C3SQ12_ECOLX	Ferrous iron transport protein A OS=Escherichia coli GN=feoA PE=4 SV=1	ECOLX	6.9	6.95	2	4	61.3
544	Contig1818_ORF	Contig1818_ORF	Histomonas	6.89	7.02	1	4	19.4
545	tr|W8SWV1|W8SWV1_ECOLX	Phosphoesterase OS=Escherichia coli GN=yfcE PE=3 SV=1	ECOLX	6.88	6.92	10	4	26.8
546	contig04408_LP_ORF	contig04408_LP_ORF	Histomonas	6.81	6.86	1	3	23.6
547	Contig1998_ORF	Contig1998_ORF	Histomonas	6.79	6.83	5	4	29.2
548	tr|Q548B9|Q548B9_ECOLX	Periplasmic protein OS=Escherichia coli GN=ecfF PE=4 SV=1	ECOLX	6.76	6.89	14	4	18.4
549	tr|W8SVJ9|W8SVJ9_ECOLX	Acetylornithine/succinyldiaminopimelate aminotransferase OS=Escherichia coli GN=argD PE=3 SV=1	ECOLX	6.75	6.88	35	4	10.3
550	tr|J7QIA8|J7QIA8_ECOLX	Acriflavine resistance protein A OS=Escherichia coli GN=yhiU PE=3 SV=1	ECOLX	6.75	6.79	23	4	14.3
551	tr|C3TPZ2|C3TPZ2_ECOLX	RNA polymerase-binding transcription factor DksA OS=Escherichia coli GN=dksA PE=3 SV=1	ECOLX	6.74	6.86	5	4	43.1
552	tr|W8SRJ5|W8SRJ5_ECOLX	UPF0502 protein YceH OS=Escherichia coli GN=yceH PE=3 SV=1	ECOLX	6.73	6.79	29	3	14.4
553	tr|C3TG87|C3TG87_ECOLX	UPF0434 protein YcaR OS=Escherichia coli GN=ycaR PE=3 SV=1	ECOLX	6.71	6.75	3	5	71.7
554	tr|W8STS0|W8STS0_ECOLX	Acrylyl-CoA reductase AcuI OS=Escherichia coli GN=yhdH PE=4 SV=1	ECOLX	6.69	6.73	25	4	14.5
555	tr|A0A1X0YUW4|A0A1X0YUW4_ECOLX	Ribonuclease E OS=Escherichia coli GN=rne PE=3 SV=1	ECOLX	6.67	6.72	56	3	4.3
556	tr|J7Q793|J7Q793_ECOLX	Phage shock protein OS=Escherichia coli GN=pspE PE=4 SV=1	ECOLX	6.67	6.71	4	4	52.9
557	tr|Q2LD69|Q2LD69_ECOLX	Bacterial pre-peptidase domain protein OS=Escherichia coli GN=ycgK PE=4 SV=1	ECOLX	6.66	6.85	12	4	30.1
558	tr|C3SYZ7|C3SYZ7_ECOLX	Methyltransferase OS=Escherichia coli GN=yfiF PE=3 SV=1	ECOLX	6.65	6.7	21	3	11.3
559	Contig771_ORF	Contig771_ORF	Histomonas	6.63	6.72	1	3	14.2
560	tr|W8T4J3|W8T4J3_ECOLX	Glyoxylate/hydroxypyruvate reductase A OS=Escherichia coli GN=ycdW PE=3 SV=1	ECOLX	6.62	6.76	49	5	20.5
561	tr|C3SIV2|C3SIV2_ECOLX	50S ribosomal protein L31 OS=Escherichia coli GN=rpmE PE=3 SV=1	ECOLX	6.6	6.69	3	4	65.7
562	tr|W8T7M4|W8T7M4_ECOLX	Cytidine deaminase OS=Escherichia coli GN=cdd PE=3 SV=1	ECOLX	6.59	6.67	19	3	15
563	tr|A0A0M1UG24|A0A0M1UG24_ECOLX	Clp protease ClpX OS=Escherichia coli GN=clpA PE=3 SV=1	ECOLX	6.58	6.63	19	3	4.7
564	tr|W8TAN2|W8TAN2_ECOLX	Ornithine carbamoyltransferase OS=Escherichia coli GN=argI PE=3 SV=1	ECOLX	6.58	6.62	35	4	15.9
565	tr|W8T7H6|W8T7H6_ECOLX	Protein OS=Escherichia coli GN=yegP PE=4 SV=1	ECOLX	6.58	6.62	10	3	39.1
566	Contig219_ORF	Contig219_ORF	Histomonas	6.55	9.06	1	6	16.4
567	tr|C3SF57|C3SF57_ECOLX	Aspartate carbamoyltransferase regulatory chain OS=Escherichia coli GN=pyrI PE=1 SV=1	ECOLX	6.52	6.65	6	4	27.5
568	Contig497_ORF	Contig497_ORF	Histomonas	6.47	6.57	1	5	9.8
569	tr|C3SL52|C3SL52_ECOLX	AsnC family transcriptional regulator OS=Escherichia coli GN=asnC PE=4 SV=1	ECOLX	6.45	6.55	5	4	25.7
570	tr|C3SSG7|C3SSG7_ECOLX	50S ribosomal protein L27 OS=Escherichia coli GN=rpmA PE=1 SV=1	ECOLX	6.41	6.49	4	4	38.8
571	tr|J7QZ68|J7QZ68_ECOLX	Putrescine-binding periplasmic protein OS=Escherichia coli GN=potF PE=3 SV=1	ECOLX	6.38	6.5	24	4	14
572	tr|J7QU11|J7QU11_ECOLX	Bifunctional malic enzyme oxidoreductase/phosphotransacetylase OS=Escherichia coli GN=b2463 PE=4 SV=1	ECOLX	6.36	6.66	21	5	8
573	tr|C3SQY7|C3SQY7_ECOLX	30S ribosomal protein S17 OS=Escherichia coli GN=rpsQ PE=1 SV=1	ECOLX	6.35	6.37	2	3	42.9
574	tr|A0A0K4NJC1|A0A0K4NJC1_ECOLX	Peptidylprolyl isomerase OS=Escherichia coli GN=ppiD PE=4 SV=1	ECOLX	6.33	6.49	32	4	7.1
575	tr|C3T0B7|C3T0B7_ECOLX	Bacterioferritin comigratory protein OS=Escherichia coli GN=bcp PE=4 SV=1	ECOLX	6.31	6.34	5	3	21.2
576	tr|J7R5E9|J7R5E9_ECOLX	Glutathione synthetase OS=Escherichia coli GN=gshB PE=3 SV=1	ECOLX	6.28	6.3	22	3	17.4
577	tr|Q0P6M6|Q0P6M6_ECOLX	Acyl-[acyl-carrier-protein]--UDP-N-acetylglucosamine O-acyltransferase OS=Escherichia coli GN=lpxA PE=3 SV=1	ECOLX	6.24	6.26	9	3	16
578	tr|J7R832|J7R832_ECOLX	tRNA pseudouridine synthase D OS=Escherichia coli GN=ygbO PE=3 SV=1	ECOLX	6.21	6.23	30	3	11.7
579	tr|J7QY07|J7QY07_ECOLX	Gtp-binding protein typa/bipa (Fragment) OS=Escherichia coli GN=typA PE=4 SV=1	ECOLX	6.2	6.3	5	4	9.3
580	Contig743_ORF	Contig743_ORF	Histomonas	6.19	6.34	1	3	14.8
581	tr|E2QPY2|E2QPY2_ECOLX	Cytoskeleton protein RodZ OS=Escherichia coli GN=rodZ PE=3 SV=1	ECOLX	6.16	6.18	22	3	12.2
582	tr|W8SSN1|W8SSN1_ECOLX	Peptide chain release factor 3 OS=Escherichia coli GN=prfC PE=3 SV=1	ECOLX	6.14	6.35	21	5	10.2
583	tr|C3SZM7|C3SZM7_ECOLX	Inositol-1-monophosphatase OS=Escherichia coli GN=suhB PE=3 SV=1	ECOLX	6.13	6.23	8	3	14.2
584	tr|E2QMK2|E2QMK2_ECOLX	Pyridoxine/pyridoxamine 5'-phosphate oxidase OS=Escherichia coli GN=pdxH PE=3 SV=1	ECOLX	6.11	6.12	17	3	17
585	tr|C3TGB7|C3TGB7_ECOLX	Cytidylate kinase OS=Escherichia coli GN=cmk PE=3 SV=1	ECOLX	6.06	6.11	9	3	15.4
586	Contig167_ORF	Contig167_ORF	Histomonas	6.04	6.26	1	3	6.5
587	contig04296_LP_ORF	contig04296_LP_ORF	Histomonas	6.04	6.11	1	4	21
588	contig04155_HP_ORF	contig04155_HP_ORF	Histomonas	6.04	6.05	1	4	13.9
589	tr|J7Q705|J7Q705_ECOLX	Flagellar hook protein FlgE OS=Escherichia coli GN=flgE PE=3 SV=1	ECOLX	6.04	6.04	38	5	10.7
590	tr|C3TJ27|C3TJ27_ECOLX	Glucosamine-6-phosphate deaminase OS=Escherichia coli GN=nagB PE=3 SV=1	ECOLX	6.04	6.04	5	4	12.8
591	contig04314_LP_ORF	contig04314_LP_ORF	Histomonas	6.04	6.04	1	3	23
592	tr|E2QLM6|E2QLM6_ECOLX	Protein YciO OS=Escherichia coli GN=yciO PE=3 SV=1	ECOLX	6.02	6.02	10	3	20.9
593	tr|C3SQX7|C3SQX7_ECOLX	50S ribosomal protein L16 OS=Escherichia coli GN=rplP PE=1 SV=1	ECOLX	6.02	6.02	2	4	33.1
594	Contig1659_ORF	Contig1659_ORF	Histomonas	6.01	14.68	1	9	35.4
595	tr|J7Q975|J7Q975_ECOLX	ABC-type proline/glycine betaine transport system, periplasmic component OS=Escherichia coli GN=proX PE=4 SV=1	ECOLX	6.01	6.12	13	3	11.5
596	tr|W8SXH5|W8SXH5_ECOLX	2Fe-2S ferredoxin OS=Escherichia coli GN=ACN81_26460 PE=4 SV=1	ECOLX	6.01	6.01	4	3	28.8
597	tr|C3SRM0|C3SRM0_ECOLX	Biotin carboxyl carrier protein of acetyl-CoA carboxylase OS=Escherichia coli GN=accB PE=4 SV=1	ECOLX	6.01	6.01	6	3	23.7
598	tr|C3SL92|C3SL92_ECOLX	ATP synthase subunit delta OS=Escherichia coli GN=atpH PE=3 SV=1	ECOLX	6.01	6.01	6	3	20.9
599	Contig1919_ORF	Contig1919_ORF	Histomonas	6.01	6.01	1	3	29
600	Contig1698_ORF	Contig1698_ORF	Histomonas	6	41.17	1	24	68.9
601	Contig618_ORF	Contig618_ORF	Histomonas	6	21.25	1	14	37.3
602	Contig1241_ORF	Contig1241_ORF	Histomonas	6	18.8	1	10	29.8
603	tr|A0A0K4VRD5|A0A0K4VRD5_ECOLX	ATP synthase subunit b OS=Escherichia coli GN=atpF PE=3 SV=1	ECOLX	6	6.04	4	4	25
604	tr|W8T6F0|W8T6F0_ECOLX	30S ribosomal protein S6 OS=Escherichia coli GN=rpsF PE=3 SV=1	ECOLX	6	6	6	3	22.1
605	Contig1620_ORF	Contig1620_ORF	Histomonas	6	6	2	3	15
606	tr|W8TR86|W8TR86_ECOLX	Phosphoglucomutase OS=Escherichia coli GN=pgm PE=3 SV=1	ECOLX	6	6	23	4	6.6
607	tr|Q9JN24|Q9JN24_ECOLX	Peptide deformylase OS=Escherichia coli GN=def PE=3 SV=1	ECOLX	6	6	8	3	24.7
608	tr|J7QAH7|J7QAH7_ECOLX	Cytoplasmic protein OS=Escherichia coli GN=yibT PE=4 SV=1	ECOLX	6	6	5	3	59.4
609	tr|E2QQE8|E2QQE8_ECOLX	Competence damage-inducible protein A OS=Escherichia coli GN=ygaD PE=4 SV=1	ECOLX	6	6	15	3	24.9
610	tr|C3TM42|C3TM42_ECOLX	6,7-dimethyl-8-ribityllumazine synthase OS=Escherichia coli GN=ribH PE=3 SV=1	ECOLX	6	6	6	3	28.9
611	tr|C3TE02|C3TE02_ECOLX	50S ribosomal protein L32 OS=Escherichia coli GN=rpmF PE=1 SV=1	ECOLX	6	6	3	3	45.6
612	tr|C3T5G7|C3T5G7_ECOLX	Chemotaxis protein CheY OS=Escherichia coli GN=cheY PE=4 SV=1	ECOLX	6	6	8	3	45
613	tr|C3T582|C3T582_ECOLX	Ferritin OS=Escherichia coli GN=ftn PE=3 SV=1	ECOLX	6	6	11	3	19.4
614	tr|C3SLB3|C3SLB3_ECOLX	ATP synthase epsilon chain OS=Escherichia coli GN=atpC PE=3 SV=1	ECOLX	6	6	7	3	43.2
615	Contig1335_ORF	Contig1335_ORF	Histomonas	6	6	1	3	10.7
616	Contig1081_ORF	Contig1081_ORF	Histomonas	6	6	1	4	6.8
617	tr|E2QN71|E2QN71_ECOLX	Hydrolase OS=Escherichia coli GN=yecD PE=4 SV=1	ECOLX	5.93	6.04	20	3	25.5
618	tr|W8SU15|W8SU15_ECOLX	Acetyl-coenzyme A carboxylase carboxyl transferase subunit alpha OS=Escherichia coli GN=accA PE=3 SV=1	ECOLX	5.9	6.08	12	3	12.5
619	tr|A0A0K4ZJF7|A0A0K4ZJF7_ECOLX	Putative RNA-binding protein OS=Escherichia coli GN=ybcJ PE=4 SV=1	ECOLX	5.89	6.02	11	4	65.7
620	tr|E2QE49|E2QE49_ECOLX	Antibiotic biosynthesis monooxygenase OS=Escherichia coli GN=ygiN PE=4 SV=1	ECOLX	5.89	5.96	7	4	26
621	tr|A0A0K3M467|A0A0K3M467_ECOLX	3-isopropylmalate dehydrogenase OS=Escherichia coli GN=leuB PE=3 SV=1	ECOLX	5.88	5.95	26	3	9.1
622	tr|A0A1Y5BKK0|A0A1Y5BKK0_ECOLX	Molybdopterin molybdenumtransferase OS=Escherichia coli GN=AZZ60_003943 PE=4 SV=1	ECOLX	5.88	5.95	35	3	10.7
623	contig02059_HP_ORF	contig02059_HP_ORF	Histomonas	5.85	6.3	1	5	14.6
624	tr|C3SKV7|C3SKV7_ECOLX	Branched-chain-amino-acid aminotransferase OS=Escherichia coli GN=ilvE PE=3 SV=1	ECOLX	5.85	5.97	11	4	13.3
625	tr|C3TJ07|C3TJ07_ECOLX	Ferric uptake regulation protein OS=Escherichia coli GN=fur PE=3 SV=1	ECOLX	5.85	5.92	7	3	27
626	tr|C3SQS2|C3SQS2_ECOLX	30S ribosomal protein S7 OS=Escherichia coli GN=rpsG PE=1 SV=1	ECOLX	5.84	5.9	2	4	25.6
627	tr|W8TE42|W8TE42_ECOLX	2-deoxyglucose-6-P phosphatase OS=Escherichia coli GN=yniC PE=4 SV=1	ECOLX	5.83	5.92	15	3	14.4
628	tr|A0A1Y4KD15|A0A1Y4KD15_ECOLX	Pitrilysin OS=Escherichia coli GN=B5F26_07120 PE=3 SV=1	ECOLX	5.8	6.05	52	4	4.8
629	tr|J7R2P6|J7R2P6_ECOLX	Uncharacterized protein OS=Escherichia coli GN=b2107 PE=4 SV=1	ECOLX	5.8	5.95	17	3	19.8
630	tr|C3THD7|C3THD7_ECOLX	Glutathione ABC transporter substrate-binding protein OS=Escherichia coli GN=gsiB PE=4 SV=1	ECOLX	5.75	5.92	39	4	9.6
631	tr|J7R5H8|J7R5H8_ECOLX	Methyl-accepting chemotaxis protein II, aspartate sensor receptor OS=Escherichia coli GN=tar PE=4 SV=1	ECOLX	5.75	5.83	111	3	7.1
632	Contig285_ORF	Contig285_ORF	Histomonas	5.71	5.81	1	3	14.7
633	contig03536_HP_ORF	contig03536_HP_ORF	Histomonas	5.7	5.77	1	3	13.6
634	tr|C3SX70|C3SX70_ECOLX	CTP synthase OS=Escherichia coli GN=pyrG PE=3 SV=1	ECOLX	5.66	5.8	5	3	5.5
635	contig03856_LP_ORF	contig03856_LP_ORF	Histomonas	5.64	5.7	1	4	17.2
636	tr|A0A192EUF4|A0A192EUF4_ECOLX	Uncharacterized protein OS=Escherichia coli GN=WM48_17315 PE=4 SV=1	ECOLX	5.62	5.68	4	3	27.7
637	tr|A0A0T5XLY7|A0A0T5XLY7_ECOLX	NADH:flavin oxidoreductase OS=Escherichia coli GN=AOX65_04455 PE=4 SV=1	ECOLX	5.62	5.68	2	3	3
638	contig00343_HP_ORF	contig00343_HP_ORF	Histomonas	5.59	5.76	1	3	4.7
639	tr|W8SZ84|W8SZ84_ECOLX	FMN-dependent NADH-azoreductase OS=Escherichia coli GN=azoR PE=3 SV=1	ECOLX	5.59	5.66	25	3	18.4
640	tr|J7QDT6|J7QDT6_ECOLX	Thymidylate kinase OS=Escherichia coli GN=tmk PE=3 SV=1	ECOLX	5.59	5.66	11	3	16
641	tr|C3TQ82|C3TQ82_ECOLX	S-adenosylmethionine decarboxylase proenzyme OS=Escherichia coli GN=speD PE=3 SV=1	ECOLX	5.57	5.69	11	3	18.6
642	Contig901_ORF	Contig901_ORF	Histomonas	5.57	5.67	1	3	20.1
643	tr|W8T5B8|W8T5B8_ECOLX	GST-like protein YghU OS=Escherichia coli GN=yghU PE=4 SV=1	ECOLX	5.55	5.67	21	4	15.3
644	Contig1224_ORF	Contig1224_ORF	Histomonas	5.48	5.56	1	3	8
645	tr|W8SY41|W8SY41_ECOLX	UDP-N-acetylenolpyruvoylglucosamine reductase OS=Escherichia coli GN=murB PE=3 SV=1	ECOLX	5.48	5.55	36	3	9.9
646	contig03745_LP_ORF	contig03745_LP_ORF	Histomonas	5.47	5.55	1	3	11.1
647	tr|C3SR57|C3SR57_ECOLX	30S ribosomal protein S11 OS=Escherichia coli GN=rpsK PE=1 SV=1	ECOLX	5.46	5.67	3	5	33.3
648	tr|W8T2X0|W8T2X0_ECOLX	Blue copper oxidase CueO OS=Escherichia coli GN=cueO PE=4 SV=1	ECOLX	5.44	5.59	44	3	7.8
649	tr|W8SP08|W8SP08_ECOLX	Phosphatase YidA OS=Escherichia coli GN=yidA PE=4 SV=1	ECOLX	5.44	5.57	15	3	14.4
650	tr|W8T1G2|W8T1G2_ECOLX	Nucleoside triphosphate hydrolase OS=Escherichia coli GN=ybeZ PE=4 SV=1	ECOLX	5.44	5.52	11	3	11
651	contig04534_LP_ORF	contig04534_LP_ORF	Histomonas	5.4	5.47	7	3	14.9
652	tr|W8T2T4|W8T2T4_ECOLX	Putative cytoplasmic protein OS=Escherichia coli GN=yibL PE=4 SV=1	ECOLX	5.39	5.54	13	3	25.8
653	tr|Q548B5|Q548B5_ECOLX	BON domain-containing protein OS=Escherichia coli GN=ecfH PE=4 SV=1	ECOLX	5.37	5.47	7	4	19.9
654	tr|W8T6U5|W8T6U5_ECOLX	Esterase FrsA OS=Escherichia coli GN=frsA PE=3 SV=1	ECOLX	5.37	5.44	22	3	8.5
655	tr|W8T8A7|W8T8A7_ECOLX	DcrB protein OS=Escherichia coli GN=dcrB PE=4 SV=1	ECOLX	5.36	5.52	8	3	18.4
656	Contig1087_ORF	Contig1087_ORF	Histomonas	5.32	5.54	1	3	9.8
657	Contig421_ORF	Contig421_ORF	Histomonas	5.3	7.1	1	4	8.4
658	tr|C3SFF7|C3SFF7_ECOLX	AIG2 family protein OS=Escherichia coli GN=ytfP PE=4 SV=1	ECOLX	5.29	5.36	7	3	29.2
659	tr|A0A1V3VIV3|A0A1V3VIV3_ECOLX	N-methyl-L-tryptophan oxidase OS=Escherichia coli GN=solA PE=3 SV=1	ECOLX	5.29	5.35	36	3	7.8
660	tr|E2QP53|E2QP53_ECOLX	UPF0352 protein YejL OS=Escherichia coli GN=yejL PE=3 SV=1	ECOLX	5.28	5.35	2	3	28
661	tr|C3SWX2|C3SWX2_ECOLX	L-1,2-propanediol oxidoreductase OS=Escherichia coli GN=fucO PE=4 SV=1	ECOLX	5.25	5.35	23	3	8.6
662	tr|J7QCG2|J7QCG2_ECOLX	Xanthine phosphoribosyltransferase OS=Escherichia coli GN=gpt PE=3 SV=1	ECOLX	5.22	5.33	6	3	26.3
663	tr|W8T0H9|W8T0H9_ECOLX	Ribosomal RNA large subunit methyltransferase I OS=Escherichia coli GN=yccW PE=3 SV=1	ECOLX	5.21	5.42	42	4	11.4
664	Contig799_ORF	Contig799_ORF	Histomonas	5.2	5.35	4	3	11.5
665	Contig1330_ORF	Contig1330_ORF	Histomonas	5.17	5.44	1	4	11.6
666	tr|Q2LD73|Q2LD73_ECOLX	Cell division topological specificity factor OS=Escherichia coli GN=minE PE=3 SV=1	ECOLX	5.17	5.28	3	3	42.1
667	Contig1542_ORF	Contig1542_ORF	Histomonas	5.17	5.25	1	3	12
668	Contig1964_ORF	Contig1964_ORF	Histomonas	5.14	5.2	1	3	20
669	tr|C3SE98|C3SE98_ECOLX	Ribosomal RNA small subunit methyltransferase C OS=Escherichia coli GN=rsmC PE=3 SV=1	ECOLX	5.14	5.2	40	3	10.2
670	tr|W8SWF7|W8SWF7_ECOLX	BMFP family putative fusogenic protein OS=Escherichia coli GN=yqiC PE=4 SV=1	ECOLX	5.13	5.37	21	4	28.1
671	tr|W8U2R6|W8U2R6_ECOLX	Membrane protein insertase YidC OS=Escherichia coli GN=oxaA PE=3 SV=1	ECOLX	5.1	5.17	14	3	7.8
672	tr|E2QNT6|E2QNT6_ECOLX	dCTP deaminase OS=Escherichia coli GN=dcd PE=3 SV=1	ECOLX	5.08	5.28	7	4	17.1
673	tr|C3TRH7|C3TRH7_ECOLX	30S ribosomal protein S20 OS=Escherichia coli GN=rpsT PE=3 SV=1	ECOLX	5.08	5.2	6	4	34.5
674	tr|C3SVI3|C3SVI3_ECOLX	26 kDa periplasmic immunogenic protein OS=Escherichia coli GN=yggE PE=4 SV=1	ECOLX	5.03	5.12	11	3	15.4
675	Contig699_ORF	Contig699_ORF	Histomonas	5.03	5.09	1	3	9.7
676	tr|W8SVZ7|W8SVZ7_ECOLX	Argininosuccinate lyase OS=Escherichia coli GN=argH PE=3 SV=1	ECOLX	5	5.26	36	3	9
677	Contig265_ORF	Contig265_ORF	Histomonas	5	5.09	1	3	10.2
678	tr|A0A1C7CL97|A0A1C7CL97_ECOLX	Dihydroxy-acid dehydratase OS=Escherichia coli GN=ilvD PE=3 SV=1	ECOLX	4.98	5.25	32	4	8.1
679	tr|C3SR22|C3SR22_ECOLX	50S ribosomal protein L18 OS=Escherichia coli GN=rplR PE=1 SV=1	ECOLX	4.98	5.07	3	3	34.2
680	tr|C3SGW2|C3SGW2_ECOLX	Alkylphosphonate uptake protein in phosphonate metabolism OS=Escherichia coli GN=phnA PE=4 SV=1	ECOLX	4.92	4.98	8	4	32.4
681	tr|E2QQV4|E2QQV4_ECOLX	Aldo/keto reductase OS=Escherichia coli GN=tas PE=4 SV=1	ECOLX	4.9	4.98	22	3	9
682	contig01648_LP_ORF	contig01648_LP_ORF	Histomonas	4.89	5.04	1	3	9.6
683	tr|W8SWB1|W8SWB1_ECOLX	Protein YqjC OS=Escherichia coli GN=yqjC PE=4 SV=1	ECOLX	4.85	5.01	12	3	22.1
684	Contig1962_ORF	Contig1962_ORF	Histomonas	4.84	4.9	1	3	15.2
685	Contig891_ORF	Contig891_ORF	Histomonas	4.83	5.02	1	4	27.5
686	tr|J7QEH0|J7QEH0_ECOLX	UPF0482 protein YnfB OS=Escherichia coli GN=b1583 PE=3 SV=1	ECOLX	4.82	4.96	20	3	32.7
687	contig04367_LP_ORF	contig04367_LP_ORF	Histomonas	4.8	4.89	1	7	25.3
688	tr|C3SIX2|C3SIX2_ECOLX	ATP-dependent protease subunit HslV OS=Escherichia coli GN=hslV PE=2 SV=1	ECOLX	4.78	4.85	3	3	23.3
689	tr|C3TDT2|C3TDT2_ECOLX	HIT-like protein HinT OS=Escherichia coli GN=ycfF PE=4 SV=1	ECOLX	4.75	4.85	5	4	31.1
690	tr|W8SRQ7|W8SRQ7_ECOLX	Curved DNA-binding protein OS=Escherichia coli GN=cbpA PE=3 SV=1	ECOLX	4.75	4.84	20	3	13.7
691	Contig272_ORF	Contig272_ORF	Histomonas	4.73	21.19	1	11	30.8
692	tr|D5IGE6|D5IGE6_ECOLX	Lon protease OS=Escherichia coli GN=lon PE=2 SV=1	ECOLX	4.72	4.93	21	3	4.2
693	tr|W8SW33|W8SW33_ECOLX	Ferredoxin--NADP reductase OS=Escherichia coli GN=fpr PE=4 SV=1	ECOLX	4.72	4.81	17	3	11.3
694	Contig911_ORF	Contig911_ORF	Histomonas	4.7	4.81	1	3	24.8
695	tr|E2QL19|E2QL19_ECOLX	ABC transporter periplasmic-binding protein YtfQ OS=Escherichia coli GN=ytfQ PE=4 SV=1	ECOLX	4.6	4.65	24	3	13.2
696	tr|W8SY64|W8SY64_ECOLX	Free methionine-(R)-sulfoxide reductase OS=Escherichia coli GN=yebR PE=4 SV=1	ECOLX	4.58	4.94	27	3	21.2
697	tr|A0A166TBI7|A0A166TBI7_ECOLX	Imidazole glycerol phosphate synthase subunit HisH OS=Escherichia coli GN=hisH PE=3 SV=1	ECOLX	4.57	4.62	26	2	15.3
698	tr|E2QEB6|E2QEB6_ECOLX	G/U mismatch-specific DNA glycosylase OS=Escherichia coli GN=mug PE=3 SV=1	ECOLX	4.49	4.62	17	3	20.8
699	tr|A0A193LXP6|A0A193LXP6_ECOLX	Glutathionyl-hydroquinone reductase YqjG OS=Escherichia coli GN=GJ11_20390 PE=4 SV=1	ECOLX	4.46	4.51	27	2	9.1
700	tr|C3TPM2|C3TPM2_ECOLX	Uridylate kinase OS=Escherichia coli GN=pyrH PE=3 SV=1	ECOLX	4.46	4.5	4	2	13.3
701	tr|C3TLB7|C3TLB7_ECOLX	Nucleoid-associated protein YbaB OS=Escherichia coli GN=ybaB PE=3 SV=1	ECOLX	4.46	4.49	7	2	27.5
702	Contig1783_ORF	Contig1783_ORF	Histomonas	4.45	4.76	1	3	15.4
703	tr|J7R1H8|J7R1H8_ECOLX	Oxidoreductase OS=Escherichia coli GN=b1647 PE=4 SV=1	ECOLX	4.42	4.45	24	2	10.1
704	tr|W8TZ31|W8TZ31_ECOLX	Transketolase OS=Escherichia coli GN=tktB PE=3 SV=1	ECOLX	4.41	8.35	37	4	7.5
705	tr|C3TPD2|C3TPD2_ECOLX	Inhibitor of Rho OS=Escherichia coli GN=rof PE=4 SV=1	ECOLX	4.41	4.44	16	2	36.1
706	tr|A0A1S0WKL1|A0A1S0WKL1_ECOLX	Acyl-CoA esterase OS=Escherichia coli GN=AUQ13_21430 PE=4 SV=1	ECOLX	4.39	4.5	25	3	14.6
707	tr|A0A0V9R803|A0A0V9R803_ECOLX	Lysine--tRNA ligase OS=Escherichia coli GN=lysS PE=3 SV=1	ECOLX	4.38	10.3	17	6	13.5
708	tr|A0A0K3SU08|A0A0K3SU08_ECOLX	Protein OS=Escherichia coli GN=ydcH PE=4 SV=1	ECOLX	4.35	4.45	15	3	29.7
709	tr|C3TDX7|C3TDX7_ECOLX	Acyl carrier protein OS=Escherichia coli GN=acpP_2 PE=3 SV=1	ECOLX	4.35	4.38	2	3	32
710	tr|J7QFP4|J7QFP4_ECOLX	Elongation factor P-like protein OS=Escherichia coli GN=yeiP PE=3 SV=1	ECOLX	4.33	4.36	8	2	8.7
711	Contig329_ORF	Contig329_ORF	Histomonas	4.32	4.35	1	2	5.6
712	tr|W8SUQ2|W8SUQ2_ECOLX	Putative dehydrogenase OS=Escherichia coli GN=xdhB PE=4 SV=1	ECOLX	4.31	4.47	29	3	12
713	tr|E2QJI7|E2QJI7_ECOLX	Addiction module toxin, GnsA/GnsB family OS=Escherichia coli GN=gnsA PE=4 SV=1	ECOLX	4.29	6.38	4	5	42.1
714	tr|W8TFJ1|W8TFJ1_ECOLX	Carboxypeptidase OS=Escherichia coli GN=ldcA PE=4 SV=1	ECOLX	4.29	4.32	34	2	9.5
715	Contig18_ORF	Contig18_ORF	Histomonas	4.28	4.3	1	2	3.5
716	tr|E2QLL1|E2QLL1_ECOLX	Protein YciI OS=Escherichia coli GN=yciI PE=4 SV=1	ECOLX	4.27	4.3	10	2	19.4
717	tr|K7DXB2|K7DXB2_ECOLX	Outer membrane protein C OS=Escherichia coli GN=ompC PE=3 SV=1	ECOLX	4.25	4.28	55	2	5.4
718	Contig760_ORF	Contig760_ORF	Histomonas	4.23	4.26	4	2	11.2
719	Contig1035_ORF	Contig1035_ORF	Histomonas	4.21	4.43	1	3	5.8
720	tr|C3SZP7|C3SZP7_ECOLX	Iron-sulfur cluster assembly scaffold protein IscU OS=Escherichia coli GN=iscU PE=3 SV=1	ECOLX	4.19	4.29	6	2	18
721	contig01275_HP_ORF	contig01275_HP_ORF	Histomonas	4.18	4.34	1	3	8.7
722	tr|E2QES0|E2QES0_ECOLX	CsrA activity inhibitor TldD OS=Escherichia coli GN=tldD PE=4 SV=1	ECOLX	4.16	4.3	22	3	8.3
723	tr|C3TEG2|C3TEG2_ECOLX	Protein YceI OS=Escherichia coli GN=yceI PE=3 SV=1	ECOLX	4.14	4.16	18	2	13.6
724	contig03979_HP_ORF	contig03979_HP_ORF	Histomonas	4.14	4.16	2	2	14
725	tr|J7R5V0|J7R5V0_ECOLX	ADP-ribose diphosphatase OS=Escherichia coli GN=yqiE PE=4 SV=1	ECOLX	4.12	4.13	14	3	9.1
726	contig04495_LP_ORF	contig04495_LP_ORF	Histomonas	4.12	4.13	4	2	17.3
727	tr|J7QG15|J7QG15_ECOLX	Uncharacterized protein OS=Escherichia coli GN=b2343 PE=4 SV=1	ECOLX	4.1	4.11	8	2	20.6
728	tr|A0A154CE81|A0A154CE81_ECOLX	Uncharacterized protein OS=Escherichia coli GN=ACM47_05550 PE=4 SV=1	ECOLX	4.09	4.1	5	2	25.9
729	Contig1026_ORF	Contig1026_ORF	Histomonas	4.08	4.21	1	3	7.9
730	tr|W8T9D8|W8T9D8_ECOLX	FAD-binding 9 siderophore-interacting domain protein OS=Escherichia coli GN=yqjH PE=4 SV=1	ECOLX	4.08	4.09	32	2	11
731	tr|A0A1Y2ZA99|A0A1Y2ZA99_ECOLX	Elongation factor Tu (Fragment) OS=Escherichia coli GN=tuf PE=4 SV=1	ECOLX	4.07	6.14	1	4	30.6
732	Contig349_ORF	Contig349_ORF	Histomonas	4.06	4.11	1	2	11.1
733	Contig914_ORF	Contig914_ORF	Histomonas	4.06	4.07	1	2	12.8
734	tr|C3SGD7|C3SGD7_ECOLX	Elongation factor P OS=Escherichia coli GN=efp PE=3 SV=1	ECOLX	4.06	4.07	5	3	11.2
735	Contig1250_ORF	Contig1250_ORF	Histomonas	4.05	4.05	1	2	5.6
736	Contig313_ORF	Contig313_ORF	Histomonas	4.04	10.14	1	6	14.5
737	Contig503_ORF	Contig503_ORF	Histomonas	4.03	4.04	1	2	6.6
738	contig03367_LP_ORF	contig03367_LP_ORF	Histomonas	4.03	4.03	1	2	18.4
739	tr|Q1RPC3|Q1RPC3_ECOLX	UPF0265 protein YeeX OS=Escherichia coli GN=yeeX PE=3 SV=1	ECOLX	4.02	4.02	7	2	22.1
740	tr|C3SME7|C3SME7_ECOLX	50S ribosomal protein L33 OS=Escherichia coli GN=rpmG PE=1 SV=1	ECOLX	4.02	4.02	4	2	43.6
741	tr|C3TGN2|C3TGN2_ECOLX	Translation initiation factor IF-1 OS=Escherichia coli GN=infA PE=3 SV=1	ECOLX	4.01	4.01	2	3	38.9
742	tr|C3SGB2|C3SGB2_ECOLX	Succinate dehydrogenase iron-sulfur subunit OS=Escherichia coli GN=frdB PE=3 SV=1	ECOLX	4.01	4.01	11	3	9.4
743	tr|A0A0K4AQ20|A0A0K4AQ20_ECOLX	Protein YihD OS=Escherichia coli GN=yihD PE=4 SV=1	ECOLX	4.01	4.01	5	2	18
744	tr|A5YKF6|A5YKF6_ECOLX	Glutamate decarboxylase OS=Escherichia coli GN=gadA PE=3 SV=1	ECOLX	4	28.55	38	19	39.9
745	tr|C3TE57|C3TE57_ECOLX	Flagellar basal-body rod protein FlgG OS=Escherichia coli GN=flgG PE=3 SV=1	ECOLX	4	4	10	2	12.3
746	tr|W8TCE9|W8TCE9_ECOLX	Phosphatase OS=Escherichia coli GN=yfbT PE=4 SV=1	ECOLX	4	4	24	2	13.9
747	tr|W8SRB6|W8SRB6_ECOLX	Deoxyuridine 5'-triphosphate nucleotidohydrolase OS=Escherichia coli GN=dut PE=3 SV=1	ECOLX	4	4	12	2	19.7
748	tr|V5N6N6|V5N6N6_ECOLX	Type 1 fimbria adhesin (Fragment) OS=Escherichia coli GN=fimH PE=4 SV=1	ECOLX	4	4	178	2	19.6
749	tr|Q9F0R7|Q9F0R7_ECOLX	Type-1 fimbrial major subunit OS=Escherichia coli GN=fimA PE=4 SV=1	ECOLX	4	4	79	3	24.2
750	tr|Q8KPF1|Q8KPF1_ECOLX	30S ribosomal protein S12 OS=Escherichia coli GN=rpsL PE=3 SV=1	ECOLX	4	4	4	2	15.3
751	tr|C3TGW2|C3TGW2_ECOLX	UPF0145 protein YbjQ OS=Escherichia coli GN=ybjQ PE=3 SV=1	ECOLX	4	4	5	2	13.1
752	tr|C3TF27|C3TF27_ECOLX	Cytoplasmic protein YccJ OS=Escherichia coli GN=yccJ PE=4 SV=1	ECOLX	4	4	6	2	34.7
753	tr|C3T887|C3T887_ECOLX	Major outer membrane lipoprotein OS=Escherichia coli GN=lpp_1 PE=4 SV=1	ECOLX	4	4	3	2	33.3
754	tr|C3SQY2|C3SQY2_ECOLX	50S ribosomal protein L29 OS=Escherichia coli GN=rpmC PE=1 SV=1	ECOLX	4	4	2	2	46
755	tr|C3SQU7|C3SQU7_ECOLX	50S ribosomal protein L4 OS=Escherichia coli GN=rplD PE=1 SV=1	ECOLX	4	4	3	2	14.9
756	tr|A0A1X7B510|A0A1X7B510_ECOLX	Universal stress protein G OS=Escherichia coli GN=ECWI2_3311 PE=3 SV=1	ECOLX	4	4	10	2	17.8
757	tr|A0A1U9SLW8|A0A1U9SLW8_ECOLX	Basal-body rod modification protein FlgD OS=Escherichia coli GN=flgD PE=3 SV=1	ECOLX	4	4	18	2	12.5
758	tr|A0A0A0FWI9|A0A0A0FWI9_ECOLX	Threonylcarbamoyl-AMP synthase OS=Escherichia coli GN=tsaC PE=3 SV=1	ECOLX	4	4	17	2	15.1
759	Contig1167_ORF	Contig1167_ORF	Histomonas	3.98	4.06	1	2	3.6
760	contig04545_LP_ORF	contig04545_LP_ORF	Histomonas	3.98	4.03	1	2	24.8
761	tr|Q6Q099|Q6Q099_ECOLX	60 kDa chaperonin OS=Escherichia coli GN=mopA PE=3 SV=1	ECOLX	3.97	4.11	23	2	5.1
762	tr|J7QEX0|J7QEX0_ECOLX	Protein OS=Escherichia coli GN=b1760 PE=4 SV=1	ECOLX	3.96	4	18	2	22.2
763	contig03601_LP_ORF	contig03601_LP_ORF	Histomonas	3.9	3.97	1	2	11.5
764	tr|J7Q6G1|J7Q6G1_ECOLX	2,3-dihydro-2,3-dihydroxybenzoate dehydrogenase OS=Escherichia coli GN=entA PE=4 SV=1	ECOLX	3.89	4.14	28	3	12.1
765	tr|J7Q9K5|J7Q9K5_ECOLX	UPF0301 protein YqgE OS=Escherichia coli GN=yqgE PE=3 SV=1	ECOLX	3.85	3.96	7	2	12.8
766	tr|A0A1Q6B6M1|A0A1Q6B6M1_ECOLX	Galactose-1-phosphate uridylyltransferase OS=Escherichia coli GN=AWP75_22965 PE=3 SV=1	ECOLX	3.84	3.98	29	2	7.5
767	tr|W8T4R4|W8T4R4_ECOLX	Methylglyoxal synthase OS=Escherichia coli GN=mgsA PE=3 SV=1	ECOLX	3.84	3.97	10	3	27.6
768	Contig1566_ORF	Contig1566_ORF	Histomonas	3.83	3.94	1	2	7.9
769	tr|Q2LD67|Q2LD67_ECOLX	FAH family protein OS=Escherichia coli GN=ycgM PE=4 SV=1	ECOLX	3.83	3.92	17	2	9.6
770	contig00482_LP_ORF	contig00482_LP_ORF	Histomonas	3.82	3.99	1	2	5.5
771	tr|Q9L6T8|Q9L6T8_ECOLX	Antigen 43 OS=Escherichia coli GN=agn43A PE=4 SV=1	ECOLX	3.82	3.92	51	2	2.4
772	tr|W8SZR6|W8SZR6_ECOLX	Protein YcgL OS=Escherichia coli GN=ycgL2 PE=3 SV=1	ECOLX	3.8	3.95	17	2	26.8
773	Contig1297_ORF	Contig1297_ORF	Histomonas	3.79	51.9	1	27	74.3
774	tr|W0KRG4|W0KRG4_ECOLX	Universal stress protein OS=Escherichia coli GN=uspA PE=3 SV=1	ECOLX	3.77	3.85	6	2	16.7
775	contig03480_HP_ORF	contig03480_HP_ORF	Histomonas	3.77	3.82	2	2	9.8
776	tr|A0A193LX63|A0A193LX63_ECOLX	Chlorohydrolase OS=Escherichia coli GN=GJ11_18620 PE=4 SV=1	ECOLX	3.76	3.85	42	2	4.3
777	tr|W8TRC8|W8TRC8_ECOLX	Endolytic peptidoglycan transglycosylase RlpA OS=Escherichia coli GN=rlpA PE=3 SV=1	ECOLX	3.75	3.88	28	2	5.5
778	tr|C3T3Q7|C3T3Q7_ECOLX	Bifunctional PTS fructose transporter subunit IIA/HPr protein OS=Escherichia coli GN=fruB PE=4 SV=1	ECOLX	3.75	3.83	29	2	5.9
779	Contig1116_ORF	Contig1116_ORF	Histomonas	3.74	8	1	4	11.5
780	tr|W8TT21|W8TT21_ECOLX	UDP-N-acetylmuramoyl-L-alanyl-D-glutamate--2,6-diaminopimelate ligase OS=Escherichia coli GN=murE PE=3 SV=1	ECOLX	3.74	4.03	41	3	7.1
781	contig04476_HP_ORF	contig04476_HP_ORF	Histomonas	3.71	3.81	2	2	16.1
782	tr|J7R3T2|J7R3T2_ECOLX	Protein TonB OS=Escherichia coli GN=tonB PE=3 SV=1	ECOLX	3.71	3.81	28	2	18
783	tr|C3T7Q7|C3T7Q7_ECOLX	50S ribosomal protein L20 OS=Escherichia coli GN=rplT PE=1 SV=1	ECOLX	3.64	3.76	2	2	15.3
784	tr|C3SSK3|C3SSK3_ECOLX	ATP-dependent zinc metalloprotease FtsH OS=Escherichia coli GN=hflB PE=3 SV=1	ECOLX	3.64	3.72	8	2	4.7
785	tr|Q0P6L2|Q0P6L2_ECOLX	Glutamine--fructose-6-phosphate aminotransferase [isomerizing] OS=Escherichia coli GN=glmS PE=3 SV=1	ECOLX	3.63	3.78	22	3	5.1
786	tr|C3TMF7|C3TMF7_ECOLX	Pyrimidine/purine nucleoside phosphorylase OS=Escherichia coli GN=yaiE PE=3 SV=1	ECOLX	3.62	3.7	7	2	23.4
787	Contig1439_ORF	Contig1439_ORF	Histomonas	3.61	3.76	1	3	8.3
788	Contig905_ORF	Contig905_ORF	Histomonas	3.6	7.27	1	4	19.1
789	tr|D0EX67|D0EX67_ECOLX	Beta-hexosaminidase OS=Escherichia coli GN=nagZ PE=3 SV=1	ECOLX	3.58	3.68	37	2	7
790	Contig53_ORF	Contig53_ORF	Histomonas	3.55	3.7	1	2	9.1
791	tr|J7R857|J7R857_ECOLX	Sec-independent protein translocase protein TatA OS=Escherichia coli GN=tatA2 PE=3 SV=1	ECOLX	3.51	3.59	8	2	24.3
792	tr|W8SYE2|W8SYE2_ECOLX	ATP-independent periplasmic protein-refolding chaperone OS=Escherichia coli GN=spy PE=4 SV=1	ECOLX	3.5	3.76	15	3	19.9
793	tr|W8U272|W8U272_ECOLX	Fused mannitol-specific PTS enzymes: IIA components/IIB components/IIC components OS=Escherichia coli GN=mtlA PE=4 SV=1	ECOLX	3.48	3.56	28	2	3.1
794	tr|J7QC62|J7QC62_ECOLX	UDP-N-acetylmuramoyl-tripeptide--D-alanyl-D-alanine ligase OS=Escherichia coli GN=murF PE=3 SV=1	ECOLX	3.44	3.61	39	2	4.6
795	Contig1063_ORF	Contig1063_ORF	Histomonas	3.41	3.53	1	3	6.4
796	tr|C3TQ27|C3TQ27_ECOLX	Aspartate 1-decarboxylase OS=Escherichia coli GN=panD PE=3 SV=1	ECOLX	3.4	3.46	7	2	8.7
797	Contig1980_ORF	Contig1980_ORF	Histomonas	3.38	3.53	2	2	11
798	tr|C3SQZ2|C3SQZ2_ECOLX	50S ribosomal protein L14 OS=Escherichia coli GN=rplN PE=1 SV=1	ECOLX	3.36	3.43	3	2	13.8
799	Contig1068_ORF	Contig1068_ORF	Histomonas	3.31	39.47	1	20	39.9
800	Contig829_ORF	Contig829_ORF	Histomonas	3.26	3.33	1	2	14.1
801	Contig47_ORF	Contig47_ORF	Histomonas	3.24	5.5	1	3	6.7
802	tr|C3T8I7|C3T8I7_ECOLX	Glutaredoxin OS=Escherichia coli GN=ydhD PE=3 SV=1	ECOLX	3.24	3.3	5	2	18.3
803	Contig581_ORF	Contig581_ORF	Histomonas	3.24	3.3	1	2	5.6
804	tr|A0A1D3KV55|A0A1D3KV55_ECOLX	Met repressor OS=Escherichia coli GN=metJ PE=3 SV=1	ECOLX	3.23	3.29	6	2	23.8
805	Contig63_ORF	Contig63_ORF	Histomonas	3.23	3.29	1	2	4.6
806	tr|A0A0H0R6F0|A0A0H0R6F0_ECOLX	Cys-tRNA(Pro)/Cys-tRNA(Cys) deacylase OS=Escherichia coli GN=ybaK PE=3 SV=1	ECOLX	3.21	3.29	12	2	17
807	tr|D3Y3A6|D3Y3A6_ECOLX	CsbD family protein OS=Escherichia coli GN=yjbJ PE=4 SV=1	ECOLX	3.2	3.26	8	2	27.5
808	tr|C3TJK7|C3TJK7_ECOLX	UPF0250 protein YbeD OS=Escherichia coli GN=ybeD PE=3 SV=1	ECOLX	3.14	3.19	3	2	33.3
809	Contig2073_ORF	Contig2073_ORF	Histomonas	3.14	3.19	1	2	16
810	tr|A0A1V3VK79|A0A1V3VK79_ECOLX	N-ethylmaleimide reductase OS=Escherichia coli GN=BMT97_11575 PE=4 SV=1	ECOLX	3.13	3.23	36	3	10.1
811	tr|W8SW23|W8SW23_ECOLX	Glyoxalase OS=Escherichia coli GN=yhbL PE=3 SV=1	ECOLX	3.1	3.15	23	3	8.8
812	tr|A0A1X9K528|A0A1X9K528_ECOLX	Formate-dependent phosphoribosylglycinamide formyltransferase OS=Escherichia coli GN=purT PE=3 SV=1	ECOLX	3.07	3.24	33	2	5.4
813	Contig962_ORF	Contig962_ORF	Histomonas	3.06	3.13	1	2	12.5
814	Contig404_ORF	Contig404_ORF	Histomonas	3.06	3.12	1	2	15.2
815	Contig1262_ORF	Contig1262_ORF	Histomonas	3.05	3.13	1	2	4.1
816	Contig1902_ORF	Contig1902_ORF	Histomonas	3.04	3.14	1	2	9.3
817	contig04507_LP_ORF	contig04507_LP_ORF	Histomonas	3.01	7.37	1	5	40.3
818	tr|C3TCN7|C3TCN7_ECOLX	UTP--glucose-1-phosphate uridylyltransferase OS=Escherichia coli GN=galU PE=3 SV=1	ECOLX	3.01	3.06	8	2	7.3
819	contig03657_HP_ORF	contig03657_HP_ORF	Histomonas	2.99	3.06	1	2	9.8
820	tr|Q3ZUB0|Q3ZUB0_ECOLX	Riboflavin biosynthesis protein RibD OS=Escherichia coli GN=ribD PE=1 SV=1	ECOLX	2.96	3.21	39	2	5.2
821	tr|C3T2C3|C3T2C3_ECOLX	NADH-quinone oxidoreductase subunit C/D OS=Escherichia coli GN=nuoC PE=3 SV=1	ECOLX	2.93	3.08	17	2	4
822	tr|H6UYL7|H6UYL7_ECOLX	DNA-directed RNA polymerase subunit beta OS=Escherichia coli GN=rpoB PE=3 SV=1	ECOLX	2.92	2.99	18	2	1.7
823	tr|C3SJG2|C3SJG2_ECOLX	D-aminoacyl-tRNA deacylase OS=Escherichia coli GN=dtd PE=3 SV=1	ECOLX	2.9	2.98	5	2	16.6
824	tr|J7QDZ8|J7QDZ8_ECOLX	DNA topoisomerase 1 OS=Escherichia coli GN=topA PE=3 SV=1	ECOLX	2.9	2.97	26	2	2.2
825	tr|A0A0J3WLW6|A0A0J3WLW6_ECOLX	Cell division protein ZapB OS=Escherichia coli GN=zapB PE=3 SV=1	ECOLX	2.89	2.97	2	2	30.4
826	tr|C3SSP1|C3SSP1_ECOLX	Transcription termination/antitermination protein NusA OS=Escherichia coli GN=nusA PE=3 SV=1	ECOLX	2.83	3.03	10	3	6.7
827	contig04250_HP_ORF	contig04250_HP_ORF	Histomonas	2.83	2.9	1	2	17.1
828	Contig722_ORF	Contig722_ORF	Histomonas	2.82	2.88	2	2	6.4
829	tr|C3SZ42|C3SZ42_ECOLX	Anti-sigma E factor OS=Escherichia coli GN=rseB PE=4 SV=1	ECOLX	2.81	2.97	11	2	8.5
830	tr|A0A1Y5BF34|A0A1Y5BF34_ECOLX	N-acetylglucosamine-6-phosphate deacetylase OS=Escherichia coli GN=AZZ60_003735 PE=3 SV=1	ECOLX	2.8	2.89	17	1	3.1
831	tr|C3SQ27|C3SQ27_ECOLX	DNA-binding response regulator OS=Escherichia coli GN=ompR PE=4 SV=1	ECOLX	2.72	2.82	5	2	8.4
832	Contig830_ORF	Contig830_ORF	Histomonas	2.72	2.77	2	2	4.6
833	Contig461_ORF	Contig461_ORF	Histomonas	2.67	2.72	1	2	9.9
834	contig01838_LP_ORF	contig01838_LP_ORF	Histomonas	2.67	2.7	1	2	8
835	tr|Q0P6L8|Q0P6L8_ECOLX	Phosphoglucosamine mutase OS=Escherichia coli GN=glmM PE=3 SV=1	ECOLX	2.62	2.67	9	1	2.9
836	Contig2082_ORF	Contig2082_ORF	Histomonas	2.6	2.63	1	2	16.4
837	tr|Q4JCQ9|Q4JCQ9_ECOLX	Glucose-1-phosphate adenylyltransferase (Fragment) OS=Escherichia coli PE=3 SV=1	ECOLX	2.59	2.62	15	2	4.6
838	Contig100_ORF	Contig100_ORF	Histomonas	2.59	2.62	1	1	2.5
839	tr|C3TDU2|C3TDU2_ECOLX	Fused glucose-specific PTS enzymes: IIB component/IIC component OS=Escherichia coli GN=ptsG PE=4 SV=1	ECOLX	2.59	2.62	8	2	5.9
840	tr|A0A161R2Y3|A0A161R2Y3_ECOLX	Acetylornithine deacetylase OS=Escherichia coli GN=argE PE=3 SV=1	ECOLX	2.57	2.59	5	2	6.8
841	Contig1534_ORF	Contig1534_ORF	Histomonas	2.56	2.62	1	2	4.7
842	Contig7_ORF	Contig7_ORF	Histomonas	2.5	2.62	1	2	3.5
843	tr|C3SZQ2|C3SZQ2_ECOLX	Iron-binding protein IscA OS=Escherichia coli GN=iscA PE=3 SV=1	ECOLX	2.5	2.6	1	3	19.6
844	Contig1674_ORF	Contig1674_ORF	Histomonas	2.49	2.52	1	1	7
845	tr|E2QHJ0|E2QHJ0_ECOLX	Octanoyltransferase OS=Escherichia coli GN=lipB PE=3 SV=1	ECOLX	2.48	2.58	19	3	20.7
846	tr|C3SL67|C3SL67_ECOLX	Ribosomal RNA small subunit methyltransferase G OS=Escherichia coli GN=gidB PE=3 SV=1	ECOLX	2.47	2.49	14	2	10.1
847	tr|A0A1A9P9C1|A0A1A9P9C1_ECOLX	Deoxyribonuclease YjjV OS=Escherichia coli GN=A5958_06440 PE=4 SV=1	ECOLX	2.47	2.49	50	2	4.2
848	tr|A0A1L1K0G4|A0A1L1K0G4_ECOLX	Delta-aminolevulinic acid dehydratase OS=Escherichia coli GN=hemB PE=3 SV=1	ECOLX	2.46	2.49	18	1	3.1
849	Contig1559_ORF	Contig1559_ORF	Histomonas	2.45	34.4	1	17	56.3
850	Contig1779_ORF	Contig1779_ORF	Histomonas	2.44	2.51	2	2	3.9
851	tr|A0A166T3X7|A0A166T3X7_ECOLX	3-dehydroquinate dehydratase OS=Escherichia coli GN=aroD PE=3 SV=1	ECOLX	2.44	2.47	25	1	6.3
852	Contig986_ORF	Contig986_ORF	Histomonas	2.44	2.47	2	2	13.4
853	Contig1982_ORF	Contig1982_ORF	Histomonas	2.44	2.46	1	2	11.3
854	Contig792_ORF	Contig792_ORF	Histomonas	2.41	2.43	1	1	6
855	tr|A0A0B1MVR2|A0A0B1MVR2_ECOLX	NADH-quinone oxidoreductase subunit F OS=Escherichia coli GN=ACN77_21865 PE=3 SV=1	ECOLX	2.4	2.56	11	1	3.4
856	tr|Q547K0|Q547K0_ECOLX	Dihydropteroate synthase OS=Escherichia coli GN=folP PE=3 SV=1	ECOLX	2.4	2.42	20	1	3.9
857	Contig1009_ORF	Contig1009_ORF	Histomonas	2.38	2.4	1	1	1.5
858	Contig1033_ORF	Contig1033_ORF	Histomonas	2.37	2.46	1	2	4.1
859	tr|W8U0B3|W8U0B3_ECOLX	Phosphofructokinase OS=Escherichia coli GN=pfkB PE=3 SV=1	ECOLX	2.35	2.37	23	1	5.2
860	tr|C0LD62|C0LD62_ECOLX	Aerobic respiration control protein (Fragment) OS=Escherichia coli GN=arcA PE=4 SV=1	ECOLX	2.34	2.37	44	1	7.1
861	tr|W8T3G1|W8T3G1_ECOLX	Uncharacterized protein OS=Escherichia coli GN=A9R57_15140 PE=4 SV=1	ECOLX	2.32	2.33	32	1	6.7
862	tr|A0A0T5XDT8|A0A0T5XDT8_ECOLX	UDP-3-O-(3-hydroxymyristoyl)glucosamine N-acyltransferase OS=Escherichia coli GN=lpxD PE=3 SV=1	ECOLX	2.31	2.37	14	2	6.2
863	tr|W8TZI1|W8TZI1_ECOLX	1-(5-phosphoribosyl)-5-[(5-phosphoribosylamino)methylideneamino] imidazole-4-carboxamide isomerase OS=Escherichia coli GN=hisA PE=3 SV=1	ECOLX	2.31	2.34	50	1	6.9
864	tr|W8T9E2|W8T9E2_ECOLX	Uncharacterized protein OS=Escherichia coli GN=UN91_28240 PE=4 SV=1	ECOLX	2.27	2.29	13	1	13
865	tr|J7QFP1|J7QFP1_ECOLX	PTS fructose transporter subunit IIBC OS=Escherichia coli GN=fruA PE=4 SV=1	ECOLX	2.25	2.27	40	1	2.3
866	Contig1342_ORF	Contig1342_ORF	Histomonas	2.25	2.26	2	1	2.3
867	tr|A0A1Y2XMC3|A0A1Y2XMC3_ECOLX	Alpha-amylase OS=Escherichia coli GN=AW059_16280 PE=4 SV=1	ECOLX	2.24	2.32	44	2	3.7
868	tr|A0A085NYG8|A0A085NYG8_ECOLX	DNAse OS=Escherichia coli GN=AW059_19960 PE=4 SV=1	ECOLX	2.24	2.26	16	1	6.4
869	Contig26_ORF	Contig26_ORF	Histomonas	2.22	9.86	1	6	9.6
870	contig03894_HP_ORF	contig03894_HP_ORF	Histomonas	2.22	2.23	3	1	5.8
871	tr|Q9KJA0|Q9KJA0_ECOLX	Flagellin (Fragment) OS=Escherichia coli GN=fliC PE=3 SV=1	ECOLX	2.21	21.32	1	18	24.9
872	tr|A0A0K3XHR2|A0A0K3XHR2_ECOLX	Thiazole synthase OS=Escherichia coli GN=thiG PE=3 SV=1	ECOLX	2.2	2.22	21	1	4.7
873	Contig97_ORF	Contig97_ORF	Histomonas	2.19	2.21	1	1	2.8
874	tr|Q0P6M2|Q0P6M2_ECOLX	RNA polymerase sigma factor OS=Escherichia coli GN=rpoE PE=1 SV=1	ECOLX	2.14	2.15	7	1	4.2
875	tr|C3TE77|C3TE77_ECOLX	Flagellar basal-body rod protein FlgC OS=Escherichia coli GN=flgC PE=3 SV=1	ECOLX	2.14	2.15	6	1	9
876	contig04350_HP_ORF	contig04350_HP_ORF	Histomonas	2.13	2.14	1	1	12.4
877	Contig745_ORF	Contig745_ORF	Histomonas	2.13	2.14	1	1	3.7
878	Contig735_ORF	Contig735_ORF	Histomonas	2.12	2.21	1	3	10.6
879	contig04390_LP_ORF	contig04390_LP_ORF	Histomonas	2.12	2.12	1	1	12.2
880	tr|W8T6Y5|W8T6Y5_ECOLX	Zinc resistance protein OS=Escherichia coli GN=zraP PE=4 SV=1	ECOLX	2.11	2.12	17	1	13.7
881	contig00715_HP_ORF	contig00715_HP_ORF	Histomonas	2.11	2.11	1	2	3.7
882	tr|J7RCD1|J7RCD1_ECOLX	Peptide methionine sulfoxide reductase MsrA OS=Escherichia coli GN=msrA PE=3 SV=1	ECOLX	2.1	2.11	17	1	7.1
883	tr|J7R3D1|J7R3D1_ECOLX	Flagellar basal body protein OS=Escherichia coli GN=flgF PE=3 SV=1	ECOLX	2.1	2.11	25	1	4.4
884	sp|O77727|K1C15_SHEEP	Keratin, type I cytoskeletal 15 OS=Ovis aries GN=KRT15 PE=2 SV=1	SHEEP	2.09	5.52	1	4	7.3
885	tr|J7R1B4|J7R1B4_ECOLX	Adenosine deaminase OS=Escherichia coli GN=add PE=3 SV=1	ECOLX	2.09	2.13	35	1	3.9
886	tr|J7QAV3|J7QAV3_ECOLX	Universal stress protein OS=Escherichia coli GN=yiiT PE=3 SV=1	ECOLX	2.09	2.1	2	1	9.2
887	tr|J7R886|J7R886_ECOLX	Probable GTP-binding protein EngB OS=Escherichia coli GN=yihA PE=3 SV=1	ECOLX	2.09	2.09	11	2	5.1
888	Contig755_ORF	Contig755_ORF	Histomonas	2.08	4.11	1	2	13
889	tr|C3TIL7|C3TIL7_ECOLX	Dihydrolipoyllysine-residue succinyltransferase component of 2-oxoglutarate dehydrogenase complex OS=Escherichia coli GN=sucB PE=3 SV=1	ECOLX	2.08	2.14	6	2	7.7
890	tr|J7QYX7|J7QYX7_ECOLX	Molybdenum cofactor biosynthesis protein B OS=Escherichia coli GN=moaB PE=3 SV=1	ECOLX	2.08	2.08	11	1	8.2
891	Contig1462_ORF	Contig1462_ORF	Histomonas	2.07	2.13	1	2	4.8
892	tr|C3TMT3|C3TMT3_ECOLX	Nucleoprotein/polynucleotide-associated enzyme OS=Escherichia coli GN=ECs0409 PE=4 SV=1	ECOLX	2.07	2.08	12	1	4.6
893	tr|C3T0D7|C3T0D7_ECOLX	Phosphoribosylaminoimidazole-succinocarboxamide synthase OS=Escherichia coli GN=purC PE=3 SV=1	ECOLX	2.06	2.06	9	1	5.1
894	tr|A0A1D3KHS1|A0A1D3KHS1_ECOLX	2,5-diketo-D-gluconic acid reductase B OS=Escherichia coli GN=dkgB PE=4 SV=1	ECOLX	2.06	2.06	38	1	4.1
895	contig04376_LP_ORF	contig04376_LP_ORF	Histomonas	2.05	2.1	1	1	5.7
896	tr|E2QIU0|E2QIU0_ECOLX	Regulator of two component system OS=Escherichia coli GN=cpxR PE=4 SV=1	ECOLX	2.05	2.1	7	1	4.3
897	Contig444_ORF	Contig444_ORF	Histomonas	2.05	2.06	3	1	3.3
898	tr|C3SSJ2|C3SSJ2_ECOLX	Protein YhbY OS=Escherichia coli GN=yhbY PE=4 SV=1	ECOLX	2.05	2.05	3	1	9.3
899	sp|P62979|RS27A_HUMAN	Ubiquitin-40S ribosomal protein S27a OS=Homo sapiens GN=RPS27A PE=1 SV=2	HUMAN	2.05	2.05	1	1	8.3
900	Contig2079_ORF	Contig2079_ORF	Histomonas	2.04	6.27	1	5	30.5
901	tr|A0A1D3KDD6|A0A1D3KDD6_ECOLX	D-erythrose-4-phosphate dehydrogenase OS=Escherichia coli GN=epd PE=3 SV=1	ECOLX	2.03	2.03	1	1	2.3
902	tr|W8TVY8|W8TVY8_ECOLX	Aspartate/ornithine carbamoyltransferase OS=Escherichia coli GN=ygeW PE=3 SV=1	ECOLX	2.02	2.06	17	1	2.8
903	Contig262_ORF	Contig262_ORF	Histomonas	2.02	2.03	1	1	2.4
904	tr|J7R2K2|J7R2K2_ECOLX	Modulator of drug activity A OS=Escherichia coli GN=mdaA PE=4 SV=1	ECOLX	2.02	2.02	36	1	6.3
905	tr|J7R2A1|J7R2A1_ECOLX	Pectinesterase OS=Escherichia coli GN=ybhC PE=4 SV=1	ECOLX	2.02	2.02	7	1	3
906	tr|E2QMX2|E2QMX2_ECOLX	NAD(P) nitroreductase OS=Escherichia coli GN=ydjA PE=4 SV=1	ECOLX	2.02	2.02	17	1	6
907	contig04065_HP_ORF	contig04065_HP_ORF	Histomonas	2.02	2.02	1	1	5.7
908	Contig156_ORF	Contig156_ORF	Histomonas	2.02	2.02	1	1	3.3
909	Contig197_ORF	Contig197_ORF	Histomonas	2.01	45.51	1	25	45.3
910	contig03881_HP_ORF	contig03881_HP_ORF	Histomonas	2.01	2.13	1	2	9.5
911	tr|A0A0K4SH07|A0A0K4SH07_ECOLX	tRNA (guanine-N(1)-)-methyltransferase OS=Escherichia coli GN=trmD PE=3 SV=1	ECOLX	2.01	2.02	10	1	5.5
912	tr|E2QHU0|E2QHU0_ECOLX	Ribokinase OS=Escherichia coli GN=rbsK PE=3 SV=1	ECOLX	2.01	2.02	24	1	3.6
913	tr|A0A137C7M1|A0A137C7M1_ECOLX	Uncharacterized protein OS=Escherichia coli GN=AUS26_26035 PE=4 SV=1	ECOLX	2.01	2.01	35	1	3.4
914	tr|J7Q710|J7Q710_ECOLX	Pseudouridine synthase OS=Escherichia coli GN=yceC PE=3 SV=1	ECOLX	2.01	2.01	16	1	3.8
915	tr|A0A1X9VBR7|A0A1X9VBR7_ECOLX	Uncharacterized protein OS=Escherichia coli GN=CA270_11100 PE=4 SV=1	ECOLX	2.01	2.01	7	1	0.9
916	tr|A0A1V3VF59|A0A1V3VF59_ECOLX	Integrase OS=Escherichia coli GN=BMT97_20765 PE=3 SV=1	ECOLX	2.01	2.01	8	1	2.5
917	contig04036_LP_ORF	contig04036_LP_ORF	Histomonas	2.01	2.01	1	1	5.8
918	Contig2095_ORF	Contig2095_ORF	Histomonas	2.01	2.01	1	1	6.6
919	tr|C3SR07|C3SR07_ECOLX	30S ribosomal protein S14 OS=Escherichia coli GN=rpsN PE=1 SV=1	ECOLX	2.01	2.01	3	1	18.8
920	tr|C3SPY2|C3SPY2_ECOLX	Fe/S biogenesis protein NfuA OS=Escherichia coli GN=gntY PE=3 SV=1	ECOLX	2.01	2.01	3	1	6.3
921	tr|A0A1M1DNU9|A0A1M1DNU9_ECOLX	Uncharacterized protein OS=Escherichia coli GN=BK292_12205 PE=4 SV=1	ECOLX	2.01	2.01	1	2	1
922	contig04310_HP_ORF	contig04310_HP_ORF	Histomonas	2.01	2.01	1	1	5.5
923	Contig1406_ORF	Contig1406_ORF	Histomonas	2.01	2.01	1	1	2.3
924	tr|A0A0A8J791|A0A0A8J791_ECOLX	6-phosphogluconate dehydrogenase, decarboxylating OS=Escherichia coli GN=gnd PE=3 SV=1	ECOLX	2	57.65	1	30	67.5
925	tr|A0A0D8VY27|A0A0D8VY27_ECOLX	Class II fructose-bisphosphate aldolase OS=Escherichia coli GN=APU18_17875 PE=3 SV=1	ECOLX	2	38	2	25	76.9
926	tr|Q6JZH2|Q6JZH2_ECOLX	Isocitrate dehydrogenase [NADP] (Fragment) OS=Escherichia coli GN=icd PE=4 SV=1	ECOLX	2	33.08	1	17	44.2
927	contig03453_LP_ORF	contig03453_LP_ORF	Histomonas	2	22.63	1	12	49.4
928	tr|A0A0K4K711|A0A0K4K711_ECOLX	Mannitol-1-phosphate 5-dehydrogenase OS=Escherichia coli GN=mtlD_1 PE=3 SV=1	ECOLX	2	13.63	22	9	25.4
929	Contig935_ORF	Contig935_ORF	Histomonas	2	6.02	1	3	16.9
930	Contig2166_ORF	Contig2166_ORF	Histomonas	2	4.26	4	2	11.9
931	Contig776_ORF	Contig776_ORF	Histomonas	2	4	1	2	12.7
932	tr|W8T531|W8T531_ECOLX	Cold shock domain protein CspD OS=Escherichia coli GN=cspD PE=4 SV=1	ECOLX	2	2.09	3	2	41.9
933	tr|A0A0T5XRQ0|A0A0T5XRQ0_ECOLX	Aerobic respiration control sensor protein OS=Escherichia coli GN=AOX65_01895 PE=4 SV=1	ECOLX	2	2.01	18	1	1.4
934	Contig2154_ORF	Contig2154_ORF	Histomonas	2	2.01	1	1	2
935	Contig1389_ORF	Contig1389_ORF	Histomonas	2	2.01	1	1	3.5
936	Contig1994_ORF	Contig1994_ORF	Histomonas	2	2	2	1	7.3
937	Contig1101_ORF	Contig1101_ORF	Histomonas	2	2	1	1	2.7
938	tr|W8SUE3|W8SUE3_ECOLX	Hydrogenase 2 maturation endopeptidase OS=Escherichia coli GN=hybD PE=4 SV=1	ECOLX	2	2	12	1	9.8
939	tr|W5XI27|W5XI27_ECOLX	Resolvase/integrase OS=Escherichia coli PE=4 SV=1	ECOLX	2	2	3	1	4.4
940	tr|A0A1D3U3R8|A0A1D3U3R8_ECOLX	ATP phosphoribosyltransferase OS=Escherichia coli GN=hisG PE=3 SV=1	ECOLX	2	2	22	1	4.7
941	tr|A0A166QXL0|A0A166QXL0_ECOLX	Hydroxyacylglutathione hydrolase OS=Escherichia coli GN=gloB PE=3 SV=1	ECOLX	2	2	28	1	4
942	tr|A0A0K6DSL2|A0A0K6DSL2_ECOLX	NAD-dependent protein deacylase OS=Escherichia coli GN=cobB PE=3 SV=1	ECOLX	2	2	18	1	5.7
943	Contig112_ORF	Contig112_ORF	Histomonas	2	2	1	1	2.1
944	tr|W8U128|W8U128_ECOLX	Tautomerase PptA OS=Escherichia coli GN=pptA PE=3 SV=1	ECOLX	2	2	10	1	16.9
945	tr|W8TQB1|W8TQB1_ECOLX	Sulfurtransferase OS=Escherichia coli GN=yccK PE=3 SV=1	ECOLX	2	2	11	1	11.9
946	tr|W8TAQ1|W8TAQ1_ECOLX	Pseudouridine synthase OS=Escherichia coli GN=rluB PE=3 SV=1	ECOLX	2	2	12	1	5.2
947	tr|W8T774|W8T774_ECOLX	6-N-hydroxylaminopurine resistance protein OS=Escherichia coli GN=yiiM PE=4 SV=1	ECOLX	2	2	19	1	5.4
948	tr|W8T320|W8T320_ECOLX	Cof-like hydrolase OS=Escherichia coli GN=cof_2 PE=4 SV=1	ECOLX	2	2	25	1	3.4
949	tr|W8T0Z5|W8T0Z5_ECOLX	Thioredoxin/glutathione peroxidase BtuE OS=Escherichia coli GN=btuE PE=3 SV=1	ECOLX	2	2	17	1	10.4
950	tr|W8STE3|W8STE3_ECOLX	Protein BolA OS=Escherichia coli GN=bolA PE=3 SV=1	ECOLX	2	2	9	1	11.5
951	tr|Q9F6I5|Q9F6I5_ECOLX	Phosphoribosylformylglycinamidine cyclo-ligase OS=Escherichia coli GN=purM PE=3 SV=1	ECOLX	2	2	38	1	4.3
952	tr|Q65A11|Q65A11_ECOLX	Fimbrial protein OS=Escherichia coli GN=fimG PE=4 SV=1	ECOLX	2	2	33	1	9.6
953	tr|Q59371|Q59371_ECOLX	RNA polymerase sigma factor RpoD OS=Escherichia coli GN=rpoD PE=3 SV=1	ECOLX	2	2	17	1	2.2
954	tr|J7R2C9|J7R2C9_ECOLX	Molybdopterin synthase sulfur carrier subunit OS=Escherichia coli GN=moaD PE=3 SV=1	ECOLX	2	2	20	1	9.9
955	tr|J7QVP1|J7QVP1_ECOLX	tRNA (guanine-N(7)-)-methyltransferase OS=Escherichia coli GN=yggH PE=3 SV=1	ECOLX	2	2	13	1	4.6
956	tr|J7QGH7|J7QGH7_ECOLX	Pseudouridine synthase OS=Escherichia coli GN=sfhB PE=3 SV=1	ECOLX	2	2	18	1	4.6
957	tr|E2QPX9|E2QPX9_ECOLX	Conserved protein, UPF0070 family OS=Escherichia coli GN=yfgM PE=4 SV=1	ECOLX	2	2	12	1	8.7
958	tr|E2QLX6|E2QLX6_ECOLX	Uncharacterized protein OS=Escherichia coli GN=BE932_02715 PE=4 SV=1	ECOLX	2	2	12	1	21.1
959	tr|E2QIU1|E2QIU1_ECOLX	Inhibitor of the cpx response OS=Escherichia coli GN=cpxP PE=4 SV=1	ECOLX	2	2	12	1	7.8
960	tr|E2QES6|E2QES6_ECOLX	Cell wall structural complex MreBCD, actin-like component MreB OS=Escherichia coli GN=mreB PE=4 SV=1	ECOLX	2	2	6	1	2.9
961	tr|E2QEM3|E2QEM3_ECOLX	Acid stress protein IbaG OS=Escherichia coli GN=A4T40_21615 PE=3 SV=1	ECOLX	2	2	4	1	10.7
962	tr|C3TM07|C3TM07_ECOLX	Exodeoxyribonuclease 7 small subunit OS=Escherichia coli GN=xseB PE=3 SV=1	ECOLX	2	2	5	1	13.8
963	tr|C3TAN2|C3TAN2_ECOLX	Cytoplasmic protein YdcY OS=Escherichia coli GN=ydcY PE=4 SV=1	ECOLX	2	2	8	1	11.7
964	tr|C3TAA7|C3TAA7_ECOLX	30S ribosomal protein OS=Escherichia coli GN=rpsV PE=4 SV=1	ECOLX	2	2	4	1	22.2
965	tr|C3T0R7|C3T0R7_ECOLX	Ethanolamine utilization protein OS=Escherichia coli GN=eutL PE=4 SV=1	ECOLX	2	2	4	1	5
966	tr|A0A1V2T2F0|A0A1V2T2F0_ECOLX	Uncharacterized protein OS=Escherichia coli GN=BET08_00625 PE=4 SV=1	ECOLX	2	2	2	1	2.6
967	tr|A0A0A0GVW5|A0A0A0GVW5_ECOLX	Uncharacterized protein OS=Escherichia coli GN=EL79_5040 PE=4 SV=1	ECOLX	2	2	1	1	12.4
968	contig03854_LP_ORF	contig03854_LP_ORF	Histomonas	2	2	2	1	4.5
969	contig03716_HP_ORF	contig03716_HP_ORF	Histomonas	2	2	1	1	8.6
970	contig03085_HP_ORF	contig03085_HP_ORF	Histomonas	2	2	4	1	4.2
971	contig02498_LP_ORF	contig02498_LP_ORF	Histomonas	2	2	1	1	9.8
972	contig01844_LP_ORF	contig01844_LP_ORF	Histomonas	2	2	1	1	11.5
973	Contig872_ORF	Contig872_ORF	Histomonas	2	2	1	1	9.4
974	Contig548_ORF	Contig548_ORF	Histomonas	2	2	1	1	7.6
975	Contig328_ORF	Contig328_ORF	Histomonas	2	2	1	1	3.2
976	Contig322_ORF	Contig322_ORF	Histomonas	2	2	1	1	4.5
977	Contig1368_ORF	Contig1368_ORF	Histomonas	2	2	1	1	3.3
978	tr|J7QZ07|J7QZ07_ECOLX	Oligoribonuclease OS=Escherichia coli GN=yjeR PE=3 SV=1	ECOLX	1.96	2.12	9	2	10.3
979	tr|W8TXL6|W8TXL6_ECOLX	Uncharacterized protein OS=Escherichia coli GN=yiiS PE=4 SV=1	ECOLX	1.96	2	1	1	18.2
980	tr|J7R9C9|J7R9C9_ECOLX	NAD(P)-dependent oxidoreductase OS=Escherichia coli GN=ytfG PE=4 SV=1	ECOLX	1.96	2	22	1	4.2
981	contig04136_LP_ORF	contig04136_LP_ORF	Histomonas	1.92	15.47	1	8	52.8
982	tr|A0A0X4VKF4|A0A0X4VKF4_ECOLX	Pyridoxal phosphate enzyme, YggS family OS=Escherichia coli GN=BE963_04730 PE=3 SV=1	ECOLX	1.92	12.37	19	7	38.5
983	tr|J7R3M5|J7R3M5_ECOLX	Cysteine synthase OS=Escherichia coli GN=cysM PE=3 SV=1	ECOLX	1.92	2	30	1	5.9
984	tr|C3TDS2|C3TDS2_ECOLX	Penicillin-binding protein activator LpoB OS=Escherichia coli GN=ycfM PE=3 SV=1	ECOLX	1.92	2	11	1	7
985	tr|Q0P7K2|Q0P7K2_ECOLX	Amidase OS=Escherichia coli GN=clbL PE=4 SV=1	ECOLX	1.92	1.96	2	1	1.4
986	tr|J7R3T6|J7R3T6_ECOLX	Arsenate reductase OS=Escherichia coli GN=b2495 PE=3 SV=1	ECOLX	1.91	2.01	11	2	21
987	tr|J7QXS4|J7QXS4_ECOLX	UDP-N-acetyl glucosamine-2-epimerase synthesis of enterobacterial common antigen (ECA) (Fragment) OS=Escherichia coli GN=wecB PE=3 SV=1	ECOLX	1.91	1.99	30	1	3.9
988	contig04428_HP_ORF	contig04428_HP_ORF	Histomonas	1.9	1.97	2	1	5.2
989	tr|E2QFC4|E2QFC4_ECOLX	Outer membrane lipoprotein RcsF OS=Escherichia coli GN=rcsF PE=3 SV=1	ECOLX	1.89	1.96	10	2	10.5
990	tr|J7Q8K5|J7Q8K5_ECOLX	Membrane protein ElaB OS=Escherichia coli GN=elaB PE=4 SV=1	ECOLX	1.89	1.92	2	1	11.9
991	tr|Q2LD71|Q2LD71_ECOLX	Probable septum site-determining protein MinC OS=Escherichia coli GN=minC PE=3 SV=1	ECOLX	1.86	1.93	9	1	3.9
992	tr|A0A154CPW3|A0A154CPW3_ECOLX	D-ribose pyranase OS=Escherichia coli GN=rbsD PE=3 SV=1	ECOLX	1.85	12	1	7	57.6
993	tr|J7QGZ5|J7QGZ5_ECOLX	2-C-methyl-D-erythritol 4-phosphate cytidylyltransferase OS=Escherichia coli GN=ygbP PE=3 SV=1	ECOLX	1.85	2.05	20	1	6.8
994	contig04186_LP_ORF	contig04186_LP_ORF	Histomonas	1.85	1.92	1	1	9.3
995	contig03807_HP_ORF	contig03807_HP_ORF	Histomonas	1.85	1.92	1	1	6.2
996	contig02980_HP_ORF	contig02980_HP_ORF	Histomonas	1.82	1.89	1	1	8
997	tr|J7QIF0|J7QIF0_ECOLX	Xylose import ATP-binding protein XylG OS=Escherichia coli GN=xylG PE=3 SV=1	ECOLX	1.82	1.89	23	1	1.8
998	tr|C3TKV2|C3TKV2_ECOLX	Glyoxylate carboligase OS=Escherichia coli GN=gcl PE=3 SV=1	ECOLX	1.81	1.92	47	2	4.9
999	Contig1425_ORF	Contig1425_ORF	Histomonas	1.8	12.32	1	6	21.6
1000	Contig1459_ORF	Contig1459_ORF	Histomonas	1.8	1.85	1	1	8.1
1001	tr|A0A0K4WBJ1|A0A0K4WBJ1_ECOLX	DNA polymerase I OS=Escherichia coli GN=polA PE=3 SV=1	ECOLX	1.78	1.89	32	1	1.6
1002	tr|A0A0A7DP35|A0A0A7DP35_ECOLX	Recombinase A (Fragment) OS=Escherichia coli GN=recA PE=3 SV=1	ECOLX	1.77	1.85	23	1	5.1
1003	contig03656_LP_ORF	contig03656_LP_ORF	Histomonas	1.77	1.82	1	1	5.5
1004	Contig1314_ORF	Contig1314_ORF	Histomonas	1.75	1.87	1	1	4.6
1005	tr|Q1JQN7|Q1JQN7_ECOLX	Cell division protein ZipA OS=Escherichia coli GN=zipA PE=3 SV=1	ECOLX	1.75	1.85	26	1	2.7
1006	tr|J7QXA5|J7QXA5_ECOLX	UPF0253 protein YaeP OS=Escherichia coli GN=yaeP PE=3 SV=1	ECOLX	1.74	1.82	2	1	22.2
1007	contig2182_ORF	contig2182_ORF	Histomonas	1.74	1.82	2	1	7
1008	tr|W8T8H6|W8T8H6_ECOLX	Cell division protein DamX OS=Escherichia coli GN=damX PE=3 SV=1	ECOLX	1.73	1.82	40	1	2.1
1009	tr|W8T6E4|W8T6E4_ECOLX	2-carboxybenzaldehyde reductase OS=Escherichia coli GN=yajO PE=4 SV=1	ECOLX	1.72	1.8	36	1	3.1
1010	Contig2121_ORF	Contig2121_ORF	Histomonas	1.71	1.78	1	1	2.4
1011	tr|E2QKY3|E2QKY3_ECOLX	Ribosome-binding ATPase YchF OS=Escherichia coli GN=ychF PE=3 SV=1	ECOLX	1.7	1.77	15	1	3.6
1012	Contig2024_ORF	Contig2024_ORF	Histomonas	1.7	1.77	1	1	7.6
1013	tr|J7Q6D3|J7Q6D3_ECOLX	Lipoprotein YajG OS=Escherichia coli GN=yajG PE=4 SV=1	ECOLX	1.69	1.79	10	1	6.2
1014	tr|C3SY22|C3SY22_ECOLX	Carbon storage regulator OS=Escherichia coli GN=csrA PE=3 SV=1	ECOLX	1.66	1.73	1	1	19.7
1015	tr|A0A0B0W512|A0A0B0W512_ECOLX	Uncharacterized protein OS=Escherichia coli GN=WR15_13650 PE=4 SV=1	ECOLX	1.65	1.73	35	1	4.1
1016	contig04143_HP_ORF	contig04143_HP_ORF	Histomonas	1.64	1.7	1	1	8.6
1017	tr|A0A0K3X4L3|A0A0K3X4L3_ECOLX	Alcohol dehydrogenase OS=Escherichia coli GN=adhP PE=3 SV=1	ECOLX	1.62	30	29	16	75
1018	tr|A0A0T5XL76|A0A0T5XL76_ECOLX	NADH-quinone oxidoreductase subunit F OS=Escherichia coli GN=AOX65_05635 PE=3 SV=1	ECOLX	1.62	1.81	1	1	2.7
1019	contig03422_HP_ORF	contig03422_HP_ORF	Histomonas	1.62	1.68	1	1	5.2
1020	Contig136_ORF	Contig136_ORF	Histomonas	1.61	1.74	1	1	3.2
1021	Contig1278_ORF	Contig1278_ORF	Histomonas	1.61	1.69	2	1	2
1022	tr|W8SRH8|W8SRH8_ECOLX	Uncharacterized protein OS=Escherichia coli GN=ACN77_16160 PE=4 SV=1	ECOLX	1.61	1.69	6	1	8.7
1023	tr|C3SLR2|C3SLR2_ECOLX	Small heat shock protein IbpA OS=Escherichia coli GN=ibpA PE=3 SV=1	ECOLX	1.61	1.68	4	1	7.3
1024	tr|A0A1Y5BTH2|A0A1Y5BTH2_ECOLX	Uncharacterized protein OS=Escherichia coli GN=AZZ60_000013 PE=4 SV=1	ECOLX	1.61	1.68	1	1	3.8
1025	tr|Q9KH80|Q9KH80_ECOLX	Malate dehydrogenase (Fragment) OS=Escherichia coli GN=mdh PE=3 SV=1	ECOLX	1.59	24	2	14	51.8
1026	tr|C3SS92|C3SS92_ECOLX	Lipopolysaccharide export system protein LptA OS=Escherichia coli GN=yhbN PE=3 SV=1	ECOLX	1.59	1.71	6	2	10.3
1027	Contig870_ORF	Contig870_ORF	Histomonas	1.57	9.96	1	6	24.9
1028	tr|C3SFA7|C3SFA7_ECOLX	UPF0307 protein YjgA OS=Escherichia coli GN=yjgA PE=3 SV=1	ECOLX	1.57	1.64	9	1	5.5
1029	Contig608_ORF	Contig608_ORF	Histomonas	1.56	1.66	2	1	3.2
1030	Contig824_ORF	Contig824_ORF	Histomonas	1.56	1.62	1	1	4.8
1031	tr|J7QLP7|J7QLP7_ECOLX	Bis(5'-nucleosyl)-tetraphosphatase, symmetrical OS=Escherichia coli GN=apaH PE=3 SV=1	ECOLX	1.54	1.64	24	1	2.9
1032	tr|E2QNA2|E2QNA2_ECOLX	Protein OS=Escherichia coli GN=yecJ PE=4 SV=1	ECOLX	1.54	1.6	12	1	9.6
1033	tr|J7QCR3|J7QCR3_ECOLX	Putative ATPase OS=Escherichia coli GN=ybaR PE=3 SV=1	ECOLX	1.54	1.6	42	2	1.4
1034	contig02615_LP_ORF	contig02615_LP_ORF	Histomonas	1.52	1.67	1	2	13.1
1035	tr|A0A1Y2ZHH6|A0A1Y2ZHH6_ECOLX	Accessory colonization factor AcfD OS=Escherichia coli GN=B1K96_18895 PE=4 SV=1	ECOLX	1.52	1.61	32	1	0.7
1036	tr|A0A1V2FZX2|A0A1V2FZX2_ECOLX	Porphyrin biosynthesis protein OS=Escherichia coli GN=BW690_17080 PE=4 SV=1	ECOLX	1.51	1.57	1	1	2.4
1037	tr|A0A024L996|A0A024L996_ECOLX	Thymidine phosphorylase OS=Escherichia coli GN=deoA PE=3 SV=1	ECOLX	1.49	1.64	1	1	2
1038	tr|W8TA46|W8TA46_ECOLX	NADPH-dependent 7-cyano-7-deazaguanine reductase OS=Escherichia coli GN=queF PE=3 SV=1	ECOLX	1.49	1.58	27	1	3.9
1039	sp|P61626|LYSC_HUMAN	Lysozyme C OS=Homo sapiens GN=LYZ PE=1 SV=1	HUMAN	1.49	1.55	1	1	8.1
1040	tr|E2QJ80|E2QJ80_ECOLX	Alanine racemase OS=Escherichia coli GN=alr PE=3 SV=1	ECOLX	1.48	1.64	25	1	3.6
1041	tr|C3SR67|C3SR67_ECOLX	DNA-directed RNA polymerase subunit alpha OS=Escherichia coli GN=rpoA PE=3 SV=1	ECOLX	1.48	1.59	6	2	4.9
1042	tr|Q7WUY6|Q7WUY6_ECOLX	Tryptophan synthase (Fragment) OS=Escherichia coli GN=trpB PE=3 SV=1	ECOLX	1.48	1.58	109	1	2.9
1043	tr|W8SWP2|W8SWP2_ECOLX	Ribosomal RNA small subunit methyltransferase E OS=Escherichia coli GN=rsmE PE=3 SV=1	ECOLX	1.47	1.54	17	1	4.5
1044	tr|W8TBJ5|W8TBJ5_ECOLX	Polyphenol oxidase OS=Escherichia coli GN=yfiH PE=3 SV=1	ECOLX	1.46	1.56	2	1	3.7
1045	contig03409_LP_ORF	contig03409_LP_ORF	Histomonas	1.46	1.53	1	1	11
1046	Contig958_ORF	Contig958_ORF	Histomonas	1.46	1.52	7	1	5
1047	tr|A0A1D3KQI0|A0A1D3KQI0_ECOLX	Glycerol-3-phosphate ABC transporter, substrate-binding protein OS=Escherichia coli GN=ugpB_1 PE=4 SV=1	ECOLX	1.44	1.55	2	2	5.5
1048	tr|Q4VQQ4|Q4VQQ4_ECOLX	Superoxide dismutase [Cu-Zn] OS=Escherichia coli GN=sodC PE=3 SV=1	ECOLX	1.44	1.51	18	1	4.7
1049	Contig1799_ORF	Contig1799_ORF	Histomonas	1.44	1.51	1	1	5.1
1050	tr|A0A024LBG0|A0A024LBG0_ECOLX	DNA helicase OS=Escherichia coli GN=pph94c PE=3 SV=1	ECOLX	1.43	1.51	1	1	1.5
1051	Contig861_ORF	Contig861_ORF	Histomonas	1.43	1.49	2	1	5.7
1052	Contig1120_ORF	Contig1120_ORF	Histomonas	1.42	1.48	2	1	1.3
1053	Contig442_ORF	Contig442_ORF	Histomonas	1.4	1.51	1	1	2.3
1054	Contig906_ORF	Contig906_ORF	Histomonas	1.4	1.5	1	1	5
1055	tr|J7QF73|J7QF73_ECOLX	Flagellar hook-length control protein OS=Escherichia coli GN=fliK PE=4 SV=1	ECOLX	1.39	1.46	63	1	2.9
1056	contig01938_LP_ORF	contig01938_LP_ORF	Histomonas	1.37	1.46	1	1	3.2
1057	Contig1850_ORF	Contig1850_ORF	Histomonas	1.36	1.48	1	2	8.9
1058	tr|A0A0F3UHX8|A0A0F3UHX8_ECOLX	Exoribonuclease 2 OS=Escherichia coli GN=rnb PE=3 SV=1	ECOLX	1.36	1.44	34	1	1.6
1059	tr|E2QME2|E2QME2_ECOLX	DNA-binding protein OS=Escherichia coli GN=A4T40_12515 PE=4 SV=1	ECOLX	1.36	1.42	6	1	13.2
1060	Contig2080_ORF	Contig2080_ORF	Histomonas	1.35	18.95	3	10	60
1061	tr|J7QXB2|J7QXB2_ECOLX	L-threonine 3-dehydrogenase OS=Escherichia coli GN=tdh PE=3 SV=1	ECOLX	1.35	1.47	15	2	5.6
1062	tr|W8T117|W8T117_ECOLX	UPF0194 membrane protein YbhG OS=Escherichia coli GN=macA_2 PE=3 SV=1	ECOLX	1.35	1.42	27	1	3.3
1063	tr|E2QMU7|E2QMU7_ECOLX	Osmotically inducible lipoprotein E OS=Escherichia coli GN=osmE PE=4 SV=1	ECOLX	1.35	1.42	8	1	9.8
1064	tr|A0A1V1H4M7|A0A1V1H4M7_ECOLX	Glycerol-3-phosphate dehydrogenase OS=Escherichia coli GN=glpD PE=3 SV=1	ECOLX	1.33	1.41	47	1	1.6
1065	Contig2174_ORF	Contig2174_ORF	Histomonas	1.32	3.28	1	2	4.9
1066	tr|E2QLF3|E2QLF3_ECOLX	Lytic murein transglycosylase OS=Escherichia coli GN=slt PE=4 SV=1	ECOLX	1.32	1.47	38	1	1.1
1067	tr|J7QRV0|J7QRV0_ECOLX	Exodeoxyribonuclease III OS=Escherichia coli GN=xthA PE=4 SV=1	ECOLX	1.32	1.45	25	2	6.7
1068	Contig1348_ORF	Contig1348_ORF	Histomonas	1.31	11.77	1	6	28.1
1069	tr|C3TQK2|C3TQK2_ECOLX	Cell division protein FtsZ OS=Escherichia coli GN=ftsZ PE=3 SV=1	ECOLX	1.31	1.43	8	2	8.4
1070	RRRRRtr|W8SW46|W8SW46_ECOLX	REVERSED 2-keto-3-deoxygluconate permease OS=Escherichia coli GN=kdgT PE=3 SV=1	ECOLX	1.31	1.38	18	1	2.4
1071	contig04245_LP_ORF	contig04245_LP_ORF	Histomonas	1.29	1.37	2	1	8.1
1072	tr|A0A0A6SYY7|A0A0A6SYY7_ECOLX	dITP/XTP pyrophosphatase OS=Escherichia coli GN=rdgB PE=3 SV=1	ECOLX	1.28	1.38	22	1	5.1
1073	tr|A0A0T5XEB1|A0A0T5XEB1_ECOLX	Transaldolase OS=Escherichia coli GN=tal PE=3 SV=1	ECOLX	1.27	34.84	1	20	54.3
1074	tr|A0A1V3VMM9|A0A1V3VMM9_ECOLX	Ribosomal RNA small subunit methyltransferase H OS=Escherichia coli GN=rsmH PE=3 SV=1	ECOLX	1.25	1.34	12	1	4.2
1075	tr|J7QEX7|J7QEX7_ECOLX	Peptide methionine sulfoxide reductase MsrB OS=Escherichia coli GN=yeaA PE=3 SV=1	ECOLX	1.24	1.31	10	1	6.6
1076	tr|A0A1Y2ZAW2|A0A1Y2ZAW2_ECOLX	Flagellum-specific ATP synthase FliI (Fragment) OS=Escherichia coli GN=fliI PE=4 SV=1	ECOLX	1.24	1.3	1	1	7.8
1077	tr|A0A1Q9L255|A0A1Q9L255_ECOLX	Uncharacterized protein OS=Escherichia coli GN=BUE81_17090 PE=4 SV=1	ECOLX	1.23	1.3	1	1	0.8
1078	tr|A0A1V2GHV6|A0A1V2GHV6_ECOLX	Uncharacterized protein OS=Escherichia coli GN=BXT93_06895 PE=4 SV=1	ECOLX	1.22	1.29	3	1	1.3
1079	Contig703_ORF	Contig703_ORF	Histomonas	1.22	1.29	1	1	3.1
1080	Contig1148_ORF	Contig1148_ORF	Histomonas	1.2	1.3	1	1	2.4
1081	tr|W8T437|W8T437_ECOLX	Pirin-related protein OS=Escherichia coli GN=yhhW PE=3 SV=1	ECOLX	1.2	1.27	15	1	3.5
1082	contig01752_HP_ORF	contig01752_HP_ORF	Histomonas	1.19	7.53	2	5	13.1
1083	RRRRRtr|X5FWX3|X5FWX3_ECOLX	REVERSED DetK OS=Escherichia coli GN=detK PE=4 SV=1	ECOLX	1.19	1.26	1	1	6
1084	Contig2067_ORF	Contig2067_ORF	Histomonas	1.19	1.25	1	1	5.6
1085	Contig1453_ORF	Contig1453_ORF	Histomonas	1.19	1.25	1	1	1.9
1086	tr|A0A1Y2XWA3|A0A1Y2XWA3_ECOLX	Isochorismatase OS=Escherichia coli GN=AW059_00465 PE=4 SV=1	ECOLX	1.18	1.3	31	2	7.7
1087	tr|C3TM37|C3TM37_ECOLX	N utilization substance protein B homolog OS=Escherichia coli GN=nusB PE=3 SV=1	ECOLX	1.17	1.24	3	1	7.9
1088	contig04205_LP_ORF	contig04205_LP_ORF	Histomonas	1.17	1.24	5	1	9.2
1089	tr|C3T7W2|C3T7W2_ECOLX	Cytoplasmic protein YdiE OS=Escherichia coli GN=ydiE PE=4 SV=1	ECOLX	1.14	1.21	5	1	19.1
1090	Contig1949_ORF	Contig1949_ORF	Histomonas	1.12	3.38	1	2	13.5
1091	tr|E2QPE6|E2QPE6_ECOLX	NADH dehydrogenase OS=Escherichia coli GN=nuoE PE=4 SV=1	ECOLX	1.12	1.22	6	1	8.4
1092	Contig1907_ORF	Contig1907_ORF	Histomonas	1.12	1.19	1	1	5.5
1093	tr|W8T9G2|W8T9G2_ECOLX	Nicotinamidase OS=Escherichia coli GN=pncA PE=4 SV=1	ECOLX	1.11	1.2	31	1	4.2
1094	tr|J7R376|J7R376_ECOLX	Ribonucleoside-diphosphate reductase OS=Escherichia coli GN=nrdA PE=3 SV=1	ECOLX	1.08	1.15	26	1	0.9
1095	tr|J7QVU9|J7QVU9_ECOLX	Putative 2-component sensor protein OS=Escherichia coli GN=ygiY PE=4 SV=1	ECOLX	1.08	1.14	8	1	2.9
1096	Contig1131_ORF	Contig1131_ORF	Histomonas	1.06	2	1	1	1.6
1097	tr|E2QI74|E2QI74_ECOLX	Negative modulator of initiation of replication OS=Escherichia coli GN=seqA PE=3 SV=1	ECOLX	1.06	1.14	7	1	6.6
1098	tr|A0A0T5XFG7|A0A0T5XFG7_ECOLX	Aspartate kinase OS=Escherichia coli GN=thrA PE=4 SV=1	ECOLX	1.06	1.14	34	1	1.3
1099	tr|A0A1D3U5P0|A0A1D3U5P0_ECOLX	Glutamate dehydrogenase OS=Escherichia coli GN=gdhA_2 PE=3 SV=1	ECOLX	1.04	3.96	1	3	7.2
1100	RRRRRtr|A0A1V2T2M6|A0A1V2T2M6_ECOLX	REVERSED GNAT family N-acetyltransferase OS=Escherichia coli GN=BET08_01365 PE=4 SV=1	ECOLX	1.04	1.11	2	1	7.9
1101	tr|A0A0T5XPG8|A0A0T5XPG8_ECOLX	2,3-bisphosphoglycerate-dependent phosphoglycerate mutase OS=Escherichia coli GN=gpmA PE=3 SV=1	ECOLX	1.03	15.59	1	10	34.8
1102	tr|W8SQY5|W8SQY5_ECOLX	Allantoinase OS=Escherichia coli GN=allB PE=3 SV=1	ECOLX	1.03	1.15	31	1	2.4
1103	tr|E2QPZ8|E2QPZ8_ECOLX	tRNA (cytidine/uridine-2'-O-)-methyltransferase TrmJ OS=Escherichia coli GN=trmJ PE=4 SV=1	ECOLX	1.02	1.09	16	1	4.9
1104	tr|A0A1L6AX09|A0A1L6AX09_ECOLX	Peroxidase OS=Escherichia coli GN=BK409_12045 PE=4 SV=1	ECOLX	1.01	1.08	1	1	4
1105	Contig89_ORF	Contig89_ORF	Histomonas	1.01	1.08	3	1	2.9
1106	tr|Q9KJ98|Q9KJ98_ECOLX	Colicin Y OS=Escherichia coli GN=colY PE=4 SV=1	ECOLX	1.01	1.08	3	1	1.3
1107	Contig120_ORF	Contig120_ORF	Histomonas	1	1.11	1	1	2.7
1108	contig03364_HP_ORF	contig03364_HP_ORF	Histomonas	1	1.07	1	1	4.4
1109	RRRRRtr|A0A1Q5ZM85|A0A1Q5ZM85_ECOLX	REVERSED Uncharacterized protein OS=Escherichia coli GN=BMT94_18945 PE=4 SV=1	ECOLX	0.98	1.04	3	1	4.3
1110	tr|J7QMZ5|J7QMZ5_ECOLX	2-hydroxy-3-oxopropionate reductase OS=Escherichia coli GN=ybbQ PE=4 SV=1	ECOLX	0.97	1.09	22	2	6.2
1111	tr|E2QIX4|E2QIX4_ECOLX	Catalase-peroxidase OS=Escherichia coli GN=katG PE=3 SV=1	ECOLX	0.97	1.08	16	1	1.1
1112	Contig1947_ORF	Contig1947_ORF	Histomonas	0.96	1.03	1	1	3.8
1113	tr|W8T625|W8T625_ECOLX	Hydroxypyruvate isomerase OS=Escherichia coli GN=WR15_03800 PE=3 SV=1	ECOLX	0.95	1.07	14	0	0
1114	Contig1972_ORF	Contig1972_ORF	Histomonas	0.94	1.01	1	1	3.7
1115	Contig1778_ORF	Contig1778_ORF	Histomonas	0.93	1	1	1	4.3
1116	tr|C3SKT7|C3SKT7_ECOLX	Peptidylprolyl isomerase OS=Escherichia coli GN=ppiC PE=4 SV=1	ECOLX	0.92	0.99	7	1	14
1117	tr|A0A1Y5C0B6|A0A1Y5C0B6_ECOLX	Uncharacterized protein OS=Escherichia coli GN=AZZ60_001033 PE=4 SV=1	ECOLX	0.92	0.98	8	1	1
1118	tr|Q548B3|Q548B3_ECOLX	Periplasmic protein OS=Escherichia coli GN=ecfJ PE=4 SV=1	ECOLX	0.91	0.99	14	1	5.4
1119	contig04447_LP_ORF	contig04447_LP_ORF	Histomonas	0.91	0.98	1	1	5.7
1120	Contig1323_ORF	Contig1323_ORF	Histomonas	0.9	0.97	1	1	2.9
1121	tr|J7QFH8|J7QFH8_ECOLX	D-tagatose-1,6-bisphosphate aldolase subunit GatY OS=Escherichia coli GN=gatY PE=3 SV=1	ECOLX	0.88	0.95	46	1	2.8
1122	Contig2116_ORF	Contig2116_ORF	Histomonas	0.88	0.95	1	1	2.2
1123	Contig1367_ORF	Contig1367_ORF	Histomonas	0.87	0.94	2	1	2.9
1124	Contig896_ORF	Contig896_ORF	Histomonas	0.87	0.94	1	1	6.4
1125	tr|W8SU79|W8SU79_ECOLX	Polyamine aminopropyltransferase OS=Escherichia coli GN=speE PE=3 SV=1	ECOLX	0.87	0.93	20	1	3.5
1126	RRRRRtr|A0A154CG45|A0A154CG45_ECOLX	REVERSED DNA-binding protein OS=Escherichia coli GN=ACM47_19815 PE=4 SV=1	ECOLX	0.86	0.92	1	1	5.3
1127	tr|C3TPT7|C3TPT7_ECOLX	Iron-sulfur cluster insertion protein ErpA OS=Escherichia coli GN=yadR PE=3 SV=1	ECOLX	0.85	0.95	1	1	7.9
1128	contig03834_LP_ORF	contig03834_LP_ORF	Histomonas	0.85	0.91	2	1	3.8
1129	tr|J7QA57|J7QA57_ECOLX	3-dehydroquinate synthase OS=Escherichia coli GN=aroB PE=3 SV=1	ECOLX	0.84	0.91	18	1	2.2
1130	tr|A0A1V1G4J5|A0A1V1G4J5_ECOLX	Uncharacterized protein OS=Escherichia coli GN=MRY16002_c16100 PE=4 SV=1	ECOLX	0.84	0.91	1	1	1.6
1131	RRRRRtr|A0A0V9GQC3|A0A0V9GQC3_ECOLX	REVERSED Uncharacterized protein OS=Escherichia coli GN=APT94_03150 PE=4 SV=1	ECOLX	0.83	0.89	1	1	8.9
1132	tr|W8T0T5|W8T0T5_ECOLX	Anaerobic dimethyl sulfoxide reductase chain A OS=Escherichia coli GN=dmsA PE=3 SV=1	ECOLX	0.82	0.89	30	1	1.1
1133	tr|Q6KD91|Q6KD91_ECOLX	Transposase OS=Escherichia coli GN=APU18_10630 PE=4 SV=1	ECOLX	0.82	0.88	12	1	4.6
1134	Contig223_ORF	Contig223_ORF	Histomonas	0.82	0.88	1	1	3
1135	tr|A0A1X0PB17|A0A1X0PB17_ECOLX	Phage tail protein OS=Escherichia coli GN=A4T40_26270 PE=4 SV=1	ECOLX	0.81	0.87	4	1	1.8
1136	tr|W8SSX4|W8SSX4_ECOLX	Thiol:disulfide interchange protein OS=Escherichia coli GN=dsbG PE=3 SV=1	ECOLX	0.8	0.91	21	0	0
1137	contig02759_LP_ORF	contig02759_LP_ORF	Histomonas	0.78	0.86	2	1	3.6
1138	tr|C3SMP7|C3SMP7_ECOLX	Acetyltransferase OS=Escherichia coli GN=cysE PE=3 SV=1	ECOLX	0.77	0.84	10	1	3.3
1139	tr|W8TFT9|W8TFT9_ECOLX	Barrier effect co-colonization resistance factor lipoprotein OS=Escherichia coli GN=yiaF PE=4 SV=1	ECOLX	0.76	0.82	11	1	5.5
1140	Contig2056_ORF	Contig2056_ORF	Histomonas	0.75	0.82	1	1	5
1141	tr|A0A1D3KQD1|A0A1D3KQD1_ECOLX	Ribosomal RNA large subunit methyltransferase J OS=Escherichia coli GN=yhiR PE=3 SV=1	ECOLX	0.75	0.81	21	1	3.6
1142	RRRRRtr|Q8VNQ6|Q8VNQ6_ECOLX	REVERSED Histidin kinase-like protein OS=Escherichia coli GN=EC_CP1639_05 PE=4 SV=1	ECOLX	0.75	0.81	8	1	2.1
1143	tr|A0A0T5XI89|A0A0T5XI89_ECOLX	Thiol:disulfide interchange protein OS=Escherichia coli GN=AOX65_08760 PE=3 SV=1	ECOLX	0.74	2.87	1	2	13.5
1144	Contig759_ORF	Contig759_ORF	Histomonas	0.74	0.84	1	1	5.6
1145	tr|C3TJE7|C3TJE7_ECOLX	Alpha helical protein YbeL OS=Escherichia coli GN=ybeL PE=4 SV=1	ECOLX	0.71	0.78	11	1	5.6
1146	tr|A0A218N3U3|A0A218N3U3_ECOLX	Uncharacterized protein OS=Escherichia coli PE=4 SV=1	ECOLX	0.71	0.77	3	1	0.9

## Sheet: Ambiguous Accessions_HMx_all
Protein Number	Accession	Name	Species	Unused Score	Total Score	Confident Peptides(95%)	%Seq Cov - peptides >95% conf
1	tr|J7QC24|J7QC24_ECOLX	Isoleucine--tRNA ligase OS=Escherichia coli GN=ileS PE=3 SV=1	ECOLX	91.82	91.82	48	57.14
1	tr|A0A1E5M0X6|A0A1E5M0X6_ECOLX	Isoleucine--tRNA ligase OS=Escherichia coli GN=ileS PE=3 SV=1	ECOLX	0	91.82	48	57.14
2	tr|A0A094VV11|A0A094VV11_ECOLX	Phosphoribosylformylglycinamidine synthase OS=Escherichia coli GN=purL PE=3 SV=1	ECOLX	91.74	91.76	48	49.73
2	tr|A0A1M0S1W1|A0A1M0S1W1_ECOLX	Phosphoribosylformylglycinamidine synthase OS=Escherichia coli GN=purL PE=3 SV=1	ECOLX	0	89.85	47	48.57
2	tr|A0A0L1C915|A0A0L1C915_ECOLX	Phosphoribosylformylglycinamidine synthase OS=Escherichia coli GN=purL PE=3 SV=1	ECOLX	0	89.85	47	48.57
3	tr|Q7DL18|Q7DL18_ECOLX	Aldehyde-alcohol dehydrogenase OS=Escherichia coli GN=adhE PE=3 SV=1	ECOLX	89.91	89.91	49	55.11
3	tr|E2QLJ9|E2QLJ9_ECOLX	Aldehyde-alcohol dehydrogenase OS=Escherichia coli GN=adhE PE=3 SV=1	ECOLX	0	89.91	49	55.11
3	tr|A0A140RQI0|A0A140RQI0_ECOLX	Aldehyde-alcohol dehydrogenase OS=Escherichia coli GN=UN86_12265 PE=3 SV=1	ECOLX	0	89.91	49	55.11
3	tr|A0A0K6D407|A0A0K6D407_ECOLX	Aldehyde-alcohol dehydrogenase OS=Escherichia coli GN=adhE PE=3 SV=1	ECOLX	0	89.91	49	55.11
3	tr|A0A1Q4PG38|A0A1Q4PG38_ECOLX	Aldehyde-alcohol dehydrogenase OS=Escherichia coli GN=BMT49_09085 PE=3 SV=1	ECOLX	0	89.46	49	55.11
3	tr|A0A0L7AAE9|A0A0L7AAE9_ECOLX	Aldehyde-alcohol dehydrogenase OS=Escherichia coli GN=AC067_21410 PE=3 SV=1	ECOLX	0	89.46	49	55.11
3	tr|J7QQ94|J7QQ94_ECOLX	Aldehyde-alcohol dehydrogenase OS=Escherichia coli GN=adhE PE=3 SV=1	ECOLX	0	87.89	48	53.42
3	tr|A0A1M2ISF6|A0A1M2ISF6_ECOLX	Aldehyde-alcohol dehydrogenase OS=Escherichia coli GN=BK248_06380 PE=3 SV=1	ECOLX	0	87.89	48	53.42
3	tr|A0A1M1N5V2|A0A1M1N5V2_ECOLX	Aldehyde-alcohol dehydrogenase OS=Escherichia coli GN=BK334_24150 PE=3 SV=1	ECOLX	0	87.89	48	54.21
4	tr|C3TRK2|C3TRK2_ECOLX	Chaperone protein DnaK OS=Escherichia coli GN=dnaK PE=2 SV=1	ECOLX	85.4	85.4	50	73.67
4	tr|A0A1Y0PLJ5|A0A1Y0PLJ5_ECOLX	Chaperone protein DnaK OS=Escherichia coli GN=dnaK PE=2 SV=1	ECOLX	0	85.4	50	73.67
4	tr|A0A193MI46|A0A193MI46_ECOLX	Chaperone protein DnaK OS=Escherichia coli GN=dnaK PE=2 SV=1	ECOLX	0	83.39	49	69.21
4	tr|A0A0K5XQ84|A0A0K5XQ84_ECOLX	Chaperone protein DnaK OS=Escherichia coli GN=dnaK_2 PE=2 SV=1	ECOLX	0	83.39	49	72.41
4	tr|A0A0K3VX71|A0A0K3VX71_ECOLX	Chaperone protein DnaK OS=Escherichia coli GN=dnaK_1 PE=2 SV=1	ECOLX	0	83.39	49	70.69
5	tr|W8T8E9|W8T8E9_ECOLX	Alpha-1,4 glucan phosphorylase OS=Escherichia coli GN=WR15_03030 PE=3 SV=1	ECOLX	78.69	78.69	45	56.09
5	tr|J7QI49|J7QI49_ECOLX	Alpha-1,4 glucan phosphorylase OS=Escherichia coli GN=malP PE=3 SV=1	ECOLX	0	78.69	45	56.09
5	tr|C3SPW7|C3SPW7_ECOLX	Alpha-1,4 glucan phosphorylase OS=Escherichia coli GN=malP PE=3 SV=1	ECOLX	0	78.69	45	56.09
5	tr|A0A1E5M4U7|A0A1E5M4U7_ECOLX	Alpha-1,4 glucan phosphorylase OS=Escherichia coli GN=A9R57_01795 PE=3 SV=1	ECOLX	0	78.69	45	56.09
5	tr|A0A0K5XYR5|A0A0K5XYR5_ECOLX	Alpha-1,4 glucan phosphorylase OS=Escherichia coli GN=malP PE=3 SV=1	ECOLX	0	78.69	45	56.09
5	tr|A0A024KYG9|A0A024KYG9_ECOLX	Alpha-1,4 glucan phosphorylase OS=Escherichia coli GN=malP PE=3 SV=1	ECOLX	0	78.69	45	56.09
5	tr|A0A0A0HB49|A0A0A0HB49_ECOLX	Alpha-1,4 glucan phosphorylase OS=Escherichia coli GN=EL80_0290 PE=3 SV=1	ECOLX	0	78.12	45	56.09
5	tr|A0A1Y2XI71|A0A1Y2XI71_ECOLX	Alpha-1,4 glucan phosphorylase OS=Escherichia coli GN=AW059_26560 PE=3 SV=1	ECOLX	0	76.69	44	53.58
5	tr|A0A1Q5ZMA6|A0A1Q5ZMA6_ECOLX	Alpha-1,4 glucan phosphorylase OS=Escherichia coli GN=BMT94_13595 PE=3 SV=1	ECOLX	0	76.69	44	54.33
5	tr|A0A193LYK0|A0A193LYK0_ECOLX	Alpha-1,4 glucan phosphorylase OS=Escherichia coli GN=GJ11_21975 PE=3 SV=1	ECOLX	0	76.69	44	55.21
5	tr|A0A0V9M3G3|A0A0V9M3G3_ECOLX	Alpha-1,4 glucan phosphorylase OS=Escherichia coli GN=APT94_00410 PE=3 SV=1	ECOLX	0	76.69	44	55.21
5	tr|A0A0N8ISF6|A0A0N8ISF6_ECOLX	Alpha-1,4 glucan phosphorylase OS=Escherichia coli GN=ACU57_16720 PE=3 SV=1	ECOLX	0	76.69	44	53.58
5	tr|A0A0K5BX74|A0A0K5BX74_ECOLX	Alpha-1,4 glucan phosphorylase OS=Escherichia coli GN=malP PE=3 SV=1	ECOLX	0	75.71	45	56.09
6	Contig1899_ORF	Contig1899_ORF	Histomonas	75.2	75.2	49	68.11
7	tr|E2QJB4|E2QJB4_ECOLX	Formate C-acetyltransferase OS=Escherichia coli GN=pflB PE=4 SV=1	ECOLX	71.19	71.19	39	55.39
7	tr|A0A140RFA4|A0A140RFA4_ECOLX	Pyruvate formate-lyase OS=Escherichia coli GN=UN86_29100 PE=4 SV=1	ECOLX	0	71.19	39	55.39
7	tr|A0A1L6W5E1|A0A1L6W5E1_ECOLX	Formate C-acetyltransferase OS=Escherichia coli GN=BJJ90_17020 PE=4 SV=1	ECOLX	0	69.09	38	53.95
7	tr|A0A0K4U9D8|A0A0K4U9D8_ECOLX	Formate acetyltransferase 1 OS=Escherichia coli GN=pflB2 PE=4 SV=1	ECOLX	0	69.09	38	52.5
8	tr|Q53ZW4|Q53ZW4_ECOLX	Flagellin OS=Escherichia coli GN=fliC PE=3 SV=1	ECOLX	71.05	71.06	63	89.76
8	tr|A0A085NW07|A0A085NW07_ECOLX	Flagellin OS=Escherichia coli GN=JD73_30005 PE=3 SV=1	ECOLX	0	69.05	62	82.53
9	tr|A0A1M2TEM9|A0A1M2TEM9_ECOLX	Oligopeptide ABC transporter substrate-binding protein OppA OS=Escherichia coli GN=BK409_13720 PE=4 SV=1	ECOLX	71.04	71.07	48	81.36
9	tr|A0A1K0HX69|A0A1K0HX69_ECOLX	Periplasmic oligopeptide-binding protein OS=Escherichia coli GN=oppA PE=4 SV=1	ECOLX	0	71.07	48	81.36
10	tr|W8SZ23|W8SZ23_ECOLX	Membrane-associated peptidase OS=Escherichia coli GN=pqqL PE=3 SV=1	ECOLX	70.46	70.54	39	49.62
10	tr|A0A1Q9KVC4|A0A1Q9KVC4_ECOLX	Peptidase M16 OS=Escherichia coli GN=BHS87_08670 PE=3 SV=1	ECOLX	0	70.54	39	49.41
10	tr|A0A1M2TF52|A0A1M2TF52_ECOLX	Peptidase M16 OS=Escherichia coli GN=BK409_12445 PE=3 SV=1	ECOLX	0	70.54	39	49.62
10	tr|A0A1Y2XU77|A0A1Y2XU77_ECOLX	Peptidase M16 OS=Escherichia coli GN=AW059_05405 PE=3 SV=1	ECOLX	0	68.56	38	48.55
10	tr|A0A163G9T0|A0A163G9T0_ECOLX	Peptidase M16 OS=Escherichia coli GN=AML35_10965 PE=3 SV=1	ECOLX	0	68.56	38	48.76
10	tr|A0A0L6XT80|A0A0L6XT80_ECOLX	Zinc protease OS=Escherichia coli GN=AKG99_26220 PE=3 SV=1	ECOLX	0	68.56	38	48.76
10	tr|A0A168FC12|A0A168FC12_ECOLX	Putative periplasmic M16 family zinc metalloendopeptidase OS=Escherichia coli GN=pqqL PE=3 SV=1	ECOLX	0	68.39	38	48.54
10	tr|A0A024L3Q5|A0A024L3Q5_ECOLX	Peptidase M16 domain protein OS=Escherichia coli GN=pqqL PE=3 SV=1	ECOLX	0	68.39	38	48.33
11	sp|P04264|K2C1_HUMAN	Keratin, type II cytoskeletal 1 OS=Homo sapiens GN=KRT1 PE=1 SV=6	HUMAN	69.92	69.98	40	52.41
12	tr|W8T8G2|W8T8G2_ECOLX	Phosphoenolpyruvate carboxykinase (ATP) OS=Escherichia coli GN=pckA PE=3 SV=1	ECOLX	66.73	66.73	37	64.63
12	tr|J7R6U2|J7R6U2_ECOLX	Phosphoenolpyruvate carboxykinase (ATP) OS=Escherichia coli GN=pckA PE=3 SV=1	ECOLX	0	66.73	37	64.63
12	tr|A0A1D7PDZ5|A0A1D7PDZ5_ECOLX	Phosphoenolpyruvate carboxykinase (ATP) OS=Escherichia coli GN=pckA PE=3 SV=1	ECOLX	0	66.73	37	64.63
12	tr|A0A167ANJ5|A0A167ANJ5_ECOLX	Phosphoenolpyruvate carboxykinase (ATP) OS=Escherichia coli GN=pckA PE=3 SV=1	ECOLX	0	66.73	37	64.63
12	tr|A0A037YEU7|A0A037YEU7_ECOLX	Phosphoenolpyruvate carboxykinase (ATP) OS=Escherichia coli GN=pckA PE=3 SV=1	ECOLX	0	66.73	37	64.63
12	tr|E2QFQ3|E2QFQ3_ECOLX	Phosphoenolpyruvate carboxykinase (ATP) OS=Escherichia coli GN=pckA PE=3 SV=1	ECOLX	0	64.72	36	61.48
12	tr|C3SQ32|C3SQ32_ECOLX	Phosphoenolpyruvate carboxykinase (ATP) OS=Escherichia coli GN=pckA PE=3 SV=1	ECOLX	0	64.72	36	62.04
12	tr|A0A1C7CY27|A0A1C7CY27_ECOLX	Phosphoenolpyruvate carboxykinase (ATP) OS=Escherichia coli GN=pckA PE=3 SV=1	ECOLX	0	64.72	36	63.33
12	tr|A0A167EJ11|A0A167EJ11_ECOLX	Phosphoenolpyruvate carboxykinase (ATP) OS=Escherichia coli GN=pckA PE=3 SV=1	ECOLX	0	64.72	36	61.48
12	tr|A0A0V9GLE1|A0A0V9GLE1_ECOLX	Phosphoenolpyruvate carboxykinase (ATP) OS=Escherichia coli GN=pckA PE=3 SV=1	ECOLX	0	64.72	36	61.48
12	tr|A0A0K4G763|A0A0K4G763_ECOLX	Phosphoenolpyruvate carboxykinase (ATP) OS=Escherichia coli GN=pckA PE=3 SV=1	ECOLX	0	64.72	36	60
12	tr|A0A0J2EWY2|A0A0J2EWY2_ECOLX	Phosphoenolpyruvate carboxykinase (ATP) OS=Escherichia coli GN=pckA PE=3 SV=1	ECOLX	0	64.72	36	61.48
13	tr|C3SQS7|C3SQS7_ECOLX	Elongation factor G OS=Escherichia coli GN=fusA1 PE=3 SV=1	ECOLX	66.61	66.62	35	63.78
13	tr|A0A1Q6ADN2|A0A1Q6ADN2_ECOLX	Elongation factor G OS=Escherichia coli GN=fusA PE=3 SV=1	ECOLX	0	66.62	35	63.78
13	tr|A0A1Q6B7M7|A0A1Q6B7M7_ECOLX	Elongation factor G OS=Escherichia coli GN=fusA PE=3 SV=1	ECOLX	0	64.59	34	61.93
13	tr|A0A0J8XP92|A0A0J8XP92_ECOLX	Elongation factor G OS=Escherichia coli GN=fusA PE=3 SV=1	ECOLX	0	64.59	34	61.93
13	tr|A0A0J2E7C3|A0A0J2E7C3_ECOLX	Elongation factor G OS=Escherichia coli GN=fusA PE=3 SV=1	ECOLX	0	64.59	34	61.79
14	tr|Q2TL68|Q2TL68_ECOLX	Pyruvate kinase OS=Escherichia coli GN=pykF PE=3 SV=1	ECOLX	66.59	66.6	40	75.32
14	tr|A0A1Y5BYU5|A0A1Y5BYU5_ECOLX	Pyruvate kinase OS=Escherichia coli GN=AZZ60_000142 PE=3 SV=1	ECOLX	0	66.6	40	75.32
14	tr|A0A193LSZ5|A0A193LSZ5_ECOLX	Pyruvate kinase OS=Escherichia coli GN=GJ11_11500 PE=3 SV=1	ECOLX	0	66.6	40	75.32
14	tr|A0A0A0G552|A0A0A0G552_ECOLX	Pyruvate kinase OS=Escherichia coli GN=pykF PE=3 SV=1	ECOLX	0	66.6	40	65.31
14	tr|A0A166T4D8|A0A166T4D8_ECOLX	Pyruvate kinase OS=Escherichia coli GN=AAW06_07705 PE=3 SV=1	ECOLX	0	64.59	39	72.77
14	tr|A0A0Q3DVC3|A0A0Q3DVC3_ECOLX	Pyruvate kinase OS=Escherichia coli GN=AM270_03560 PE=3 SV=1	ECOLX	0	64.59	39	72.77
14	tr|A0A0L7AE23|A0A0L7AE23_ECOLX	Pyruvate kinase OS=Escherichia coli GN=AC067_17685 PE=3 SV=1	ECOLX	0	64.59	39	72.77
14	tr|A0A0K4IKS5|A0A0K4IKS5_ECOLX	Pyruvate kinase OS=Escherichia coli GN=pykF PE=3 SV=1	ECOLX	0	64.59	38	72.34
15	tr|A0A0A8J6K6|A0A0A8J6K6_ECOLX	6-phosphogluconate dehydrogenase, decarboxylating OS=Escherichia coli GN=gnd PE=3 SV=1	ECOLX	63.93	63.93	33	67.95
15	tr|Q9ETJ7|Q9ETJ7_ECOLX	6-phosphogluconate dehydrogenase, decarboxylating OS=Escherichia coli GN=gnd PE=3 SV=1	ECOLX	0	63.81	33	67.95
15	tr|Q47580|Q47580_ECOLX	6-phosphogluconate dehydrogenase, decarboxylating OS=Escherichia coli GN=gnd PE=3 SV=1	ECOLX	0	63.81	33	67.95
15	tr|I7GUW9|I7GUW9_ECOLX	6-phosphogluconate dehydrogenase, decarboxylating OS=Escherichia coli GN=gnd PE=3 SV=1	ECOLX	0	63.81	33	67.95
15	tr|A0A1V2FU77|A0A1V2FU77_ECOLX	6-phosphogluconate dehydrogenase, decarboxylating OS=Escherichia coli GN=BW690_23950 PE=3 SV=1	ECOLX	0	63.81	33	67.95
15	tr|A0A0K5N1T1|A0A0K5N1T1_ECOLX	6-phosphogluconate dehydrogenase, decarboxylating OS=Escherichia coli GN=gnd PE=3 SV=1	ECOLX	0	63.81	33	67.95
15	tr|A0A0B1A8G2|A0A0B1A8G2_ECOLX	6-phosphogluconate dehydrogenase, decarboxylating OS=Escherichia coli GN=gnd PE=3 SV=1	ECOLX	0	63.81	33	67.95
15	tr|A0A0B0XLC5|A0A0B0XLC5_ECOLX	6-phosphogluconate dehydrogenase, decarboxylating OS=Escherichia coli GN=gnd PE=3 SV=1	ECOLX	0	63.81	33	67.95
15	tr|A0A0A8J9X5|A0A0A8J9X5_ECOLX	6-phosphogluconate dehydrogenase, decarboxylating OS=Escherichia coli GN=gnd PE=3 SV=1	ECOLX	0	63.81	33	67.95
15	tr|A0A0A8J6K4|A0A0A8J6K4_ECOLX	6-phosphogluconate dehydrogenase, decarboxylating OS=Escherichia coli GN=gnd PE=3 SV=1	ECOLX	0	63.81	33	67.95
15	tr|A0A0A8J5L4|A0A0A8J5L4_ECOLX	6-phosphogluconate dehydrogenase, decarboxylating OS=Escherichia coli GN=gnd PE=3 SV=1	ECOLX	0	63.81	33	67.95
15	tr|A0A086UAG6|A0A086UAG6_ECOLX	6-phosphogluconate dehydrogenase, decarboxylating OS=Escherichia coli GN=gnd PE=3 SV=1	ECOLX	0	63.81	33	67.95
15	tr|A0A0A8J968|A0A0A8J968_ECOLX	6-phosphogluconate dehydrogenase, decarboxylating OS=Escherichia coli GN=gnd PE=3 SV=1	ECOLX	0	63.75	33	67.95
15	tr|A0A1J1DNY3|A0A1J1DNY3_ECOLX	6-phosphogluconate dehydrogenase, decarboxylating OS=Escherichia coli GN=gnd PE=3 SV=1	ECOLX	0	61.87	32	64.1
16	tr|C3SHQ8|C3SHQ8_ECOLX	Extracellular solute-binding protein family 1 OS=Escherichia coli GN=malE PE=4 SV=1	ECOLX	63.64	63.64	50	75.25
16	tr|C3SHQ7|C3SHQ7_ECOLX	Periplasmic maltose-binding protein OS=Escherichia coli GN=ECs5017 PE=4 SV=1	ECOLX	0	62.94	50	75.25
16	tr|A0A0B1N7A9|A0A0B1N7A9_ECOLX	Sugar ABC transporter substrate-binding protein OS=Escherichia coli GN=malE PE=4 SV=1	ECOLX	0	61.62	48	73.99
17	tr|J7QYI7|J7QYI7_ECOLX	Glucose-6-phosphate isomerase OS=Escherichia coli GN=pgi PE=3 SV=1	ECOLX	62.91	62.92	39	63.93
17	tr|C3SHV2|C3SHV2_ECOLX	Glucose-6-phosphate isomerase OS=Escherichia coli GN=pgi PE=3 SV=1	ECOLX	0	62.92	39	63.93
17	tr|A0A023KSB0|A0A023KSB0_ECOLX	Glucose-6-phosphate isomerase OS=Escherichia coli GN=pgi PE=3 SV=1	ECOLX	0	60.95	38	61.75
17	tr|E2QJ55|E2QJ55_ECOLX	Glucose-6-phosphate isomerase OS=Escherichia coli GN=pgi PE=3 SV=1	ECOLX	0	60.9	38	57.74
17	tr|A0A1M2TYP3|A0A1M2TYP3_ECOLX	Glucose-6-phosphate isomerase OS=Escherichia coli GN=pgi PE=3 SV=1	ECOLX	0	60.9	38	61.75
17	tr|A0A193MWQ0|A0A193MWQ0_ECOLX	Glucose-6-phosphate isomerase OS=Escherichia coli GN=pgi PE=3 SV=1	ECOLX	0	60.9	38	61.2
17	tr|A0A0L6Y244|A0A0L6Y244_ECOLX	Glucose-6-phosphate isomerase OS=Escherichia coli GN=pgi PE=3 SV=1	ECOLX	0	60.9	38	62.48
17	tr|A0A0A1AFJ9|A0A0A1AFJ9_ECOLX	Glucose-6-phosphate isomerase OS=Escherichia coli GN=pgi PE=3 SV=1	ECOLX	0	60.9	38	57.74
17	tr|A0A066RB74|A0A066RB74_ECOLX	Glucose-6-phosphate isomerase OS=Escherichia coli GN=pgi PE=3 SV=1	ECOLX	0	60.9	38	61.2
18	tr|W8T6Y0|W8T6Y0_ECOLX	Bifunctional purine biosynthesis protein PurH OS=Escherichia coli GN=purH PE=3 SV=1	ECOLX	62.61	62.64	33	61.25
18	tr|A0A0L6XSX7|A0A0L6XSX7_ECOLX	Bifunctional purine biosynthesis protein PurH OS=Escherichia coli GN=purH PE=3 SV=1	ECOLX	0	61.59	33	61.25
18	tr|J7QYF8|J7QYF8_ECOLX	Bifunctional purine biosynthesis protein PurH OS=Escherichia coli GN=purH PE=3 SV=1	ECOLX	0	60.58	32	59.55
18	tr|C3SI12|C3SI12_ECOLX	Bifunctional purine biosynthesis protein PurH OS=Escherichia coli GN=purH PE=3 SV=1	ECOLX	0	60.58	32	59.55
18	tr|A0A0K4B2X0|A0A0K4B2X0_ECOLX	Bifunctional purine biosynthesis protein PurH OS=Escherichia coli GN=purH PE=3 SV=1	ECOLX	0	60.58	32	59.55
19	tr|A0A1M0Q917|A0A1M0Q917_ECOLX	Glutamate synthase large subunit OS=Escherichia coli GN=BK292_10115 PE=4 SV=1	ECOLX	62.44	62.52	30	25.98
19	tr|C3SS35|C3SS35_ECOLX	Glutamate synthase large subunit OS=Escherichia coli GN=gltB PE=4 SV=1	ECOLX	0	62.44	30	25.44
19	tr|C3SS32|C3SS32_ECOLX	Glutamate synthase large subunit OS=Escherichia coli GN=ECs4091 PE=4 SV=1	ECOLX	0	62.44	30	25.44
19	tr|A0A1Y2XPC6|A0A1Y2XPC6_ECOLX	Glutamate synthase large subunit OS=Escherichia coli GN=AW059_15055 PE=4 SV=1	ECOLX	0	62.44	30	25.98
19	tr|A0A1X9KFB7|A0A1X9KFB7_ECOLX	Glutamate synthase large subunit OS=Escherichia coli GN=BHT24_17695 PE=4 SV=1	ECOLX	0	62.44	30	25.98
19	tr|A0A1X0YNB5|A0A1X0YNB5_ECOLX	Glutamate synthase large subunit OS=Escherichia coli GN=BHS81_19315 PE=4 SV=1	ECOLX	0	62.44	30	25.98
19	tr|A0A1V3W010|A0A1V3W010_ECOLX	Glutamate synthase large subunit OS=Escherichia coli GN=gltB PE=4 SV=1	ECOLX	0	62.44	30	25.98
19	tr|A0A1V3VIA2|A0A1V3VIA2_ECOLX	Glutamate synthase large subunit OS=Escherichia coli GN=BMT97_14035 PE=4 SV=1	ECOLX	0	62.44	30	25.98
19	tr|A0A1V3CKE0|A0A1V3CKE0_ECOLX	Glutamate synthase OS=Escherichia coli GN=BWP17_10265 PE=4 SV=1	ECOLX	0	62.44	30	25.36
19	tr|A0A1V1G9F3|A0A1V1G9F3_ECOLX	Glutamate synthase [NADPH] large chain OS=Escherichia coli GN=gltB PE=4 SV=1	ECOLX	0	62.44	30	25.44
19	tr|A0A1U9TUG8|A0A1U9TUG8_ECOLX	Glutamate synthase OS=Escherichia coli GN=BE932_14980 PE=4 SV=1	ECOLX	0	62.44	30	25.36
19	tr|A0A1Q6BAD6|A0A1Q6BAD6_ECOLX	Glutamate synthase large subunit OS=Escherichia coli GN=AWP75_14215 PE=4 SV=1	ECOLX	0	62.44	30	25.98
19	tr|A0A1Q6ASQ9|A0A1Q6ASQ9_ECOLX	Glutamate synthase large subunit OS=Escherichia coli GN=ACN81_18335 PE=4 SV=1	ECOLX	0	62.44	30	25.36
19	tr|A0A1M2E0C7|A0A1M2E0C7_ECOLX	Glutamate synthase large subunit OS=Escherichia coli GN=BK373_10070 PE=4 SV=1	ECOLX	0	62.44	30	25.98
19	tr|A0A1C7CRZ0|A0A1C7CRZ0_ECOLX	Glutamate synthase subunit alpha OS=Escherichia coli GN=gltB PE=4 SV=1	ECOLX	0	62.44	30	25.98
19	tr|A0A143E939|A0A143E939_ECOLX	Glutamate synthase large subunit OS=Escherichia coli GN=gltB PE=4 SV=1	ECOLX	0	62.44	30	25.98
19	tr|A0A0M1TU00|A0A0M1TU00_ECOLX	Glutamate synthase OS=Escherichia coli GN=gltB PE=4 SV=1	ECOLX	0	62.44	30	25.44
19	tr|A0A0L6ZWJ6|A0A0L6ZWJ6_ECOLX	Glutamate synthase OS=Escherichia coli GN=gltB PE=4 SV=1	ECOLX	0	62.44	30	25.98
19	tr|A0A0L6NSE0|A0A0L6NSE0_ECOLX	Glutamate synthase OS=Escherichia coli GN=gltB PE=4 SV=1	ECOLX	0	62.44	30	25.98
19	tr|A0A0L1C804|A0A0L1C804_ECOLX	Glutamate synthase OS=Escherichia coli GN=gltB PE=4 SV=1	ECOLX	0	62.44	30	25.98
19	tr|A0A0K4M6P7|A0A0K4M6P7_ECOLX	Glutamate synthase subunit alpha OS=Escherichia coli GN=gltB PE=4 SV=1	ECOLX	0	62.44	30	25.44
19	tr|A0A0K3YNR0|A0A0K3YNR0_ECOLX	Glutamate synthase [NADPH] large chain OS=Escherichia coli GN=gltB PE=4 SV=1	ECOLX	0	62.44	30	25.44
19	tr|A0A0K3IVC6|A0A0K3IVC6_ECOLX	Glutamate synthase subunit alpha OS=Escherichia coli GN=gltB PE=4 SV=1	ECOLX	0	62.44	30	25.44
19	tr|A0A0K3H8U3|A0A0K3H8U3_ECOLX	Glutamate synthase subunit alpha OS=Escherichia coli GN=gltB PE=4 SV=1	ECOLX	0	62.44	30	25.44
19	tr|A0A0H0FVQ6|A0A0H0FVQ6_ECOLX	Glutamate synthase OS=Escherichia coli GN=gltB PE=4 SV=1	ECOLX	0	62.44	30	25.98
19	tr|A0A0F3SVA4|A0A0F3SVA4_ECOLX	Glutamate synthase OS=Escherichia coli GN=gltB PE=4 SV=1	ECOLX	0	62.44	30	25.98
19	tr|A0A0D6HE19|A0A0D6HE19_ECOLX	Glutamate synthase subunit alpha OS=Escherichia coli GN=gltB PE=4 SV=1	ECOLX	0	62.44	30	25.44
19	tr|A0A0A2RSA1|A0A0A2RSA1_ECOLX	Glutamate synthase OS=Escherichia coli GN=gltB PE=4 SV=1	ECOLX	0	62.44	30	25.98
19	tr|A0A094WIN3|A0A094WIN3_ECOLX	Glutamate synthase OS=Escherichia coli GN=gltB PE=4 SV=1	ECOLX	0	62.44	30	25.98
19	tr|A0A024LA63|A0A024LA63_ECOLX	Glutamate synthase [NADPH] large chain OS=Escherichia coli GN=gltB PE=4 SV=1	ECOLX	0	62.44	30	25.36
19	tr|J7Q9Y8|J7Q9Y8_ECOLX	Glutamate synthase subunit alpha OS=Escherichia coli GN=gltB PE=4 SV=1	ECOLX	0	62.22	30	25.44
19	tr|A0A1Q6AI40|A0A1Q6AI40_ECOLX	Glutamate synthase large subunit OS=Escherichia coli GN=ACN77_10960 PE=4 SV=1	ECOLX	0	62.22	30	25.36
19	tr|A0A193MT29|A0A193MT29_ECOLX	Glutamate synthase OS=Escherichia coli GN=gltB PE=4 SV=1	ECOLX	0	62.22	30	25.98
19	tr|A0A0E1LC51|A0A0E1LC51_ECOLX	Glutamate synthase OS=Escherichia coli GN=gltB PE=4 SV=1	ECOLX	0	62.22	30	25.36
19	tr|A0A0B1MVT0|A0A0B1MVT0_ECOLX	Glutamate synthase OS=Escherichia coli GN=gltB PE=4 SV=1	ECOLX	0	62.22	30	25.98
19	tr|A0A1X9TI87|A0A1X9TI87_ECOLX	Glutamate synthase large subunit OS=Escherichia coli GN=CA593_10230 PE=4 SV=1	ECOLX	0	61.96	30	25.98
19	tr|A0A0A6RXL3|A0A0A6RXL3_ECOLX	Glutamate synthase large subunit OS=Escherichia coli GN=BUE81_19805 PE=4 SV=1	ECOLX	0	61.96	30	25.98
19	tr|A0A135PYC7|A0A135PYC7_ECOLX	Putative glutamate synthase [NADPH], large subunit OS=Escherichia coli GN=HMPREF3040_00374 PE=4 SV=1	ECOLX	0	61.13	30	25.77
19	tr|A0A1V1H7A4|A0A1V1H7A4_ECOLX	Glutamate synthase [NADPH] large chain OS=Escherichia coli GN=gltB PE=4 SV=1	ECOLX	0	60.7	29	24.72
19	tr|A0A1U9TJV0|A0A1U9TJV0_ECOLX	Glutamate synthase OS=Escherichia coli GN=BE963_06940 PE=4 SV=1	ECOLX	0	60.7	29	24.64
19	tr|A0A1M0X123|A0A1M0X123_ECOLX	Glutamate synthase large subunit OS=Escherichia coli GN=BK383_16070 PE=4 SV=1	ECOLX	0	60.7	29	25.24
19	tr|A0A1M0CUP6|A0A1M0CUP6_ECOLX	Glutamate synthase large subunit OS=Escherichia coli GN=BK248_22135 PE=4 SV=1	ECOLX	0	60.7	29	25.24
19	tr|A0A1L7APT7|A0A1L7APT7_ECOLX	Glutamate synthase large subunit OS=Escherichia coli GN=BUE82_01565 PE=4 SV=1	ECOLX	0	60.7	29	24.64
19	tr|A0A1D7Q5D6|A0A1D7Q5D6_ECOLX	Glutamate synthase [NADPH] large chain OS=Escherichia coli GN=gltB PE=4 SV=1	ECOLX	0	60.7	29	24.72
19	tr|A0A0V9RIR8|A0A0V9RIR8_ECOLX	Glutamate synthase subunit alpha OS=Escherichia coli GN=gltB PE=4 SV=1	ECOLX	0	60.7	29	25.24
19	tr|A0A0L6XWB2|A0A0L6XWB2_ECOLX	Glutamate synthase OS=Escherichia coli GN=gltB PE=4 SV=1	ECOLX	0	60.7	29	25.24
19	tr|A0A0J2E5G9|A0A0J2E5G9_ECOLX	Glutamate synthase [NADPH] large chain OS=Escherichia coli GN=SM09_03487 PE=4 SV=1	ECOLX	0	60.7	29	24.72
19	tr|A0A0B0W0R4|A0A0B0W0R4_ECOLX	Glutamate synthase OS=Escherichia coli GN=gltB PE=4 SV=1	ECOLX	0	60.7	29	25.24
19	tr|A0A0A1AED9|A0A0A1AED9_ECOLX	Glutamate synthase OS=Escherichia coli GN=gltB PE=4 SV=1	ECOLX	0	60.7	29	25.24
19	tr|A0A1M2TXJ6|A0A1M2TXJ6_ECOLX	Glutamate synthase large subunit OS=Escherichia coli GN=BK400_19945 PE=4 SV=1	ECOLX	0	60.55	29	25.37
19	tr|A0A1Y5BYI6|A0A1Y5BYI6_ECOLX	Glutamate synthase [NADPH] large chain OS=Escherichia coli GN=AZZ60_001821 PE=4 SV=1	ECOLX	0	60.47	29	24.72
20	sp|P02769|ALBU_BOVIN	Serum albumin OS=Bos taurus GN=ALB PE=1 SV=4	BOVIN	61.93	61.98	31	57.83
21	tr|E2D2R2|E2D2R2_ECOLX	Alcohol dehydrogenase OS=Escherichia coli GN=yqhD PE=4 SV=1	ECOLX	61.7	61.7	43	79.84
21	tr|A0A1X1LQU0|A0A1X1LQU0_ECOLX	NADH-dependent alcohol dehydrogenase OS=Escherichia coli GN=BHS87_17040 PE=4 SV=1	ECOLX	0	61.7	43	79.84
21	tr|A0A1V2SY08|A0A1V2SY08_ECOLX	Aldehyde reductase OS=Escherichia coli GN=BET08_11695 PE=4 SV=1	ECOLX	0	61.7	43	79.84
21	tr|A0A167CK22|A0A167CK22_ECOLX	Aldehyde reductase, NADPH-dependent OS=Escherichia coli GN=yqhD PE=4 SV=1	ECOLX	0	61.7	43	79.84
21	tr|A0A066QAC7|A0A066QAC7_ECOLX	Aldehyde reductase OS=Escherichia coli GN=yqhD PE=4 SV=1	ECOLX	0	61.7	43	79.84
21	tr|A0A024L9N7|A0A024L9N7_ECOLX	Alcohol dehydrogenase OS=Escherichia coli GN=yqhD PE=4 SV=1	ECOLX	0	61.7	43	79.84
21	tr|E2QE25|E2QE25_ECOLX	Aldehyde reductase OS=Escherichia coli GN=SY51_17415 PE=4 SV=1	ECOLX	0	59.68	39	73.13
21	tr|C3SUL2|C3SUL2_ECOLX	Aldehyde reductase OS=Escherichia coli GN=yqhD PE=4 SV=1	ECOLX	0	59.68	42	75.45
21	tr|A0A085P7P6|A0A085P7P6_ECOLX	Aldehyde reductase OS=Escherichia coli GN=JD73_00980 PE=4 SV=1	ECOLX	0	59.68	39	73.13
22	Contig1151_ORF	Contig1151_ORF	Histomonas	61.2	61.24	37	73.08
23	tr|C3TQB2|C3TQB2_ECOLX	Pyruvate dehydrogenase E1 component OS=Escherichia coli GN=aceE PE=4 SV=1	ECOLX	60.1	60.15	34	37.77
23	tr|A0A1V3W6L3|A0A1V3W6L3_ECOLX	Pyruvate dehydrogenase E1 component OS=Escherichia coli GN=aceE PE=4 SV=1	ECOLX	0	60.15	34	37.77
23	tr|A0A167BD41|A0A167BD41_ECOLX	Pyruvate dehydrogenase E1 component OS=Escherichia coli GN=aceE PE=4 SV=1	ECOLX	0	60.15	34	37.77
23	tr|A0A0K3GTV2|A0A0K3GTV2_ECOLX	Pyruvate dehydrogenase E1 component OS=Escherichia coli GN=aceE PE=4 SV=1	ECOLX	0	60.15	34	37.77
23	tr|A0A0J3ZAS8|A0A0J3ZAS8_ECOLX	Pyruvate dehydrogenase E1 component OS=Escherichia coli GN=SM09_00856 PE=4 SV=1	ECOLX	0	60.15	34	37.77
23	tr|A0A0D6HYS9|A0A0D6HYS9_ECOLX	Pyruvate dehydrogenase E1 component OS=Escherichia coli GN=aceE PE=4 SV=1	ECOLX	0	60.15	34	37.77
23	tr|A0A1X0YYG5|A0A1X0YYG5_ECOLX	Pyruvate dehydrogenase E1 component OS=Escherichia coli GN=BHS81_00355 PE=4 SV=1	ECOLX	0	58.88	33	36.87
23	tr|A0A0K3ZVR8|A0A0K3ZVR8_ECOLX	Pyruvate dehydrogenase E1 component OS=Escherichia coli GN=aceE PE=4 SV=1	ECOLX	0	58.16	33	36.87
23	tr|A0A1M2TGU2|A0A1M2TGU2_ECOLX	Pyruvate dehydrogenase E1 component OS=Escherichia coli GN=BK409_09665 PE=4 SV=1	ECOLX	0	57.88	33	36.64
23	tr|A0A193LLP5|A0A193LLP5_ECOLX	Pyruvate dehydrogenase E1 component OS=Escherichia coli GN=aceE PE=4 SV=1	ECOLX	0	57.88	33	35.63
24	tr|E2QDR0|E2QDR0_ECOLX	Phosphoglycerate kinase OS=Escherichia coli GN=pgk PE=3 SV=1	ECOLX	60	60	36	79.59
24	tr|A0A1S0WY13|A0A1S0WY13_ECOLX	Phosphoglycerate kinase OS=Escherichia coli GN=pgk PE=3 SV=1	ECOLX	0	58.05	35	78.81
25	Contig1014_ORF	Contig1014_ORF	Histomonas	59.97	60	35	47.72
26	tr|C3T6W2|C3T6W2_ECOLX	Glyceraldehyde-3-phosphate dehydrogenase OS=Escherichia coli GN=gapA PE=3 SV=1	ECOLX	59.79	59.84	50	81.27
26	tr|A0A1M2EXD6|A0A1M2EXD6_ECOLX	Glyceraldehyde-3-phosphate dehydrogenase OS=Escherichia coli GN=BK375_11620 PE=3 SV=1	ECOLX	0	59.84	50	81.27
26	tr|A0A0U4BD45|A0A0U4BD45_ECOLX	Glyceraldehyde-3-phosphate dehydrogenase OS=Escherichia coli GN=gapA PE=3 SV=1	ECOLX	0	59.84	50	80.54
26	tr|A0A1Y4KEU5|A0A1Y4KEU5_ECOLX	Glyceraldehyde-3-phosphate dehydrogenase OS=Escherichia coli GN=B5F26_17205 PE=3 SV=1	ECOLX	0	57.75	49	80.36
26	tr|A0A136X735|A0A136X735_ECOLX	Glyceraldehyde-3-phosphate dehydrogenase OS=Escherichia coli GN=AUS26_11930 PE=3 SV=1	ECOLX	0	57.75	48	78.85
27	tr|J7R9V6|J7R9V6_ECOLX	Elongation factor Tu OS=Escherichia coli GN=tufA PE=1 SV=1	ECOLX	59.73	59.8	37	81.17
27	tr|E2QJ06|E2QJ06_ECOLX	Elongation factor Tu OS=Escherichia coli GN=tuf PE=3 SV=1	ECOLX	0	59.8	37	84.26
27	tr|E2QFJ4|E2QFJ4_ECOLX	Elongation factor Tu OS=Escherichia coli GN=tuf1 PE=3 SV=1	ECOLX	0	59.8	37	84.26
27	tr|A0A1V2SVY9|A0A1V2SVY9_ECOLX	Elongation factor Tu (Fragment) OS=Escherichia coli GN=BET08_25755 PE=3 SV=1	ECOLX	0	57.7	36	84.78
27	tr|A0A163GZF2|A0A163GZF2_ECOLX	Elongation factor Tu (Fragment) OS=Escherichia coli GN=tuf PE=3 SV=1	ECOLX	0	57.7	36	82.82
27	tr|A0A0K4G2V8|A0A0K4G2V8_ECOLX	Elongation factor Tu OS=Escherichia coli GN=tufA_1 PE=3 SV=1	ECOLX	0	57.7	36	78.17
27	tr|A0A0B1MV33|A0A0B1MV33_ECOLX	Elongation factor Tu (Fragment) OS=Escherichia coli GN=tuf PE=3 SV=1	ECOLX	0	57.7	36	83.03
28	tr|A0A1Y2Y729|A0A1Y2Y729_ECOLX	Trigger factor OS=Escherichia coli GN=tig PE=3 SV=1	ECOLX	59.6	59.69	33	59.26
28	tr|C3TLT7|C3TLT7_ECOLX	Trigger factor OS=Escherichia coli GN=tig PE=3 SV=1	ECOLX	0	59.67	33	59.26
28	tr|A0A1M2TW09|A0A1M2TW09_ECOLX	Trigger factor OS=Escherichia coli GN=tig PE=3 SV=1	ECOLX	0	59.67	33	59.26
28	tr|A0A166TTF4|A0A166TTF4_ECOLX	Trigger factor OS=Escherichia coli GN=tig PE=3 SV=1	ECOLX	0	59.67	33	59.26
28	tr|A0A1E5WRN9|A0A1E5WRN9_ECOLX	Trigger factor OS=Escherichia coli GN=tig PE=3 SV=1	ECOLX	0	59.62	33	59.26
28	tr|A0A0K3VUT9|A0A0K3VUT9_ECOLX	Trigger factor OS=Escherichia coli GN=tig PE=3 SV=1	ECOLX	0	59.14	33	59.26
28	tr|A0A1M0SNG5|A0A1M0SNG5_ECOLX	Trigger factor OS=Escherichia coli GN=tig PE=3 SV=1	ECOLX	0	58.61	33	59.26
28	tr|A0A0B0WN52|A0A0B0WN52_ECOLX	Trigger factor OS=Escherichia coli GN=tig PE=3 SV=1	ECOLX	0	58.61	33	59.26
29	Contig1013_ORF	Contig1013_ORF	Histomonas	57.14	57.14	32	56.79
30	tr|A0A094Y2Q5|A0A094Y2Q5_ECOLX	Leucine--tRNA ligase OS=Escherichia coli GN=leuS PE=3 SV=1	ECOLX	56.5	56.51	26	38.49
30	tr|A0A1X1LYD5|A0A1X1LYD5_ECOLX	Leucine--tRNA ligase OS=Escherichia coli GN=leuS PE=3 SV=1	ECOLX	0	56.24	26	38.49
30	tr|A0A0K3RN63|A0A0K3RN63_ECOLX	Leucine--tRNA ligase OS=Escherichia coli GN=leuS PE=3 SV=1	ECOLX	0	56.24	26	38.49
30	tr|A0A0A0GRB5|A0A0A0GRB5_ECOLX	Leucine--tRNA ligase OS=Escherichia coli GN=leuS PE=3 SV=1	ECOLX	0	55.03	26	36.49
30	tr|A0A1M2U186|A0A1M2U186_ECOLX	Leucine--tRNA ligase OS=Escherichia coli GN=leuS PE=3 SV=1	ECOLX	0	54.48	25	36.63
30	tr|A0A167DCY7|A0A167DCY7_ECOLX	Leucine--tRNA ligase OS=Escherichia coli GN=leuS PE=3 SV=1	ECOLX	0	54.48	25	36.63
30	tr|A0A166X053|A0A166X053_ECOLX	Leucine--tRNA ligase OS=Escherichia coli GN=leuS PE=3 SV=1	ECOLX	0	54.48	25	36.63
30	tr|A0A085P4S9|A0A085P4S9_ECOLX	Leucine--tRNA ligase OS=Escherichia coli GN=leuS PE=3 SV=1	ECOLX	0	54.48	25	36.63
30	tr|A0A066QWJ3|A0A066QWJ3_ECOLX	Leucine--tRNA ligase OS=Escherichia coli GN=leuS PE=3 SV=1	ECOLX	0	54.48	25	36.63
30	tr|A0A024L5E0|A0A024L5E0_ECOLX	Leucine--tRNA ligase OS=Escherichia coli GN=leuS PE=3 SV=1	ECOLX	0	53.03	25	36.29
31	tr|C3SX72|C3SX72_ECOLX	Enolase OS=Escherichia coli GN=eno PE=3 SV=1	ECOLX	53.74	53.74	43	72.69
32	Contig1226_ORF	Contig1226_ORF	Histomonas	52.74	52.74	27	73.1
33	tr|A0A024L095|A0A024L095_ECOLX	Methionine--tRNA ligase OS=Escherichia coli GN=metG PE=3 SV=1	ECOLX	52.73	52.76	29	45.64
33	tr|A0A0F3U9S7|A0A0F3U9S7_ECOLX	Methionine--tRNA ligase OS=Escherichia coli GN=metG PE=3 SV=1	ECOLX	0	50.7	28	43.43
33	tr|J7QSZ2|J7QSZ2_ECOLX	Methionine--tRNA ligase OS=Escherichia coli GN=metG PE=3 SV=1	ECOLX	0	50.69	28	43.13
33	tr|E2QNY2|E2QNY2_ECOLX	Methionine--tRNA ligase OS=Escherichia coli GN=metG PE=3 SV=1	ECOLX	0	50.69	28	43.13
33	tr|A0A1X0YS11|A0A1X0YS11_ECOLX	Methionine--tRNA ligase OS=Escherichia coli GN=metG PE=3 SV=1	ECOLX	0	50.69	28	43.13
33	tr|A0A0L1CAN1|A0A0L1CAN1_ECOLX	Methionine--tRNA ligase OS=Escherichia coli GN=metG PE=3 SV=1	ECOLX	0	50.69	28	43.13
33	tr|A0A0E1LBH3|A0A0E1LBH3_ECOLX	Methionine--tRNA ligase OS=Escherichia coli GN=metG PE=3 SV=1	ECOLX	0	50.69	28	42.94
33	tr|A0A0D8WHK0|A0A0D8WHK0_ECOLX	Methionine--tRNA ligase OS=Escherichia coli GN=metG PE=3 SV=1	ECOLX	0	50.69	28	43.13
33	tr|A0A0A1A763|A0A0A1A763_ECOLX	Methionine--tRNA ligase OS=Escherichia coli GN=metG PE=3 SV=1	ECOLX	0	50.69	28	43.13
33	tr|A0A1Q6AAA3|A0A1Q6AAA3_ECOLX	Methionine--tRNA ligase OS=Escherichia coli GN=metG PE=3 SV=1	ECOLX	0	49.48	28	43.13
34	tr|C3TPM7|C3TPM7_ECOLX	Elongation factor Ts OS=Escherichia coli GN=tsf PE=1 SV=1	ECOLX	52.71	52.71	31	79.15
34	tr|A0A163D878|A0A163D878_ECOLX	Elongation factor Ts OS=Escherichia coli GN=tsf PE=3 SV=1	ECOLX	0	50.7	30	75.62
34	tr|A0A0P7MZ95|A0A0P7MZ95_ECOLX	Elongation factor Ts OS=Escherichia coli GN=tsf PE=3 SV=1	ECOLX	0	50.7	29	72.08
35	tr|J7QAE7|J7QAE7_ECOLX	ABC transporter substrate-binding protein OS=Escherichia coli GN=dppA PE=4 SV=1	ECOLX	51.57	51.58	30	58.69
35	tr|A0A1Y2XMG1|A0A1Y2XMG1_ECOLX	ABC transporter substrate-binding protein OS=Escherichia coli GN=AW059_16450 PE=4 SV=1	ECOLX	0	51.58	30	58.69
35	tr|A0A1X7AS94|A0A1X7AS94_ECOLX	Dipeptide-binding ABC transporter, periplasmic substrate-binding component (TC 3.A.1.5.2) OS=Escherichia coli GN=ECWI2_168 PE=4 SV=1	ECOLX	0	51.58	30	60.85
35	tr|A0A1M2TDA9|A0A1M2TDA9_ECOLX	ABC transporter substrate-binding protein OS=Escherichia coli GN=BK409_15050 PE=4 SV=1	ECOLX	0	51.58	30	58.69
35	tr|A0A1E5WX99|A0A1E5WX99_ECOLX	Peptide ABC transporter substrate-binding protein OS=Escherichia coli GN=BHF46_09905 PE=4 SV=1	ECOLX	0	51.58	30	58.69
35	tr|A0A0K4A027|A0A0K4A027_ECOLX	Dipeptide ABC transporter, substrate-binding protein OS=Escherichia coli GN=dppA_1 PE=4 SV=1	ECOLX	0	51.58	30	58.69
35	tr|A0A0B0VNI8|A0A0B0VNI8_ECOLX	Peptide ABC transporter substrate-binding protein OS=Escherichia coli GN=WR15_14825 PE=4 SV=1	ECOLX	0	51	30	58.69
35	tr|A0A0L7AHF2|A0A0L7AHF2_ECOLX	ABC transporter substrate-binding protein OS=Escherichia coli GN=AC067_11065 PE=4 SV=1	ECOLX	0	50.91	30	58.69
35	tr|E2QGQ2|E2QGQ2_ECOLX	ABC transporter substrate-binding protein OS=Escherichia coli GN=dppA_2 PE=4 SV=1	ECOLX	0	49.55	29	53.83
35	tr|A0A1X0YM23|A0A1X0YM23_ECOLX	Periplasmic dipeptide transporter OS=Escherichia coli GN=BHS81_21195 PE=4 SV=1	ECOLX	0	49.55	29	56.64
35	tr|A0A0P7P6X7|A0A0P7P6X7_ECOLX	Peptide ABC transporter substrate-binding protein OS=Escherichia coli GN=ACU57_13740 PE=4 SV=1	ECOLX	0	49.55	29	57.2
35	tr|A0A0D8WAA9|A0A0D8WAA9_ECOLX	ABC transporter substrate-binding protein OS=Escherichia coli GN=AKG99_02590 PE=4 SV=1	ECOLX	0	49.55	29	56.64
35	tr|A0A0A0G9X8|A0A0A0G9X8_ECOLX	Periplasmic dipeptide transport protein OS=Escherichia coli GN=EL75_0158 PE=4 SV=1	ECOLX	0	49.55	29	54.77
36	tr|C3TRN2|C3TRN2_ECOLX	Transaldolase OS=Escherichia coli GN=talB PE=3 SV=1	ECOLX	51.02	51.02	32	81.07
36	tr|A0A0H0RAE7|A0A0H0RAE7_ECOLX	Transaldolase OS=Escherichia coli GN=tal PE=3 SV=1	ECOLX	0	51.02	32	81.07
36	tr|A0A0B1MI19|A0A0B1MI19_ECOLX	Transaldolase OS=Escherichia coli GN=tal PE=3 SV=1	ECOLX	0	49.02	31	78.23
36	tr|W8T379|W8T379_ECOLX	Transaldolase OS=Escherichia coli GN=tal2 PE=3 SV=1	ECOLX	0	49.01	31	78.23
36	tr|A0A1E5MBM8|A0A1E5MBM8_ECOLX	Transaldolase OS=Escherichia coli GN=tal PE=3 SV=1	ECOLX	0	49.01	29	77.6
36	tr|A0A0L0Z581|A0A0L0Z581_ECOLX	Transaldolase OS=Escherichia coli GN=tal PE=3 SV=1	ECOLX	0	49.01	31	78.23
37	tr|J7QDK2|J7QDK2_ECOLX	Aminotransferase OS=Escherichia coli GN=aspC PE=3 SV=1	ECOLX	48.53	48.53	25	57.07
37	tr|A0A166SSP5|A0A166SSP5_ECOLX	Aminotransferase OS=Escherichia coli GN=AAW06_05725 PE=3 SV=1	ECOLX	0	48.53	25	57.07
37	tr|A0A0K4BIL5|A0A0K4BIL5_ECOLX	Aminotransferase OS=Escherichia coli GN=aspC_1 PE=3 SV=1	ECOLX	0	48.53	25	57.07
37	tr|A0A0F3WDA6|A0A0F3WDA6_ECOLX	Aminotransferase OS=Escherichia coli GN=AML07_02930 PE=3 SV=1	ECOLX	0	48.53	25	57.07
37	tr|A0A024L3Q7|A0A024L3Q7_ECOLX	Aminotransferase OS=Escherichia coli GN=aspC PE=3 SV=1	ECOLX	0	48.53	25	57.07
37	tr|A0A161ZBQ2|A0A161ZBQ2_ECOLX	Aminotransferase OS=Escherichia coli GN=XF28_18355 PE=3 SV=1	ECOLX	0	46.53	24	55.05
37	tr|A0A0L6Y4C3|A0A0L6Y4C3_ECOLX	Aminotransferase OS=Escherichia coli GN=AKG99_06055 PE=3 SV=1	ECOLX	0	46.53	24	53.03
37	tr|A0A0J2EN65|A0A0J2EN65_ECOLX	Aminotransferase OS=Escherichia coli GN=BK373_25440 PE=3 SV=1	ECOLX	0	46.53	24	53.03
37	tr|A0A0D0LKP2|A0A0D0LKP2_ECOLX	Aminotransferase OS=Escherichia coli GN=AC789_1c09660 PE=3 SV=1	ECOLX	0	46.53	24	54.29
37	tr|A0A066SNX8|A0A066SNX8_ECOLX	Aminotransferase OS=Escherichia coli GN=APU18_21770 PE=3 SV=1	ECOLX	0	46.53	24	53.03
38	tr|W8SQE5|W8SQE5_ECOLX	Molybdate ABC transporter substrate-binding protein OS=Escherichia coli GN=modA PE=4 SV=1	ECOLX	47.75	47.75	29	74.71
38	tr|A0A1X9TQG4|A0A1X9TQG4_ECOLX	Molybdate-binding periplasmic protein OS=Escherichia coli GN=CA593_25310 PE=4 SV=1	ECOLX	0	47.75	29	74.71
38	tr|A0A1X9K264|A0A1X9K264_ECOLX	Molybdate ABC transporter substrate-binding protein OS=Escherichia coli GN=BHT24_04330 PE=4 SV=1	ECOLX	0	47.75	29	74.71
38	tr|C3TI97|C3TI97_ECOLX	Molybdate ABC transporter substrate-binding protein OS=Escherichia coli GN=modA PE=4 SV=1	ECOLX	0	45.73	28	72.37
38	tr|A0A166U0L0|A0A166U0L0_ECOLX	Molybdate transporter OS=Escherichia coli GN=modA PE=4 SV=1	ECOLX	0	45.73	28	72.37
38	tr|A0A0K4MYH1|A0A0K4MYH1_ECOLX	Molybdate transporter periplasmic protein OS=Escherichia coli GN=modA PE=4 SV=1	ECOLX	0	45.73	28	71.98
38	tr|A0A0K3P909|A0A0K3P909_ECOLX	Molybdate ABC transporter substrate-binding protein OS=Escherichia coli GN=modA PE=4 SV=1	ECOLX	0	45.73	28	71.98
38	tr|A0A093E804|A0A093E804_ECOLX	Molybdate ABC transporter substrate-binding protein OS=Escherichia coli GN=modA PE=4 SV=1	ECOLX	0	45.73	28	72.37
39	tr|J7Q825|J7Q825_ECOLX	Cystine ABC transporter substrate-binding protein OS=Escherichia coli GN=fliY PE=3 SV=1	ECOLX	47.58	47.58	29	78.2
39	tr|E2QNB6|E2QNB6_ECOLX	Cysteine transport protein ABC superfamily OS=Escherichia coli GN=fliY PE=3 SV=1	ECOLX	0	47.58	29	78.2
39	tr|C3T527|C3T527_ECOLX	Cystine ABC transporter substrate-binding protein OS=Escherichia coli GN=ARC77_04660 PE=3 SV=1	ECOLX	0	47.58	29	78.2
39	tr|A0A1M1LDD9|A0A1M1LDD9_ECOLX	Cystine ABC transporter substrate-binding protein OS=Escherichia coli GN=AWP75_01895 PE=3 SV=1	ECOLX	0	47.58	29	78.2
39	tr|A0A1C0Y1G4|A0A1C0Y1G4_ECOLX	Cystine ABC transporter substrate-binding protein OS=Escherichia coli GN=BUE82_09300 PE=3 SV=1	ECOLX	0	47.58	29	78.2
39	tr|A0A166UIX7|A0A166UIX7_ECOLX	Cystine transporter subunit OS=Escherichia coli GN=AAW09_22110 PE=3 SV=1	ECOLX	0	47.58	29	78.2
39	tr|A0A0K5IZW2|A0A0K5IZW2_ECOLX	Cystine transporter subunit OS=Escherichia coli GN=fliY PE=3 SV=1	ECOLX	0	47.58	29	72.98
39	tr|A0A0K4ANU3|A0A0K4ANU3_ECOLX	Cystine transporter subunit OS=Escherichia coli GN=fliY PE=3 SV=1	ECOLX	0	47.58	29	72.98
39	tr|A0A0K3H3B9|A0A0K3H3B9_ECOLX	Cystine transporter subunit OS=Escherichia coli GN=fliY PE=3 SV=1	ECOLX	0	47.58	29	72.98
39	tr|A0A0J1X3T6|A0A0J1X3T6_ECOLX	Cystine transporter subunit OS=Escherichia coli GN=fliY PE=3 SV=1	ECOLX	0	47.58	29	72.98
39	tr|A0A0D6ISZ7|A0A0D6ISZ7_ECOLX	Cystine transporter subunit OS=Escherichia coli GN=fliY PE=3 SV=1	ECOLX	0	47.58	29	72.98
39	tr|A0A066QKA7|A0A066QKA7_ECOLX	Cystine ABC transporter substrate-binding protein OS=Escherichia coli GN=ACU57_15360 PE=3 SV=1	ECOLX	0	47.58	29	78.2
39	tr|A0A061K3D2|A0A061K3D2_ECOLX	Cystine ABC transporter substrate-binding protein OS=Escherichia coli GN=AC067_19305 PE=3 SV=1	ECOLX	0	47.58	29	78.2
39	tr|A0A024L2E8|A0A024L2E8_ECOLX	Cystine transporter subunit OS=Escherichia coli GN=fliY PE=3 SV=1	ECOLX	0	47.58	29	72.98
39	tr|A0A0A0HB36|A0A0A0HB36_ECOLX	Cystine-binding periplasmic protein OS=Escherichia coli GN=EL79_1745 PE=3 SV=1	ECOLX	0	45.62	28	70.53
39	tr|A0A0A0G553|A0A0A0G553_ECOLX	Cystine-binding periplasmic protein OS=Escherichia coli GN=EL75_1705 PE=3 SV=1	ECOLX	0	45.62	28	75.56
39	tr|A0A1Y2XT02|A0A1Y2XT02_ECOLX	Cystine ABC transporter substrate-binding protein OS=Escherichia coli GN=AW059_03025 PE=3 SV=1	ECOLX	0	45.54	28	72.93
39	tr|A0A1V3VQC7|A0A1V3VQC7_ECOLX	Cystine ABC transporter substrate-binding protein OS=Escherichia coli GN=BMT97_00245 PE=3 SV=1	ECOLX	0	45.54	28	69.92
39	tr|A0A1D7Q173|A0A1D7Q173_ECOLX	Cystine-binding periplasmic protein OS=Escherichia coli GN=fliY PE=3 SV=1	ECOLX	0	45.54	28	65.26
39	tr|A0A193MQ48|A0A193MQ48_ECOLX	Cystine transporter subunit OS=Escherichia coli GN=GJ12_12610 PE=3 SV=1	ECOLX	0	45.54	27	74.06
39	tr|A0A166TEB6|A0A166TEB6_ECOLX	Cystine transporter subunit OS=Escherichia coli GN=AAW06_03785 PE=3 SV=1	ECOLX	0	45.54	28	73.68
39	tr|A0A0K4M9Z9|A0A0K4M9Z9_ECOLX	Cystine transporter subunit OS=Escherichia coli GN=fliY PE=3 SV=1	ECOLX	0	45.54	27	69.82
39	tr|A0A0K3I4S5|A0A0K3I4S5_ECOLX	Cystine transporter subunit OS=Escherichia coli GN=fliY PE=3 SV=1	ECOLX	0	45.54	28	68.07
39	tr|A0A0A1A961|A0A0A1A961_ECOLX	Cystine ABC transporter substrate-binding protein OS=Escherichia coli GN=A4T40_14410 PE=3 SV=1	ECOLX	0	45.54	28	69.92
40	tr|A0A024KZS7|A0A024KZS7_ECOLX	Peptidase B OS=Escherichia coli GN=pepB PE=3 SV=1	ECOLX	47.51	47.54	28	62.53
40	tr|W8TD38|W8TD38_ECOLX	Peptidase B OS=Escherichia coli GN=pepB PE=3 SV=1	ECOLX	0	45.48	27	59.25
40	tr|A0A1S0WR49|A0A1S0WR49_ECOLX	Peptidase B OS=Escherichia coli GN=pepB PE=3 SV=1	ECOLX	0	45.48	27	58.31
41	Contig449_ORF	Contig449_ORF	Histomonas	47.47	47.5	31	73.03
42	tr|E2QEJ9|E2QEJ9_ECOLX	Polyribonucleotide nucleotidyltransferase OS=Escherichia coli GN=pnp PE=3 SV=1	ECOLX	47.43	47.49	24	43.6
42	tr|A0A1Y5C2H7|A0A1Y5C2H7_ECOLX	Polyribonucleotide nucleotidyltransferase OS=Escherichia coli GN=pnp PE=3 SV=1	ECOLX	0	47.49	24	43.6
42	tr|A0A168C2Y7|A0A168C2Y7_ECOLX	Polyribonucleotide nucleotidyltransferase OS=Escherichia coli GN=pnp PE=3 SV=1	ECOLX	0	47.49	24	43.6
42	tr|A0A0K3F5Y5|A0A0K3F5Y5_ECOLX	Polyribonucleotide nucleotidyltransferase OS=Escherichia coli GN=pnp PE=3 SV=1	ECOLX	0	47.49	24	43.6
42	tr|A0A0B0W0J8|A0A0B0W0J8_ECOLX	Polyribonucleotide nucleotidyltransferase OS=Escherichia coli GN=pnp PE=3 SV=1	ECOLX	0	47.49	24	43.6
42	tr|A0A066SQ59|A0A066SQ59_ECOLX	Polyribonucleotide nucleotidyltransferase OS=Escherichia coli GN=pnp PE=3 SV=1	ECOLX	0	47.49	24	43.6
42	tr|A0A061K888|A0A061K888_ECOLX	Polyribonucleotide nucleotidyltransferase OS=Escherichia coli GN=pnp PE=3 SV=1	ECOLX	0	47.49	24	43.6
42	tr|A0A024L8I7|A0A024L8I7_ECOLX	Polyribonucleotide nucleotidyltransferase OS=Escherichia coli GN=pnp PE=3 SV=1	ECOLX	0	47.49	24	43.6
42	tr|C3SSR2|C3SSR2_ECOLX	Polyribonucleotide nucleotidyltransferase OS=Escherichia coli GN=pnp PE=3 SV=1	ECOLX	0	46.26	24	42.23
42	tr|A0A1U9TU94|A0A1U9TU94_ECOLX	Polyribonucleotide nucleotidyltransferase OS=Escherichia coli GN=pnp PE=3 SV=1	ECOLX	0	46.26	24	42.23
42	tr|A0A1Q6BA88|A0A1Q6BA88_ECOLX	Polyribonucleotide nucleotidyltransferase OS=Escherichia coli GN=pnp PE=3 SV=1	ECOLX	0	46.26	24	42.23
42	tr|A0A135PY72|A0A135PY72_ECOLX	Polyribonucleotide nucleotidyltransferase OS=Escherichia coli GN=pnp PE=3 SV=1	ECOLX	0	46.26	24	42.23
42	tr|A0A0E1LCF0|A0A0E1LCF0_ECOLX	Polyribonucleotide nucleotidyltransferase OS=Escherichia coli GN=pnp PE=3 SV=1	ECOLX	0	46.26	24	42.23
42	tr|A0A0A0GD76|A0A0A0GD76_ECOLX	Polyribonucleotide nucleotidyltransferase OS=Escherichia coli GN=pnp PE=3 SV=1	ECOLX	0	46.26	24	42.23
42	tr|A0A166SGT0|A0A166SGT0_ECOLX	Polyribonucleotide nucleotidyltransferase OS=Escherichia coli GN=pnp PE=3 SV=1	ECOLX	0	45.41	23	41.49
42	tr|A0A0F3VAX2|A0A0F3VAX2_ECOLX	Polyribonucleotide nucleotidyltransferase OS=Escherichia coli GN=pnp PE=3 SV=1	ECOLX	0	45.41	23	42.05
43	tr|E2QQ11|E2QQ11_ECOLX	Serine hydroxymethyltransferase OS=Escherichia coli GN=glyA PE=3 SV=1	ECOLX	47.32	47.33	27	57.55
43	tr|C3SZE2|C3SZE2_ECOLX	Serine hydroxymethyltransferase OS=Escherichia coli GN=glyA PE=3 SV=1	ECOLX	0	47.33	27	57.55
43	tr|A0A1M2F7Y5|A0A1M2F7Y5_ECOLX	Serine hydroxymethyltransferase OS=Escherichia coli GN=glyA PE=3 SV=1	ECOLX	0	47.33	27	57.55
43	tr|A0A0U4J7Y9|A0A0U4J7Y9_ECOLX	Serine hydroxymethyltransferase OS=Escherichia coli GN=glyA PE=3 SV=1	ECOLX	0	47.33	27	57.28
43	tr|A0A0L7ANQ8|A0A0L7ANQ8_ECOLX	Serine hydroxymethyltransferase OS=Escherichia coli GN=glyA PE=3 SV=1	ECOLX	0	47.33	27	57.55
43	tr|A0A1Q6BEC8|A0A1Q6BEC8_ECOLX	Serine hydroxymethyltransferase OS=Escherichia coli GN=glyA PE=3 SV=1	ECOLX	0	45.31	26	55.88
43	tr|A0A166S071|A0A166S071_ECOLX	Serine hydroxymethyltransferase OS=Escherichia coli GN=glyA PE=3 SV=1	ECOLX	0	45.31	26	55.64
43	tr|A0A148HUX2|A0A148HUX2_ECOLX	Serine hydroxymethyltransferase OS=Escherichia coli GN=glyA PE=3 SV=1	ECOLX	0	45.31	26	52.03
43	tr|A0A0K4M9S2|A0A0K4M9S2_ECOLX	Serine hydroxymethyltransferase OS=Escherichia coli GN=glyA PE=3 SV=1	ECOLX	0	45.31	24	54.68
43	tr|A0A0J8XXL7|A0A0J8XXL7_ECOLX	Serine hydroxymethyltransferase OS=Escherichia coli GN=glyA PE=3 SV=1	ECOLX	0	45.31	26	52.28
43	tr|A0A0F3UV94|A0A0F3UV94_ECOLX	Serine hydroxymethyltransferase OS=Escherichia coli GN=glyA PE=3 SV=1	ECOLX	0	45.31	26	55.64
44	tr|J7R1N6|J7R1N6_ECOLX	Phenylalanine--tRNA ligase beta subunit OS=Escherichia coli GN=pheT PE=3 SV=1	ECOLX	46.8	46.86	24	33.96
44	tr|A0A1Y0R341|A0A1Y0R341_ECOLX	Phenylalanine--tRNA ligase beta subunit OS=Escherichia coli GN=pheT PE=3 SV=1	ECOLX	0	46.86	24	33.96
44	tr|A0A1Y0PR01|A0A1Y0PR01_ECOLX	Phenylalanine--tRNA ligase beta subunit OS=Escherichia coli GN=pheT PE=3 SV=1	ECOLX	0	46.86	24	33.96
44	tr|A0A1V3VK23|A0A1V3VK23_ECOLX	Phenylalanine--tRNA ligase beta subunit OS=Escherichia coli GN=pheT PE=3 SV=1	ECOLX	0	46.86	24	33.96
44	tr|A0A1U9T4Q6|A0A1U9T4Q6_ECOLX	Phenylalanine--tRNA ligase beta subunit OS=Escherichia coli GN=pheT PE=3 SV=1	ECOLX	0	46.86	24	33.96
44	tr|A0A1Q4PH15|A0A1Q4PH15_ECOLX	Phenylalanine--tRNA ligase beta subunit OS=Escherichia coli GN=pheT PE=3 SV=1	ECOLX	0	46.86	24	33.96
44	tr|A0A1M0D0T5|A0A1M0D0T5_ECOLX	Phenylalanine--tRNA ligase beta subunit OS=Escherichia coli GN=pheT PE=3 SV=1	ECOLX	0	46.86	24	33.96
44	tr|A0A193LSS2|A0A193LSS2_ECOLX	Phenylalanine--tRNA ligase beta subunit OS=Escherichia coli GN=pheT PE=3 SV=1	ECOLX	0	46.86	24	33.96
44	tr|A0A168F4E4|A0A168F4E4_ECOLX	Phenylalanine--tRNA ligase beta subunit OS=Escherichia coli GN=pheT PE=3 SV=1	ECOLX	0	46.86	24	33.96
44	tr|A0A148HAT7|A0A148HAT7_ECOLX	Phenylalanine--tRNA ligase beta subunit OS=Escherichia coli GN=pheT PE=3 SV=1	ECOLX	0	46.86	24	33.96
44	tr|A0A0Q2YYI9|A0A0Q2YYI9_ECOLX	Phenylalanine--tRNA ligase beta subunit OS=Escherichia coli GN=pheT PE=3 SV=1	ECOLX	0	46.86	24	33.96
44	tr|A0A0N8IRD3|A0A0N8IRD3_ECOLX	Phenylalanine--tRNA ligase beta subunit OS=Escherichia coli GN=pheT PE=3 SV=1	ECOLX	0	46.86	24	33.96
44	tr|A0A0K3YLK2|A0A0K3YLK2_ECOLX	Phenylalanine--tRNA ligase beta subunit OS=Escherichia coli GN=pheT PE=3 SV=1	ECOLX	0	46.86	24	33.96
44	tr|A0A0J8XMQ7|A0A0J8XMQ7_ECOLX	Phenylalanine--tRNA ligase beta subunit OS=Escherichia coli GN=pheT PE=3 SV=1	ECOLX	0	46.86	24	33.96
44	tr|A0A0J3YAE1|A0A0J3YAE1_ECOLX	Phenylalanine--tRNA ligase beta subunit OS=Escherichia coli GN=pheT PE=3 SV=1	ECOLX	0	46.86	24	33.96
44	tr|A0A0H0KX48|A0A0H0KX48_ECOLX	Phenylalanine--tRNA ligase beta subunit OS=Escherichia coli GN=pheT PE=3 SV=1	ECOLX	0	46.86	24	33.96
44	tr|A0A0F3T0M2|A0A0F3T0M2_ECOLX	Phenylalanine--tRNA ligase beta subunit OS=Escherichia coli GN=pheT PE=3 SV=1	ECOLX	0	46.86	24	33.96
44	tr|A0A0D0LP29|A0A0D0LP29_ECOLX	Phenylalanine--tRNA ligase beta subunit OS=Escherichia coli GN=pheT PE=3 SV=1	ECOLX	0	46.86	24	33.96
44	tr|A0A0A1A4J0|A0A0A1A4J0_ECOLX	Phenylalanine--tRNA ligase beta subunit OS=Escherichia coli GN=pheT PE=3 SV=1	ECOLX	0	46.86	24	33.96
44	tr|A0A085NZD9|A0A085NZD9_ECOLX	Phenylalanine--tRNA ligase beta subunit OS=Escherichia coli GN=pheT PE=3 SV=1	ECOLX	0	46.86	24	33.96
44	tr|A0A024L233|A0A024L233_ECOLX	Phenylalanine--tRNA ligase beta subunit OS=Escherichia coli GN=pheT PE=3 SV=1	ECOLX	0	46.86	24	33.96
44	tr|A0A1Q6A760|A0A1Q6A760_ECOLX	Phenylalanine--tRNA ligase beta subunit OS=Escherichia coli GN=pheT PE=3 SV=1	ECOLX	0	45.6	24	33.96
44	tr|A0A0B1BPY1|A0A0B1BPY1_ECOLX	Phenylalanine--tRNA ligase beta subunit OS=Escherichia coli GN=pheT PE=3 SV=1	ECOLX	0	45.6	24	33.96
44	tr|C3T7S5|C3T7S5_ECOLX	Phenylalanine--tRNA ligase beta subunit OS=Escherichia coli GN=pheT PE=3 SV=1	ECOLX	0	45.56	23	32.83
44	tr|C3T7S2|C3T7S2_ECOLX	Phenylalanine--tRNA ligase beta subunit OS=Escherichia coli GN=pheT PE=3 SV=1	ECOLX	0	45.56	23	32.83
44	tr|A0A1M2U2G2|A0A1M2U2G2_ECOLX	Phenylalanine--tRNA ligase beta subunit OS=Escherichia coli GN=pheT PE=3 SV=1	ECOLX	0	45.56	23	32.83
44	tr|A0A161R0L9|A0A161R0L9_ECOLX	Phenylalanine--tRNA ligase beta subunit OS=Escherichia coli GN=pheT PE=3 SV=1	ECOLX	0	45.56	23	32.83
44	tr|A0A0F3UJC3|A0A0F3UJC3_ECOLX	Phenylalanine--tRNA ligase beta subunit OS=Escherichia coli GN=pheT PE=3 SV=1	ECOLX	0	45.56	23	32.83
44	tr|A0A1V1GDX9|A0A1V1GDX9_ECOLX	Phenylalanine--tRNA ligase beta subunit OS=Escherichia coli GN=pheT PE=3 SV=1	ECOLX	0	44.78	23	32.58
44	tr|A0A1C7CEQ2|A0A1C7CEQ2_ECOLX	Phenylalanine--tRNA ligase beta subunit OS=Escherichia coli GN=pheT PE=3 SV=1	ECOLX	0	44.78	23	32.2
44	tr|A0A192EPW1|A0A192EPW1_ECOLX	Phenylalanine--tRNA ligase beta subunit OS=Escherichia coli GN=pheT PE=3 SV=1	ECOLX	0	44.78	23	32.33
44	tr|A0A0V9S4R6|A0A0V9S4R6_ECOLX	Phenylalanine--tRNA ligase beta subunit OS=Escherichia coli GN=pheT PE=3 SV=1	ECOLX	0	44.78	23	31.19
44	tr|A0A0P7R6Q1|A0A0P7R6Q1_ECOLX	Phenylalanine--tRNA ligase beta subunit OS=Escherichia coli GN=pheT PE=3 SV=1	ECOLX	0	44.78	23	32.45
44	tr|A0A061YG46|A0A061YG46_ECOLX	Phenylalanine--tRNA ligase beta subunit OS=Escherichia coli GN=pheT PE=3 SV=1	ECOLX	0	44.78	23	31.19
44	tr|A0A0J2BFM2|A0A0J2BFM2_ECOLX	Phenylalanine--tRNA ligase beta subunit OS=Escherichia coli GN=pheT PE=3 SV=1	ECOLX	0	44.39	23	32.2
44	tr|A0A1X9V984|A0A1X9V984_ECOLX	Phenylalanine--tRNA ligase beta subunit OS=Escherichia coli GN=pheT PE=3 SV=1	ECOLX	0	44.2	23	31.19
45	Contig764_ORF	Contig764_ORF	Histomonas	46.6	46.63	25	43.85
46	tr|C3SL97|C3SL97_ECOLX	ATP synthase subunit alpha OS=Escherichia coli GN=atpA PE=3 SV=1	ECOLX	46.59	46.66	25	54.19
46	tr|A0A0B1MQ83|A0A0B1MQ83_ECOLX	ATP synthase subunit alpha OS=Escherichia coli GN=atpA PE=3 SV=1	ECOLX	0	44.58	24	52.44
47	Contig1024_ORF	Contig1024_ORF	Histomonas	46.57	46.61	26	40
48	tr|W8SS35|W8SS35_ECOLX	Phosphoserine aminotransferase OS=Escherichia coli GN=serC PE=3 SV=1	ECOLX	45.95	45.95	25	62.98
48	tr|J7QP89|J7QP89_ECOLX	Phosphoserine aminotransferase OS=Escherichia coli GN=serC PE=3 SV=1	ECOLX	0	45.95	25	62.98
48	tr|C3TGD2|C3TGD2_ECOLX	Phosphoserine aminotransferase OS=Escherichia coli GN=serC PE=3 SV=1	ECOLX	0	45.95	25	62.98
48	tr|A0A1M2J3M1|A0A1M2J3M1_ECOLX	Phosphoserine aminotransferase OS=Escherichia coli GN=serC PE=3 SV=1	ECOLX	0	45.95	25	62.98
48	tr|A0A0U4IP05|A0A0U4IP05_ECOLX	Phosphoserine aminotransferase OS=Escherichia coli GN=serC PE=3 SV=1	ECOLX	0	45.95	25	62.98
48	tr|A0A0K4A7Y2|A0A0K4A7Y2_ECOLX	Phosphoserine aminotransferase OS=Escherichia coli GN=serC PE=3 SV=1	ECOLX	0	45.95	25	62.98
48	tr|A0A0J3W361|A0A0J3W361_ECOLX	Phosphoserine aminotransferase OS=Escherichia coli GN=serC PE=3 SV=1	ECOLX	0	45.95	25	62.98
48	tr|A0A037YAR3|A0A037YAR3_ECOLX	Phosphoserine aminotransferase OS=Escherichia coli GN=serC PE=3 SV=1	ECOLX	0	45.95	25	62.98
48	tr|C3TGD3|C3TGD3_ECOLX	Phosphoserine aminotransferase OS=Escherichia coli GN=serC PE=3 SV=1	ECOLX	0	43.95	24	57.73
48	tr|A0A1X0YVY6|A0A1X0YVY6_ECOLX	Phosphoserine aminotransferase OS=Escherichia coli GN=serC PE=3 SV=1	ECOLX	0	43.95	24	60.22
48	tr|A0A166SS25|A0A166SS25_ECOLX	Phosphoserine aminotransferase OS=Escherichia coli GN=serC PE=3 SV=1	ECOLX	0	43.95	24	60.22
48	tr|A0A152C8I1|A0A152C8I1_ECOLX	Phosphoserine aminotransferase OS=Escherichia coli GN=serC PE=3 SV=1	ECOLX	0	43.95	24	59.12
48	tr|A0A0K4UAA5|A0A0K4UAA5_ECOLX	Phosphoserine aminotransferase OS=Escherichia coli GN=serC PE=3 SV=1	ECOLX	0	43.95	24	60.22
49	tr|W8T0P9|W8T0P9_ECOLX	Aminopeptidase OS=Escherichia coli GN=pepN PE=4 SV=1	ECOLX	44.8	44.82	23	29.54
49	tr|A0A1Q6AFP4|A0A1Q6AFP4_ECOLX	Aminopeptidase N OS=Escherichia coli GN=ACN77_12785 PE=4 SV=1	ECOLX	0	44.82	23	29.54
49	tr|A0A0L1BRH0|A0A0L1BRH0_ECOLX	Aminopeptidase N OS=Escherichia coli GN=pepN PE=4 SV=1	ECOLX	0	44.82	23	29.54
49	tr|A0A0K5T7W0|A0A0K5T7W0_ECOLX	Aminopeptidase N OS=Escherichia coli GN=pepN PE=4 SV=1	ECOLX	0	44.82	23	29.54
49	tr|A0A0K3H5M7|A0A0K3H5M7_ECOLX	Aminopeptidase N OS=Escherichia coli GN=pepN PE=4 SV=1	ECOLX	0	44.82	23	29.54
49	tr|A0A0A0G348|A0A0A0G348_ECOLX	Aminopeptidase N OS=Escherichia coli GN=EL75_2810 PE=4 SV=1	ECOLX	0	44.82	23	29.54
49	tr|A0A024L4E3|A0A024L4E3_ECOLX	Aminopeptidase OS=Escherichia coli GN=pepN PE=4 SV=1	ECOLX	0	44.82	23	29.54
49	tr|J7QPB9|J7QPB9_ECOLX	Aminopeptidase OS=Escherichia coli GN=pepN PE=4 SV=1	ECOLX	0	42.79	22	28.16
49	tr|A0A0D0MEW0|A0A0D0MEW0_ECOLX	Aminopeptidase OS=Escherichia coli GN=pepN PE=4 SV=1	ECOLX	0	42.79	22	28.16
49	tr|A0A0C2EK23|A0A0C2EK23_ECOLX	Aminopeptidase N OS=Escherichia coli GN=pepN PE=4 SV=1	ECOLX	0	42.79	22	28.05
49	tr|A0A0B0VSM0|A0A0B0VSM0_ECOLX	Aminopeptidase N OS=Escherichia coli GN=pepN PE=4 SV=1	ECOLX	0	42.79	22	28.05
50	Contig1384_ORF	Contig1384_ORF	Histomonas	44.63	44.65	25	61.32
51	tr|C3TGB2|C3TGB2_ECOLX	30S ribosomal protein S1 OS=Escherichia coli GN=rpsA PE=3 SV=1	ECOLX	44.62	44.63	24	40.39
51	tr|A0A1V1FSR6|A0A1V1FSR6_ECOLX	30S ribosomal protein S1 OS=Escherichia coli GN=rpsA PE=3 SV=1	ECOLX	0	44.63	24	40.39
51	tr|A0A0K4U4V3|A0A0K4U4V3_ECOLX	30S ribosomal protein S1 OS=Escherichia coli GN=rpsA PE=3 SV=1	ECOLX	0	42.62	23	38.06
52	tr|J7Q8L8|J7Q8L8_ECOLX	Phosphate acetyltransferase OS=Escherichia coli GN=pta PE=3 SV=1	ECOLX	44.3	44.37	23	37.39
52	tr|C3T277|C3T277_ECOLX	Phosphate acetyltransferase OS=Escherichia coli GN=pta PE=3 SV=1	ECOLX	0	44.37	23	37.39
52	tr|A0A1K0IGG5|A0A1K0IGG5_ECOLX	Phosphate acetyltransferase OS=Escherichia coli GN=pta PE=3 SV=1	ECOLX	0	44.37	23	37.39
52	tr|A0A193LV42|A0A193LV42_ECOLX	Phosphate acetyltransferase OS=Escherichia coli GN=GJ11_15420 PE=3 SV=1	ECOLX	0	44.37	23	37.39
52	tr|A0A166S4R5|A0A166S4R5_ECOLX	Phosphate acetyltransferase OS=Escherichia coli GN=AAW06_12170 PE=3 SV=1	ECOLX	0	44.37	23	37.34
52	tr|A0A135PUP6|A0A135PUP6_ECOLX	Phosphate acetyltransferase OS=Escherichia coli GN=HMPREF3040_00928 PE=3 SV=1	ECOLX	0	44.37	23	37.66
52	tr|A0A0J2EG33|A0A0J2EG33_ECOLX	Phosphate acetyltransferase OS=Escherichia coli GN=SK85_02547 PE=3 SV=1	ECOLX	0	44.37	23	37.39
52	tr|A0A140RRV0|A0A140RRV0_ECOLX	Phosphate acetyltransferase OS=Escherichia coli GN=UN86_09865 PE=3 SV=1	ECOLX	0	43.6	23	37.39
52	tr|A0A1M2U404|A0A1M2U404_ECOLX	Phosphate acetyltransferase OS=Escherichia coli GN=BK400_07940 PE=3 SV=1	ECOLX	0	42.29	22	34.31
52	tr|A0A0D8WFK4|A0A0D8WFK4_ECOLX	Phosphate acetyltransferase OS=Escherichia coli GN=UC41_09225 PE=3 SV=1	ECOLX	0	42.29	22	35.43
53	tr|E2QHG9|E2QHG9_ECOLX	Alkyl hydroperoxide reductase OS=Escherichia coli GN=ahpF PE=3 SV=1	ECOLX	43.76	43.82	23	53.55
53	tr|A0A1L4IRV1|A0A1L4IRV1_ECOLX	Alkyl hydroperoxide reductase OS=Escherichia coli GN=RG28_01510 PE=3 SV=1	ECOLX	0	43.82	23	53.55
53	tr|A0A193LNE3|A0A193LNE3_ECOLX	Alkyl hydroperoxide reductase OS=Escherichia coli GN=GJ11_03340 PE=3 SV=1	ECOLX	0	43.82	23	53.55
53	tr|A0A0V9RAB0|A0A0V9RAB0_ECOLX	Alkyl hydroperoxide reductase subunit F OS=Escherichia coli GN=APU18_23970 PE=3 SV=1	ECOLX	0	43.82	23	53.55
53	tr|C3TJX4|C3TJX4_ECOLX	Alkyl hydroperoxide reductase F52a subunit OS=Escherichia coli GN=ECs0645 PE=3 SV=1	ECOLX	0	43.54	23	52.54
53	tr|C3TJX2|C3TJX2_ECOLX	Alkyl hydroperoxide reductase OS=Escherichia coli GN=ahpF PE=3 SV=1	ECOLX	0	43.54	23	52.54
53	tr|A0A1Q6B1B5|A0A1Q6B1B5_ECOLX	Alkyl hydroperoxide reductase subunit F OS=Escherichia coli GN=ACN81_02770 PE=3 SV=1	ECOLX	0	43.52	23	52.54
53	tr|A0A0D8W8T6|A0A0D8W8T6_ECOLX	Alkyl hydroperoxide reductase OS=Escherichia coli GN=APT94_14085 PE=3 SV=1	ECOLX	0	43.38	23	53.55
53	tr|A0A0L7AGK8|A0A0L7AGK8_ECOLX	Alkyl hydroperoxide reductase OS=Escherichia coli GN=AC067_14745 PE=3 SV=1	ECOLX	0	41.79	22	51.82
53	tr|A0A166WZ15|A0A166WZ15_ECOLX	Alkyl hydroperoxide reductase OS=Escherichia coli GN=AAW09_07640 PE=3 SV=1	ECOLX	0	41.75	22	51.44
53	tr|A0A0K5W5K8|A0A0K5W5K8_ECOLX	Alkyl hydroperoxide reductase OS=Escherichia coli GN=ahpF PE=3 SV=1	ECOLX	0	41.63	22	51.04
54	Contig1276_ORF	Contig1276_ORF	Histomonas	43.44	43.48	21	65.19
55	tr|J7QND8|J7QND8_ECOLX	Glutamine--tRNA ligase OS=Escherichia coli GN=glnS PE=3 SV=1	ECOLX	43.35	43.47	24	46.57
55	tr|A0A148HFZ4|A0A148HFZ4_ECOLX	Glutamine--tRNA ligase OS=Escherichia coli GN=glnS PE=3 SV=1	ECOLX	0	43.47	24	46.57
55	tr|A0A0K4A3A2|A0A0K4A3A2_ECOLX	Glutamine--tRNA ligase OS=Escherichia coli GN=glnS PE=3 SV=1	ECOLX	0	43.47	24	46.57
55	tr|A0A0J2BKW1|A0A0J2BKW1_ECOLX	Glutamine--tRNA ligase OS=Escherichia coli GN=glnS PE=3 SV=1	ECOLX	0	43.47	24	46.57
55	tr|A0A0J2B5A3|A0A0J2B5A3_ECOLX	Glutamine--tRNA ligase OS=Escherichia coli GN=glnS PE=3 SV=1	ECOLX	0	43.47	24	46.57
55	tr|A0A023L7V2|A0A023L7V2_ECOLX	Glutamine--tRNA ligase OS=Escherichia coli GN=glnS PE=3 SV=1	ECOLX	0	43.47	24	46.57
55	tr|A0A0H0KYB5|A0A0H0KYB5_ECOLX	Glutamine--tRNA ligase OS=Escherichia coli GN=glnS PE=3 SV=1	ECOLX	0	41.72	23	45.13
55	tr|A0A085P4Q3|A0A085P4Q3_ECOLX	Glutamine--tRNA ligase OS=Escherichia coli GN=glnS PE=3 SV=1	ECOLX	0	41.45	22	43.32
55	tr|E2QI67|E2QI67_ECOLX	Glutamine--tRNA ligase OS=Escherichia coli GN=glnS PE=3 SV=1	ECOLX	0	41.38	22	43.32
55	tr|A0A1S0WLD3|A0A1S0WLD3_ECOLX	Glutamine--tRNA ligase OS=Escherichia coli GN=glnS PE=3 SV=1	ECOLX	0	41.38	23	43.68
55	tr|A0A1Q4PDY2|A0A1Q4PDY2_ECOLX	Glutamine--tRNA ligase OS=Escherichia coli GN=glnS PE=3 SV=1	ECOLX	0	41.38	23	44.4
55	tr|A0A166VNR9|A0A166VNR9_ECOLX	Glutamine--tRNA ligase OS=Escherichia coli GN=glnS PE=3 SV=1	ECOLX	0	41.38	23	43.94
55	tr|A0A0J2F0W4|A0A0J2F0W4_ECOLX	Glutamine--tRNA ligase OS=Escherichia coli GN=glnS PE=3 SV=1	ECOLX	0	41.38	22	41.7
56	tr|E2D2R3|E2D2R3_ECOLX	2,5-didehydrogluconate reductase OS=Escherichia coli GN=dkgA PE=4 SV=1	ECOLX	42.83	42.86	26	73.45
56	tr|A0A0K4L755|A0A0K4L755_ECOLX	2,5-diketo-D-gluconic acid reductase A OS=Escherichia coli GN=dkgA PE=4 SV=1	ECOLX	0	42.86	26	73.45
56	tr|A0A1V2FWS4|A0A1V2FWS4_ECOLX	2,5-diketo-D-gluconic acid reductase A OS=Escherichia coli GN=BXT93_26840 PE=4 SV=1	ECOLX	0	41.84	26	73.45
56	tr|A0A1Y2YKJ4|A0A1Y2YKJ4_ECOLX	2,5-didehydrogluconate reductase A OS=Escherichia coli GN=AW059_21180 PE=4 SV=1	ECOLX	0	40.81	25	70.18
56	tr|A0A1M2U1N5|A0A1M2U1N5_ECOLX	2,5-didehydrogluconate reductase A OS=Escherichia coli GN=BK400_12325 PE=4 SV=1	ECOLX	0	40.81	25	70.18
56	tr|A0A1E5WZW4|A0A1E5WZW4_ECOLX	2,5-didehydrogluconate reductase A OS=Escherichia coli GN=BHF46_06445 PE=4 SV=1	ECOLX	0	40.81	23	63.27
56	tr|A0A085P7P7|A0A085P7P7_ECOLX	2,5-diketo-D-gluconic acid reductase OS=Escherichia coli GN=dkgA PE=4 SV=1	ECOLX	0	40.81	25	71.27
57	tr|J7R8P1|J7R8P1_ECOLX	Transketolase OS=Escherichia coli GN=tktA PE=3 SV=1	ECOLX	42.55	42.57	23	37.41
57	tr|C3SVC7|C3SVC7_ECOLX	Transketolase OS=Escherichia coli GN=tktA PE=3 SV=1	ECOLX	0	42.57	23	37.41
57	tr|A0A1Y0PEZ3|A0A1Y0PEZ3_ECOLX	Transketolase OS=Escherichia coli GN=BUQ71_04110 PE=3 SV=1	ECOLX	0	42.57	23	37.41
57	tr|A0A1E5WZM2|A0A1E5WZM2_ECOLX	Transketolase OS=Escherichia coli GN=AW059_11720 PE=3 SV=1	ECOLX	0	42.57	23	37.41
57	tr|A0A166ZBW0|A0A166ZBW0_ECOLX	Transketolase OS=Escherichia coli GN=AML35_04380 PE=3 SV=1	ECOLX	0	42.57	23	37.41
57	tr|A0A0L6XUT7|A0A0L6XUT7_ECOLX	Transketolase OS=Escherichia coli GN=AKG99_21880 PE=3 SV=1	ECOLX	0	42.57	23	37.41
57	tr|A0A0L1C9D7|A0A0L1C9D7_ECOLX	Transketolase OS=Escherichia coli GN=AMK83_18930 PE=3 SV=1	ECOLX	0	42.57	23	37.41
57	tr|A0A0K4GXF2|A0A0K4GXF2_ECOLX	Transketolase OS=Escherichia coli GN=tktA PE=3 SV=1	ECOLX	0	42.57	23	37.41
57	tr|A0A0J3YQU8|A0A0J3YQU8_ECOLX	Transketolase OS=Escherichia coli GN=SM09_03095 PE=3 SV=1	ECOLX	0	42.57	23	37.41
57	tr|A0A0J2ED42|A0A0J2ED42_ECOLX	Transketolase OS=Escherichia coli GN=SK85_03195 PE=3 SV=1	ECOLX	0	42.57	23	37.41
57	tr|A0A0H0E8Q9|A0A0H0E8Q9_ECOLX	Transketolase OS=Escherichia coli GN=tktA PE=3 SV=1	ECOLX	0	42.57	23	37.41
57	tr|A0A0G9FNH3|A0A0G9FNH3_ECOLX	Transketolase OS=Escherichia coli GN=APU18_17800 PE=3 SV=1	ECOLX	0	42.57	23	37.41
57	tr|A0A0F3UVR2|A0A0F3UVR2_ECOLX	Transketolase OS=Escherichia coli GN=UN91_02870 PE=3 SV=1	ECOLX	0	42.57	23	37.41
57	tr|A0A0D8VY42|A0A0D8VY42_ECOLX	Transketolase OS=Escherichia coli GN=tktA_1 PE=3 SV=1	ECOLX	0	42.57	23	37.41
57	tr|A0A061YFR5|A0A061YFR5_ECOLX	Transketolase OS=Escherichia coli GN=BE932_12775 PE=3 SV=1	ECOLX	0	42.57	23	37.41
57	tr|A0A0M1TT62|A0A0M1TT62_ECOLX	Transketolase OS=Escherichia coli GN=HW42_19420 PE=3 SV=1	ECOLX	0	41.19	22	35.6
57	tr|A0A1V2GNC3|A0A1V2GNC3_ECOLX	Transketolase OS=Escherichia coli GN=BXT93_01410 PE=3 SV=1	ECOLX	0	40.52	22	34.99
58	tr|Q5DXY6|Q5DXY6_ECOLX	Aminoacyl-histidine dipeptidase OS=Escherichia coli GN=pepD PE=4 SV=1	ECOLX	42.2	42.25	23	58.97
58	tr|A0A1V2T268|A0A1V2T268_ECOLX	Cytosol nonspecific dipeptidase (Fragment) OS=Escherichia coli GN=BET08_19420 PE=4 SV=1	ECOLX	0	42.25	23	64.71
58	tr|A0A154CH92|A0A154CH92_ECOLX	Aminoacyl-histidine dipeptidase OS=Escherichia coli GN=ACM47_18955 PE=4 SV=1	ECOLX	0	42.25	23	58.97
58	tr|A0A0K3UHK0|A0A0K3UHK0_ECOLX	Aminoacyl-histidine dipeptidase OS=Escherichia coli GN=pepD PE=4 SV=1	ECOLX	0	42.25	23	58.97
58	tr|A0A0F3U2T3|A0A0F3U2T3_ECOLX	Aminoacyl-histidine dipeptidase OS=Escherichia coli GN=UN91_25335 PE=4 SV=1	ECOLX	0	42.25	23	58.97
58	tr|A0A0C2GIF6|A0A0C2GIF6_ECOLX	Aminoacyl-histidine dipeptidase OS=Escherichia coli GN=pepD PE=4 SV=1	ECOLX	0	42.25	23	58.97
58	tr|A0A0B0VQJ7|A0A0B0VQJ7_ECOLX	Aminoacyl-histidine dipeptidase OS=Escherichia coli GN=WR15_21360 PE=4 SV=1	ECOLX	0	42.25	23	58.97
58	tr|A0A0A1A1H7|A0A0A1A1H7_ECOLX	Aminoacyl-histidine dipeptidase OS=Escherichia coli GN=pepD PE=4 SV=1	ECOLX	0	42.25	23	58.97
58	tr|A0A090HKF1|A0A090HKF1_ECOLX	Aminoacyl-histidine dipeptidase OS=Escherichia coli GN=pepD PE=4 SV=1	ECOLX	0	42.25	23	58.97
58	tr|A0A0L6XYR1|A0A0L6XYR1_ECOLX	Aminoacyl-histidine dipeptidase OS=Escherichia coli GN=AKG99_15545 PE=4 SV=1	ECOLX	0	40.22	22	56.49
58	tr|J7QMC4|J7QMC4_ECOLX	Aminoacyl-histidine dipeptidase OS=Escherichia coli GN=pepD PE=4 SV=1	ECOLX	0	40.2	22	56.7
58	tr|A0A1Y2ZNG1|A0A1Y2ZNG1_ECOLX	Cytosol nonspecific dipeptidase OS=Escherichia coli GN=B1K96_10615 PE=4 SV=1	ECOLX	0	40.2	22	56.7
58	tr|A0A1Q6B4L2|A0A1Q6B4L2_ECOLX	Cytosol nonspecific dipeptidase OS=Escherichia coli GN=AWP75_23695 PE=4 SV=1	ECOLX	0	40.2	22	56.7
58	tr|A0A193LMM5|A0A193LMM5_ECOLX	Conjugal transfer protein TrbG OS=Escherichia coli GN=GJ11_01575 PE=4 SV=1	ECOLX	0	40.2	22	56.7
58	tr|A0A166QWA7|A0A166QWA7_ECOLX	Aminoacyl-histidine dipeptidase OS=Escherichia coli GN=AAW06_19265 PE=4 SV=1	ECOLX	0	40.2	22	56.7
58	tr|A0A161QTM5|A0A161QTM5_ECOLX	Aminoacyl-histidine dipeptidase OS=Escherichia coli GN=AML35_26755 PE=4 SV=1	ECOLX	0	40.2	22	56.7
58	tr|A0A0D6I2P6|A0A0D6I2P6_ECOLX	Aminoacyl-histidine dipeptidase OS=Escherichia coli GN=ACU90_21545 PE=4 SV=1	ECOLX	0	40.2	22	56.7
58	tr|A0A0B1NG31|A0A0B1NG31_ECOLX	Aminoacyl-histidine dipeptidase OS=Escherichia coli GN=PU06_00095 PE=4 SV=1	ECOLX	0	40.2	22	55.05
58	tr|A0A066RN75|A0A066RN75_ECOLX	Aminoacyl-histidine dipeptidase OS=Escherichia coli GN=pepD PE=4 SV=1	ECOLX	0	40.2	22	56.7
58	tr|A0A0J1Y804|A0A0J1Y804_ECOLX	Aminoacyl-histidine dipeptidase OS=Escherichia coli GN=BK373_17545 PE=4 SV=1	ECOLX	0	39.96	22	56.7
59	tr|C3SVG7|C3SVG7_ECOLX	Class II fructose-bisphosphate aldolase OS=Escherichia coli GN=fba PE=3 SV=1	ECOLX	42	42	30	78.83
59	tr|A0A166YXH7|A0A166YXH7_ECOLX	Fructose-bisphosphate aldolase (Fragment) OS=Escherichia coli GN=TH56_20275 PE=3 SV=1	ECOLX	0	42	30	77.11
59	tr|A0A0J2ED26|A0A0J2ED26_ECOLX	Fructose-bisphosphate aldolase class 2 OS=Escherichia coli GN=SK85_03180 PE=3 SV=1	ECOLX	0	40	29	70.19
60	sp|P13645|K1C10_HUMAN	Keratin, type I cytoskeletal 10 OS=Homo sapiens GN=KRT10 PE=1 SV=6	HUMAN	41.74	41.77	25	40.47
61	tr|C3THM2|C3THM2_ECOLX	Glutamine ABC transporter substrate-binding protein GlnH OS=Escherichia coli GN=glnH PE=3 SV=1	ECOLX	41.68	41.74	27	75.4
61	tr|A0A166U1P4|A0A166U1P4_ECOLX	Glutamine ABC transporter substrate-bindnig protein OS=Escherichia coli GN=glnH PE=3 SV=1	ECOLX	0	41.74	27	75.4
61	tr|A0A0J3W480|A0A0J3W480_ECOLX	Glutamine-binding periplasmic protein OS=Escherichia coli GN=SM09_01631 PE=3 SV=1	ECOLX	0	39.58	26	67.34
61	tr|A0A085P4C8|A0A085P4C8_ECOLX	Glutamine ABC transporter substrate-bindnig protein OS=Escherichia coli GN=glnH PE=3 SV=1	ECOLX	0	39.58	24	68.55
62	sp|P35908|K22E_HUMAN	Keratin, type II cytoskeletal 2 epidermal OS=Homo sapiens GN=KRT2 PE=1 SV=2	HUMAN	41.66	53.95	28	37.52
63	tr|C3TQA2|C3TQA2_ECOLX	Dihydrolipoyl dehydrogenase OS=Escherichia coli GN=lpdA PE=1 SV=1	ECOLX	41.33	41.42	21	45.99
63	tr|A0A1D8FC24|A0A1D8FC24_ECOLX	Dihydrolipoyl dehydrogenase OS=Escherichia coli GN=FORC28_5084 PE=3 SV=1	ECOLX	0	41.42	21	44.95
63	tr|A0A166RMQ6|A0A166RMQ6_ECOLX	Dihydrolipoyl dehydrogenase OS=Escherichia coli GN=AAW06_15175 PE=3 SV=1	ECOLX	0	41.42	21	45.99
63	tr|A0A148HVT2|A0A148HVT2_ECOLX	Dihydrolipoyl dehydrogenase OS=Escherichia coli GN=HMPREF3040_02553 PE=3 SV=1	ECOLX	0	41.42	21	44.04
63	tr|A0A0U4IRW9|A0A0U4IRW9_ECOLX	Dihydrolipoyl dehydrogenase OS=Escherichia coli GN=lpd PE=3 SV=1	ECOLX	0	41.42	21	45.89
63	tr|A0A0K4FIW6|A0A0K4FIW6_ECOLX	Dihydrolipoyl dehydrogenase OS=Escherichia coli GN=lpdA PE=3 SV=1	ECOLX	0	39.26	20	43.04
63	tr|A0A0J2BBN8|A0A0J2BBN8_ECOLX	Dihydrolipoyl dehydrogenase OS=Escherichia coli GN=BK373_09330 PE=3 SV=1	ECOLX	0	39.26	20	42.41
63	tr|A0A0A0GQL1|A0A0A0GQL1_ECOLX	Dihydrolipoyl dehydrogenase OS=Escherichia coli GN=EL80_3705 PE=3 SV=1	ECOLX	0	39.26	20	42.62
64	Contig601_ORF	Contig601_ORF	Histomonas	41.11	41.17	24	68.9
65	tr|C3TDJ2|C3TDJ2_ECOLX	Putrescine-binding periplasmic protein OS=Escherichia coli GN=potD PE=3 SV=1	ECOLX	40.96	41	23	53.16
65	tr|A0A1Y2XLH0|A0A1Y2XLH0_ECOLX	Putrescine-binding periplasmic protein OS=Escherichia coli GN=AW059_20070 PE=3 SV=1	ECOLX	0	41	23	53.16
65	tr|A0A1M2GH94|A0A1M2GH94_ECOLX	Putrescine-binding periplasmic protein OS=Escherichia coli GN=BK383_03470 PE=3 SV=1	ECOLX	0	41	23	53.16
65	tr|A0A167E2F9|A0A167E2F9_ECOLX	Putrescine-binding periplasmic protein OS=Escherichia coli GN=potD PE=3 SV=1	ECOLX	0	41	23	53.16
65	tr|A0A148HR95|A0A148HR95_ECOLX	Putrescine-binding periplasmic protein OS=Escherichia coli GN=HMPREF3040_03203 PE=3 SV=1	ECOLX	0	41	23	53.16
65	tr|A0A136X2N4|A0A136X2N4_ECOLX	Putrescine-binding periplasmic protein OS=Escherichia coli GN=potD PE=3 SV=1	ECOLX	0	41	23	53.16
65	tr|A0A0H0S3Y1|A0A0H0S3Y1_ECOLX	Putrescine-binding periplasmic protein OS=Escherichia coli GN=potD PE=3 SV=1	ECOLX	0	41	23	53.16
65	tr|A0A023KW13|A0A023KW13_ECOLX	Putrescine-binding periplasmic protein OS=Escherichia coli GN=potD PE=3 SV=1	ECOLX	0	41	23	53.16
65	tr|A0A1M1N9J5|A0A1M1N9J5_ECOLX	Putrescine-binding periplasmic protein OS=Escherichia coli GN=BK334_16925 PE=3 SV=1	ECOLX	0	38.94	21	49.71
65	tr|A0A0D8W0E3|A0A0D8W0E3_ECOLX	Putrescine-binding periplasmic protein OS=Escherichia coli GN=potD PE=3 SV=1	ECOLX	0	38.94	22	47.13
65	tr|A0A0B1MYV7|A0A0B1MYV7_ECOLX	Putrescine-binding periplasmic protein OS=Escherichia coli GN=potD PE=3 SV=1	ECOLX	0	38.94	22	47.13
66	Contig966_ORF	Contig966_ORF	Histomonas	40.9	40.95	22	55.68
67	tr|A0A037YE18|A0A037YE18_ECOLX	Putative receptor OS=Escherichia coli GN=yncE PE=4 SV=1	ECOLX	40.85	40.91	23	56.94
68	tr|A0A037YML7|A0A037YML7_ECOLX	Glycerophosphodiester phosphodiesterase OS=Escherichia coli GN=glpQ PE=4 SV=1	ECOLX	39.97	39.99	25	65.08
68	tr|W8SZ81|W8SZ81_ECOLX	Glycerophosphodiester phosphodiesterase OS=Escherichia coli GN=glpQ PE=4 SV=1	ECOLX	0	37.93	24	61.17
68	tr|A0A0J2ECR4|A0A0J2ECR4_ECOLX	Glycerophosphoryl diester phosphodiesterase OS=Escherichia coli GN=SK85_02488 PE=4 SV=1	ECOLX	0	37.93	24	61.17
68	tr|A0A024L1F7|A0A024L1F7_ECOLX	Glycerophosphodiester phosphodiesterase OS=Escherichia coli GN=glpQ PE=4 SV=1	ECOLX	0	37.93	24	59.22
69	Contig2119_ORF	Contig2119_ORF	Histomonas	39.82	39.96	20	41.37
70	tr|A0A1M2DGG9|A0A1M2DGG9_ECOLX	Isocitrate dehydrogenase [NADP] OS=Escherichia coli GN=AUQ13_23060 PE=4 SV=1	ECOLX	39.61	39.62	20	50.72
70	tr|W8TPS1|W8TPS1_ECOLX	Isocitrate dehydrogenase [NADP] OS=Escherichia coli GN=icd PE=4 SV=1	ECOLX	0	39.39	20	50.72
70	tr|Q9K356|Q9K356_ECOLX	Isocitrate dehydrogenase [NADP] (Fragment) OS=Escherichia coli GN=icd PE=4 SV=1	ECOLX	0	39.39	20	53.83
70	tr|Q9K2X2|Q9K2X2_ECOLX	Isocitrate dehydrogenase [NADP] (Fragment) OS=Escherichia coli GN=icd PE=4 SV=1	ECOLX	0	39.39	20	53.83
70	tr|Q9K2X1|Q9K2X1_ECOLX	Isocitrate dehydrogenase [NADP] (Fragment) OS=Escherichia coli GN=icd PE=4 SV=1	ECOLX	0	39.39	20	53.83
70	tr|Q93R41|Q93R41_ECOLX	Isocitrate dehydrogenase [NADP] OS=Escherichia coli GN=icdA PE=4 SV=1	ECOLX	0	39.39	20	50.72
70	tr|Q7WV61|Q7WV61_ECOLX	Isocitrate dehydrogenase [NADP] (Fragment) OS=Escherichia coli GN=icd PE=4 SV=1	ECOLX	0	39.39	20	54.24
70	tr|Q7WV58|Q7WV58_ECOLX	Isocitrate dehydrogenase [NADP] (Fragment) OS=Escherichia coli GN=icd PE=4 SV=1	ECOLX	0	39.39	20	54.24
70	tr|Q7WV57|Q7WV57_ECOLX	Isocitrate dehydrogenase [NADP] (Fragment) OS=Escherichia coli GN=icd PE=4 SV=1	ECOLX	0	39.39	20	54.24
70	tr|Q7WV55|Q7WV55_ECOLX	Isocitrate dehydrogenase (Fragment) OS=Escherichia coli GN=icd PE=4 SV=1	ECOLX	0	39.39	20	54.24
70	tr|Q7WV54|Q7WV54_ECOLX	Isocitrate dehydrogenase [NADP] (Fragment) OS=Escherichia coli GN=icd PE=4 SV=1	ECOLX	0	39.39	20	54.24
70	tr|Q7WV53|Q7WV53_ECOLX	Isocitrate dehydrogenase [NADP] (Fragment) OS=Escherichia coli GN=icd PE=4 SV=1	ECOLX	0	39.39	20	54.24
70	tr|Q7WV51|Q7WV51_ECOLX	Isocitrate dehydrogenase (Fragment) OS=Escherichia coli GN=icd PE=4 SV=1	ECOLX	0	39.39	20	54.38
70	tr|Q7WV50|Q7WV50_ECOLX	Isocitrate dehydrogenase [NADP] (Fragment) OS=Escherichia coli GN=icd PE=4 SV=1	ECOLX	0	39.39	20	54.24
70	tr|Q7WRN7|Q7WRN7_ECOLX	Isocitrate dehydrogenase [NADP] (Fragment) OS=Escherichia coli GN=icd PE=4 SV=1	ECOLX	0	39.39	20	54.24
70	tr|Q6JZJ1|Q6JZJ1_ECOLX	Isocitrate dehydrogenase (Fragment) OS=Escherichia coli GN=icd PE=4 SV=1	ECOLX	0	39.39	20	54.24
70	tr|Q6JZI9|Q6JZI9_ECOLX	Isocitrate dehydrogenase [NADP] (Fragment) OS=Escherichia coli GN=icd PE=4 SV=1	ECOLX	0	39.39	20	54.38
70	tr|Q6JZI6|Q6JZI6_ECOLX	Isocitrate dehydrogenase (Fragment) OS=Escherichia coli GN=icd PE=4 SV=1	ECOLX	0	39.39	20	54.24
70	tr|Q6JZF8|Q6JZF8_ECOLX	Isocitrate dehydrogenase [NADP] (Fragment) OS=Escherichia coli GN=icd PE=4 SV=1	ECOLX	0	39.39	20	54.24
70	tr|Q6JZE7|Q6JZE7_ECOLX	Isocitrate dehydrogenase [NADP] (Fragment) OS=Escherichia coli GN=icd PE=4 SV=1	ECOLX	0	39.39	20	54.24
70	tr|Q6JZE6|Q6JZE6_ECOLX	Isocitrate dehydrogenase [NADP] (Fragment) OS=Escherichia coli GN=icd PE=4 SV=1	ECOLX	0	39.39	20	54.24
70	tr|O34957|O34957_ECOLX	Isocitrate dehydrogenase [NADP] (Fragment) OS=Escherichia coli GN=icd PE=4 SV=1	ECOLX	0	39.39	20	52.23
70	tr|O34462|O34462_ECOLX	Isocitrate dehydrogenase [NADP] (Fragment) OS=Escherichia coli GN=icd PE=4 SV=1	ECOLX	0	39.39	20	52.23
70	tr|O30809|O30809_ECOLX	Isocitrate dehydrogenase [NADP] (Fragment) OS=Escherichia coli GN=icd PE=4 SV=1	ECOLX	0	39.39	20	52.23
70	tr|A0A1Y0QU00|A0A1Y0QU00_ECOLX	Isocitrate dehydrogenase [NADP] OS=Escherichia coli GN=BZY74_17815 PE=4 SV=1	ECOLX	0	39.39	20	50.72
70	tr|A0A1Q4PFK6|A0A1Q4PFK6_ECOLX	Isocitrate dehydrogenase [NADP] OS=Escherichia coli GN=BMT49_08615 PE=4 SV=1	ECOLX	0	39.39	20	50.72
70	tr|A0A0K5CA22|A0A0K5CA22_ECOLX	Isocitrate dehydrogenase [NADP] OS=Escherichia coli GN=icdA PE=4 SV=1	ECOLX	0	39.39	20	50.72
70	tr|A0A0K4VIA5|A0A0K4VIA5_ECOLX	Isocitrate dehydrogenase [NADP] OS=Escherichia coli GN=icdA PE=4 SV=1	ECOLX	0	39.39	20	50.72
70	tr|A0A097L0X7|A0A097L0X7_ECOLX	Isocitrate dehydrogenase [NADP] (Fragment) OS=Escherichia coli GN=icd PE=4 SV=1	ECOLX	0	39.39	20	54.24
70	tr|Q9KHA0|Q9KHA0_ECOLX	Isocitrate dehydrogenase [NADP] (Fragment) OS=Escherichia coli GN=icd PE=4 SV=1	ECOLX	0	37.86	20	53.83
70	tr|Q6JZF6|Q6JZF6_ECOLX	Isocitrate dehydrogenase [NADP] (Fragment) OS=Escherichia coli GN=icd PE=4 SV=1	ECOLX	0	37.86	20	54.24
71	Contig122_ORF	Contig122_ORF	Histomonas	38.86	38.88	20	65.57
72	tr|C3TID7|C3TID7_ECOLX	2,3-bisphosphoglycerate-dependent phosphoglycerate mutase OS=Escherichia coli GN=gpmA PE=3 SV=1	ECOLX	38.76	38.76	22	56.8
72	tr|A0A1Q6AWF4|A0A1Q6AWF4_ECOLX	2,3-bisphosphoglycerate-dependent phosphoglycerate mutase OS=Escherichia coli GN=gpmA PE=3 SV=1	ECOLX	0	38.76	22	56.8
72	tr|A0A0K4M2K3|A0A0K4M2K3_ECOLX	2,3-bisphosphoglycerate-dependent phosphoglycerate mutase OS=Escherichia coli GN=gpmA PE=3 SV=1	ECOLX	0	38.76	22	56.8
73	tr|B7TYI0|B7TYI0_ECOLX	Phosphate-binding protein PstS OS=Escherichia coli GN=pstS PE=3 SV=1	ECOLX	38.71	38.75	21	65.32
73	tr|A0A1V3W0S0|A0A1V3W0S0_ECOLX	Phosphate-binding protein PstS OS=Escherichia coli GN=BMT91_10600 PE=3 SV=1	ECOLX	0	38.75	21	65.32
73	tr|A0A192EV95|A0A192EV95_ECOLX	Phosphate-binding protein PstS OS=Escherichia coli GN=WM48_20610 PE=3 SV=1	ECOLX	0	38.75	21	65.32
73	tr|A0A0K3WSX6|A0A0K3WSX6_ECOLX	Phosphate-binding protein PstS OS=Escherichia coli GN=pstS PE=3 SV=1	ECOLX	0	38.75	21	65.32
73	tr|C3SLC7|C3SLC7_ECOLX	Phosphate-binding protein PstS OS=Escherichia coli GN=pstS PE=3 SV=1	ECOLX	0	36.7	20	59.25
73	tr|A0A1X9KGV1|A0A1X9KGV1_ECOLX	Phosphate-binding protein PstS OS=Escherichia coli GN=BHT24_20500 PE=3 SV=1	ECOLX	0	36.7	20	63.29
73	tr|A0A0J2BPR3|A0A0J2BPR3_ECOLX	Phosphate-binding protein PstS OS=Escherichia coli GN=BMT94_11650 PE=3 SV=1	ECOLX	0	36.7	20	60.4
73	tr|A0A0A1AC88|A0A0A1AC88_ECOLX	Phosphate-binding protein PstS OS=Escherichia coli GN=pstS PE=3 SV=1	ECOLX	0	36.7	20	62.43
74	Contig362_ORF	Contig362_ORF	Histomonas	37.69	37.69	23	60.1
75	tr|W8U1U7|W8U1U7_ECOLX	Oligopeptidase A OS=Escherichia coli GN=prlC PE=3 SV=1	ECOLX	37.66	37.72	20	32.35
75	tr|C3SNX2|C3SNX2_ECOLX	Oligopeptidase A OS=Escherichia coli GN=prlC PE=3 SV=1	ECOLX	0	37.72	20	32.35
75	tr|A0A1X1LPQ9|A0A1X1LPQ9_ECOLX	Oligopeptidase A OS=Escherichia coli GN=BHS87_19600 PE=3 SV=1	ECOLX	0	37.72	20	32.35
75	tr|A0A1U9SWA2|A0A1U9SWA2_ECOLX	Oligopeptidase A OS=Escherichia coli GN=BE963_08435 PE=3 SV=1	ECOLX	0	37.72	20	32.35
75	tr|A0A1Q6BDL5|A0A1Q6BDL5_ECOLX	Oligopeptidase A OS=Escherichia coli GN=AWP75_08210 PE=3 SV=1	ECOLX	0	37.72	20	32.35
75	tr|A0A1M0SW71|A0A1M0SW71_ECOLX	Oligopeptidase A OS=Escherichia coli GN=BK383_20570 PE=3 SV=1	ECOLX	0	37.72	20	32.35
75	tr|A0A0L7AI64|A0A0L7AI64_ECOLX	Oligopeptidase A OS=Escherichia coli GN=AC067_11345 PE=3 SV=1	ECOLX	0	37.72	20	32.35
75	tr|A0A066T0J1|A0A066T0J1_ECOLX	Oligopeptidase A OS=Escherichia coli GN=BE932_16470 PE=3 SV=1	ECOLX	0	37.72	20	32.35
75	tr|A0A152X932|A0A152X932_ECOLX	Oligopeptidase A OS=Escherichia coli GN=HMPREF3040_00813 PE=3 SV=1	ECOLX	0	37.63	20	32.35
75	tr|C3SNX3|C3SNX3_ECOLX	Oligopeptidase A OS=Escherichia coli GN=ECs4370 PE=3 SV=1	ECOLX	0	37.11	20	32.35
75	tr|A0A1M2J6A7|A0A1M2J6A7_ECOLX	Oligopeptidase A OS=Escherichia coli GN=BK248_05420 PE=3 SV=1	ECOLX	0	36.72	20	32.35
75	tr|A0A1Q4P9I3|A0A1Q4P9I3_ECOLX	Oligopeptidase A OS=Escherichia coli GN=BMT49_24045 PE=3 SV=1	ECOLX	0	35.59	19	30.44
75	tr|A0A1M1NGH6|A0A1M1NGH6_ECOLX	Oligopeptidase A OS=Escherichia coli GN=A4T40_23140 PE=3 SV=1	ECOLX	0	35.59	19	30.59
75	tr|A0A193LZ98|A0A193LZ98_ECOLX	Oligopeptidase A OS=Escherichia coli GN=GJ11_22490 PE=3 SV=1	ECOLX	0	35.59	19	30.44
75	tr|A0A0V9RUH9|A0A0V9RUH9_ECOLX	Oligopeptidase A OS=Escherichia coli GN=APU18_01060 PE=3 SV=1	ECOLX	0	35.59	19	30.59
75	tr|A0A0K5I4M6|A0A0K5I4M6_ECOLX	Oligopeptidase A OS=Escherichia coli GN=prlC PE=3 SV=1	ECOLX	0	35.59	19	30.59
75	tr|A0A0K4TZM3|A0A0K4TZM3_ECOLX	Oligopeptidase A OS=Escherichia coli GN=prlC PE=3 SV=1	ECOLX	0	35.59	19	30.44
75	tr|A0A0K3JNE2|A0A0K3JNE2_ECOLX	Oligopeptidase A OS=Escherichia coli GN=prlC PE=3 SV=1	ECOLX	0	35.59	19	30.44
75	tr|A0A0K4AD08|A0A0K4AD08_ECOLX	Oligopeptidase A OS=Escherichia coli GN=prlC PE=3 SV=1	ECOLX	0	35.25	19	30.59
75	tr|A0A085P937|A0A085P937_ECOLX	Oligopeptidase A OS=Escherichia coli GN=BHF46_10210 PE=3 SV=1	ECOLX	0	35.25	19	30.59
76	tr|W8T0N9|W8T0N9_ECOLX	Tryptophanase OS=Escherichia coli GN=tnaA PE=3 SV=1	ECOLX	37.63	37.68	19	43.1
76	tr|Q5UEV4|Q5UEV4_ECOLX	Tryptophanase OS=Escherichia coli GN=tnaA PE=3 SV=1	ECOLX	0	37.68	19	42.65
76	tr|Q5UES8|Q5UES8_ECOLX	Tryptophanase OS=Escherichia coli GN=tnaA PE=1 SV=1	ECOLX	0	37.68	19	42.65
76	tr|C3SLI7|C3SLI7_ECOLX	Tryptophanase OS=Escherichia coli GN=tnaA PE=1 SV=1	ECOLX	0	37.68	19	42.65
76	tr|A0A1M0CWE0|A0A1M0CWE0_ECOLX	Tryptophanase OS=Escherichia coli GN=tnaA PE=3 SV=1	ECOLX	0	37.68	19	43.1
76	tr|A0A1L1K5N6|A0A1L1K5N6_ECOLX	Tryptophanase OS=Escherichia coli GN=tnaA PE=3 SV=1	ECOLX	0	37.68	19	43.1
76	tr|A0A166R2A7|A0A166R2A7_ECOLX	Tryptophanase OS=Escherichia coli GN=tnaA PE=3 SV=1	ECOLX	0	37.68	19	43.1
76	tr|A0A0K4H6Y2|A0A0K4H6Y2_ECOLX	Tryptophanase OS=Escherichia coli GN=tnaA PE=3 SV=1	ECOLX	0	37.68	19	43.1
76	tr|A0A0K3QIB7|A0A0K3QIB7_ECOLX	Tryptophanase OS=Escherichia coli GN=tnaA PE=3 SV=1	ECOLX	0	37.68	19	43.1
76	tr|A0A0F3WGG7|A0A0F3WGG7_ECOLX	Tryptophanase OS=Escherichia coli GN=tnaA PE=3 SV=1	ECOLX	0	37.68	19	43.1
76	tr|C1IFD1|C1IFD1_ECOLX	Tryptophanase OS=Escherichia coli GN=tnaA PE=3 SV=1	ECOLX	0	37.25	19	43.1
76	tr|A0A1V2T266|A0A1V2T266_ECOLX	Tryptophanase (Fragment) OS=Escherichia coli GN=BET08_20210 PE=3 SV=1	ECOLX	0	35.97	18	43.02
76	tr|A0A066TAZ7|A0A066TAZ7_ECOLX	Tryptophanase OS=Escherichia coli GN=tnaA PE=3 SV=1	ECOLX	0	35.61	18	40.55
76	tr|Q5UEV2|Q5UEV2_ECOLX	Tryptophanase OS=Escherichia coli GN=tnaA PE=3 SV=1	ECOLX	0	35.56	18	40.76
76	tr|C3SLI8|C3SLI8_ECOLX	Tryptophanase OS=Escherichia coli GN=tnaA PE=3 SV=1	ECOLX	0	35.56	17	40.55
76	tr|A0A0K5W7F4|A0A0K5W7F4_ECOLX	Tryptophanase OS=Escherichia coli GN=tnaA PE=3 SV=1	ECOLX	0	35.56	18	39.92
76	tr|A0A0K4K9S4|A0A0K4K9S4_ECOLX	Tryptophanase OS=Escherichia coli GN=tnaA PE=3 SV=1	ECOLX	0	35.56	18	40.98
76	tr|A0A0K4JT53|A0A0K4JT53_ECOLX	Tryptophanase OS=Escherichia coli GN=tnaA PE=3 SV=1	ECOLX	0	35.56	18	40.13
76	tr|A0A1V2GGC1|A0A1V2GGC1_ECOLX	Tryptophanase OS=Escherichia coli GN=tnaA PE=3 SV=1	ECOLX	0	35.5	18	39.92
77	tr|J7QIY1|J7QIY1_ECOLX	Xaa-Pro dipeptidase OS=Escherichia coli GN=pepQ PE=3 SV=1	ECOLX	37.33	37.33	20	54.4
77	tr|A0A1V2GIK1|A0A1V2GIK1_ECOLX	Xaa-Pro dipeptidase OS=Escherichia coli GN=pepQ PE=3 SV=1	ECOLX	0	37.33	20	54.4
77	tr|A0A1Q6BF63|A0A1Q6BF63_ECOLX	Xaa-Pro dipeptidase OS=Escherichia coli GN=pepQ PE=3 SV=1	ECOLX	0	37.33	20	54.4
77	tr|A0A1M2TWP6|A0A1M2TWP6_ECOLX	Xaa-Pro dipeptidase OS=Escherichia coli GN=pepQ PE=3 SV=1	ECOLX	0	37.33	20	54.4
77	tr|A0A1M0CYE4|A0A1M0CYE4_ECOLX	Xaa-Pro dipeptidase OS=Escherichia coli GN=pepQ PE=3 SV=1	ECOLX	0	37.33	20	54.4
77	tr|A0A192EX67|A0A192EX67_ECOLX	Xaa-Pro dipeptidase OS=Escherichia coli GN=pepQ PE=3 SV=1	ECOLX	0	37.33	20	54.4
77	tr|A0A0K3VLK8|A0A0K3VLK8_ECOLX	Xaa-Pro dipeptidase OS=Escherichia coli GN=pepQ PE=3 SV=1	ECOLX	0	37.33	20	54.4
77	tr|A0A0D6J026|A0A0D6J026_ECOLX	Xaa-Pro dipeptidase OS=Escherichia coli GN=pepQ PE=3 SV=1	ECOLX	0	37.33	20	54.4
77	tr|C3SJX7|C3SJX7_ECOLX	Xaa-Pro dipeptidase OS=Escherichia coli GN=pepQ PE=3 SV=1	ECOLX	0	37.17	20	54.4
77	tr|A0A1Q4P835|A0A1Q4P835_ECOLX	Xaa-Pro dipeptidase OS=Escherichia coli GN=pepQ PE=3 SV=1	ECOLX	0	35.32	19	50.56
77	tr|A0A1L4J3X9|A0A1L4J3X9_ECOLX	Xaa-Pro dipeptidase OS=Escherichia coli GN=pepQ PE=3 SV=1	ECOLX	0	35.32	19	52.14
77	tr|A0A163F083|A0A163F083_ECOLX	Xaa-Pro dipeptidase OS=Escherichia coli GN=pepQ PE=3 SV=1	ECOLX	0	35.32	19	52.14
77	tr|A0A0K5G207|A0A0K5G207_ECOLX	Xaa-Pro dipeptidase OS=Escherichia coli GN=pepQ PE=3 SV=1	ECOLX	0	35.32	19	52.14
77	tr|A0A0K4R8V4|A0A0K4R8V4_ECOLX	Xaa-Pro dipeptidase OS=Escherichia coli GN=pepQ PE=3 SV=1	ECOLX	0	35.32	19	51.24
77	tr|A0A0H0HMM2|A0A0H0HMM2_ECOLX	Xaa-Pro dipeptidase OS=Escherichia coli GN=pepQ PE=3 SV=1	ECOLX	0	35.32	19	51.24
77	tr|A0A0F3ULI8|A0A0F3ULI8_ECOLX	Xaa-Pro dipeptidase OS=Escherichia coli GN=pepQ PE=3 SV=1	ECOLX	0	35.32	19	49.21
77	tr|A0A0D8WAT9|A0A0D8WAT9_ECOLX	Xaa-Pro dipeptidase OS=Escherichia coli GN=pepQ PE=3 SV=1	ECOLX	0	35.32	19	51.24
77	tr|A0A0A1ABE8|A0A0A1ABE8_ECOLX	Xaa-Pro dipeptidase OS=Escherichia coli GN=pepQ PE=3 SV=1	ECOLX	0	35.32	19	50.56
78	Contig2060_ORF	Contig2060_ORF	Histomonas	37.3	37.32	19	37.7
79	Contig1996_ORF	Contig1996_ORF	Histomonas	37.27	37.32	25	72.33
80	Contig1046_ORF	Contig1046_ORF	Histomonas	37.23	37.3	19	39.37
81	Contig108_ORF	Contig108_ORF	Histomonas	37.01	37.06	20	37.29
82	tr|J7QDD5|J7QDD5_ECOLX	Arginine 3rd transport system periplasmic binding protein OS=Escherichia coli GN=artI PE=3 SV=1	ECOLX	36.78	36.79	20	69.55
82	tr|A0A1U9SM69|A0A1U9SM69_ECOLX	Arginine ABC transporter substrate-binding protein OS=Escherichia coli GN=BE957_20135 PE=3 SV=1	ECOLX	0	36.79	20	69.55
82	tr|A0A1V3VUS1|A0A1V3VUS1_ECOLX	Arginine ABC transporter substrate-binding protein OS=Escherichia coli GN=BMT91_20330 PE=3 SV=1	ECOLX	0	34.77	19	60.91
83	Contig2122_ORF	Contig2122_ORF	Histomonas	36.34	56.45	33	61.7
84	tr|J7QF25|J7QF25_ECOLX	Pyruvate kinase OS=Escherichia coli GN=pykA PE=3 SV=1	ECOLX	36.31	36.31	18	43.75
84	tr|E2QN58|E2QN58_ECOLX	Pyruvate kinase OS=Escherichia coli GN=BE932_04790 PE=3 SV=1	ECOLX	0	36.31	18	43.75
84	tr|C3T5U8|C3T5U8_ECOLX	Pyruvate kinase OS=Escherichia coli GN=ARC77_00180 PE=3 SV=1	ECOLX	0	36.31	18	43.75
84	tr|C3T5U7|C3T5U7_ECOLX	Pyruvate kinase OS=Escherichia coli GN=pykA PE=3 SV=1	ECOLX	0	36.31	18	43.75
84	tr|A0A166Y4F0|A0A166Y4F0_ECOLX	Pyruvate kinase OS=Escherichia coli GN=AAW09_00310 PE=3 SV=1	ECOLX	0	36.31	18	43.75
84	tr|A0A137CHW2|A0A137CHW2_ECOLX	Pyruvate kinase OS=Escherichia coli GN=AUS26_11180 PE=3 SV=1	ECOLX	0	36.31	18	43.75
84	tr|A0A0V9S4A8|A0A0V9S4A8_ECOLX	Pyruvate kinase OS=Escherichia coli GN=APU18_08840 PE=3 SV=1	ECOLX	0	36.31	18	43.75
84	tr|A0A0U3TV88|A0A0U3TV88_ECOLX	Pyruvate kinase OS=Escherichia coli GN=pykA PE=3 SV=1	ECOLX	0	36.31	18	39.85
84	tr|A0A1Y5BXU5|A0A1Y5BXU5_ECOLX	Pyruvate kinase OS=Escherichia coli GN=AZZ60_000311 PE=3 SV=1	ECOLX	0	34.3	17	40.42
84	tr|A0A0K4GGH6|A0A0K4GGH6_ECOLX	Pyruvate kinase OS=Escherichia coli GN=pykA PE=3 SV=1	ECOLX	0	34.3	17	38.54
84	tr|A0A0K3RS48|A0A0K3RS48_ECOLX	Pyruvate kinase OS=Escherichia coli GN=pykA PE=3 SV=1	ECOLX	0	34.3	17	40.63
85	tr|W8SWX2|W8SWX2_ECOLX	4-deoxy-L-threo-5-hexosulose-uronate ketol-isomerase OS=Escherichia coli GN=kduI PE=3 SV=1	ECOLX	36.18	36.19	23	70.14
85	tr|A0A1V3W0A2|A0A1V3W0A2_ECOLX	4-deoxy-L-threo-5-hexosulose-uronate ketol-isomerase OS=Escherichia coli GN=kduI PE=3 SV=1	ECOLX	0	34.15	22	65.11
85	tr|A0A1M2U5E6|A0A1M2U5E6_ECOLX	4-deoxy-L-threo-5-hexosulose-uronate ketol-isomerase OS=Escherichia coli GN=kduI PE=3 SV=1	ECOLX	0	34.15	21	66.19
86	tr|J7R3D6|J7R3D6_ECOLX	Flagellar hook-associated protein 1 OS=Escherichia coli GN=flgK PE=3 SV=1	ECOLX	35.22	35.23	21	44.97
86	tr|A0A1V3VKL5|A0A1V3VKL5_ECOLX	Flagellar hook-associated protein 1 OS=Escherichia coli GN=flgK PE=3 SV=1	ECOLX	0	35.23	21	44.97
86	tr|A0A1V2GBR9|A0A1V2GBR9_ECOLX	Flagellar hook-associated protein 1 OS=Escherichia coli GN=flgK PE=3 SV=1	ECOLX	0	35.23	21	44.97
86	tr|A0A1V2FW69|A0A1V2FW69_ECOLX	Flagellar hook-associated protein 1 OS=Escherichia coli GN=flgK PE=3 SV=1	ECOLX	0	35.23	21	44.97
86	tr|A0A135PZQ0|A0A135PZQ0_ECOLX	Flagellar hook-associated protein 1 OS=Escherichia coli GN=flgK PE=3 SV=1	ECOLX	0	35.23	21	44.97
86	tr|A0A0L6Y3D2|A0A0L6Y3D2_ECOLX	Flagellar hook-associated protein 1 OS=Escherichia coli GN=flgK PE=3 SV=1	ECOLX	0	35.23	21	44.97
86	tr|A0A0K3STS8|A0A0K3STS8_ECOLX	Flagellar hook-associated protein 1 OS=Escherichia coli GN=flgK PE=3 SV=1	ECOLX	0	35.23	21	44.97
86	tr|A0A0K3GXY5|A0A0K3GXY5_ECOLX	Flagellar hook-associated protein 1 OS=Escherichia coli GN=flgK PE=3 SV=1	ECOLX	0	35.23	21	44.97
86	tr|A0A0H0R276|A0A0H0R276_ECOLX	Flagellar hook-associated protein 1 OS=Escherichia coli GN=flgK PE=3 SV=1	ECOLX	0	35.23	21	44.97
86	tr|A0A0D8WH38|A0A0D8WH38_ECOLX	Flagellar hook-associated protein 1 OS=Escherichia coli GN=flgK PE=3 SV=1	ECOLX	0	35.23	21	44.97
86	tr|A0A0A6S899|A0A0A6S899_ECOLX	Flagellar hook-associated protein 1 OS=Escherichia coli GN=flgK PE=3 SV=1	ECOLX	0	35.23	21	44.97
86	tr|A0A037YC29|A0A037YC29_ECOLX	Flagellar hook-associated protein 1 OS=Escherichia coli GN=flgK PE=3 SV=1	ECOLX	0	35.23	21	44.97
86	tr|A0A024L4V4|A0A024L4V4_ECOLX	Flagellar hook-associated protein 1 OS=Escherichia coli GN=flgK PE=3 SV=1	ECOLX	0	35.23	21	44.97
86	tr|A0A0H0FH52|A0A0H0FH52_ECOLX	Flagellar hook-associated protein 1 OS=Escherichia coli GN=flgK PE=3 SV=1	ECOLX	0	33.31	20	41.13
86	tr|A0A1Y2XK97|A0A1Y2XK97_ECOLX	Flagellar hook-associated protein 1 OS=Escherichia coli GN=flgK PE=3 SV=1	ECOLX	0	33.22	20	41.13
86	tr|A0A1Q6AY87|A0A1Q6AY87_ECOLX	Flagellar hook-associated protein 1 OS=Escherichia coli GN=flgK PE=3 SV=1	ECOLX	0	33.22	20	41.86
86	tr|A0A1Q4PFK4|A0A1Q4PFK4_ECOLX	Flagellar hook-associated protein 1 OS=Escherichia coli GN=flgK PE=3 SV=1	ECOLX	0	33.22	20	42.05
86	tr|A0A1M2J1J4|A0A1M2J1J4_ECOLX	Flagellar hook-associated protein 1 OS=Escherichia coli GN=flgK PE=3 SV=1	ECOLX	0	33.22	20	41.13
86	tr|A0A167AWJ7|A0A167AWJ7_ECOLX	Flagellar hook-associated protein 1 OS=Escherichia coli GN=flgK PE=3 SV=1	ECOLX	0	33.22	19	42.41
86	tr|A0A0J2ENM8|A0A0J2ENM8_ECOLX	Flagellar hook-associated protein 1 OS=Escherichia coli GN=flgK PE=3 SV=1	ECOLX	0	33.22	20	42.05
86	tr|A0A0J2DV53|A0A0J2DV53_ECOLX	Flagellar hook-associated protein 1 OS=Escherichia coli GN=flgK PE=3 SV=1	ECOLX	0	33.22	20	41.68
86	tr|A0A0A1A463|A0A0A1A463_ECOLX	Flagellar hook-associated protein 1 OS=Escherichia coli GN=flgK PE=3 SV=1	ECOLX	0	33.22	20	41.68
86	tr|A0A085NYI5|A0A085NYI5_ECOLX	Flagellar hook-associated protein 1 OS=Escherichia coli GN=flgK PE=3 SV=1	ECOLX	0	33.22	20	41.13
86	tr|A0A066SNK8|A0A066SNK8_ECOLX	Flagellar hook-associated protein 1 OS=Escherichia coli GN=flgK PE=3 SV=1	ECOLX	0	33.22	20	41.13
87	tr|W8T4H1|W8T4H1_ECOLX	Glucans biosynthesis protein G OS=Escherichia coli GN=mdoG PE=3 SV=1	ECOLX	35.02	35.07	17	39.65
87	tr|C3TEK2|C3TEK2_ECOLX	Glucans biosynthesis protein G OS=Escherichia coli GN=mdoG PE=3 SV=1	ECOLX	0	35.07	17	40.12
87	tr|A0A1Y5BL91|A0A1Y5BL91_ECOLX	Glucans biosynthesis protein G OS=Escherichia coli GN=mdoG PE=3 SV=1	ECOLX	0	35.07	17	41
87	tr|A0A1X0PQ07|A0A1X0PQ07_ECOLX	Glucans biosynthesis protein G OS=Escherichia coli GN=mdoG PE=3 SV=1	ECOLX	0	35.07	17	40.12
87	tr|A0A1V3VIW3|A0A1V3VIW3_ECOLX	Glucans biosynthesis protein G OS=Escherichia coli GN=mdoG PE=3 SV=1	ECOLX	0	35.07	17	39.65
87	tr|A0A1U9T756|A0A1U9T756_ECOLX	Glucans biosynthesis protein G OS=Escherichia coli GN=mdoG PE=3 SV=1	ECOLX	0	35.07	17	40.12
87	tr|A0A1R1KLI8|A0A1R1KLI8_ECOLX	Glucans biosynthesis protein G OS=Escherichia coli GN=mdoG PE=3 SV=1	ECOLX	0	35.07	17	40.12
87	tr|A0A1Q9LAV0|A0A1Q9LAV0_ECOLX	Glucans biosynthesis protein G OS=Escherichia coli GN=mdoG PE=3 SV=1	ECOLX	0	35.07	17	40.12
87	tr|A0A1D7PYQ8|A0A1D7PYQ8_ECOLX	Glucans biosynthesis protein G OS=Escherichia coli GN=mdoG PE=3 SV=1	ECOLX	0	35.07	17	41
87	tr|A0A1C7CJS7|A0A1C7CJS7_ECOLX	Glucans biosynthesis protein G OS=Escherichia coli GN=mdoG PE=3 SV=1	ECOLX	0	35.07	17	39.65
87	tr|A0A0K5Z6L0|A0A0K5Z6L0_ECOLX	Glucans biosynthesis protein G OS=Escherichia coli GN=mdoG PE=3 SV=1	ECOLX	0	35.07	17	41
87	tr|A0A0K5HHG9|A0A0K5HHG9_ECOLX	Glucans biosynthesis protein G OS=Escherichia coli GN=mdoG PE=3 SV=1	ECOLX	0	35.07	17	41
87	tr|A0A0J2AJR2|A0A0J2AJR2_ECOLX	Glucans biosynthesis protein G OS=Escherichia coli GN=mdoG PE=3 SV=1	ECOLX	0	35.07	17	41
87	tr|A0A0J2A2G2|A0A0J2A2G2_ECOLX	Glucans biosynthesis protein G OS=Escherichia coli GN=opgG PE=3 SV=1	ECOLX	0	35.07	17	41
87	tr|A0A0D8WBK4|A0A0D8WBK4_ECOLX	Glucans biosynthesis protein G OS=Escherichia coli GN=mdoG PE=3 SV=1	ECOLX	0	35.07	17	39.65
87	tr|A0A0A1A2T9|A0A0A1A2T9_ECOLX	Glucans biosynthesis protein G OS=Escherichia coli GN=mdoG PE=3 SV=1	ECOLX	0	35.07	17	39.65
87	tr|A0A023KWA9|A0A023KWA9_ECOLX	Glucans biosynthesis protein G OS=Escherichia coli GN=mdoG PE=3 SV=1	ECOLX	0	35.07	17	39.65
87	tr|A0A0Q2Y625|A0A0Q2Y625_ECOLX	Glucans biosynthesis protein G OS=Escherichia coli GN=mdoG PE=3 SV=1	ECOLX	0	34.48	17	39.65
87	tr|A0A0K4AD34|A0A0K4AD34_ECOLX	Glucans biosynthesis protein G OS=Escherichia coli GN=mdoG PE=3 SV=1	ECOLX	0	33.98	17	41
87	tr|A0A0K4KQK8|A0A0K4KQK8_ECOLX	Glucans biosynthesis protein G OS=Escherichia coli GN=mdoG PE=3 SV=1	ECOLX	0	33.04	16	35.78
87	tr|A0A161R4I7|A0A161R4I7_ECOLX	Glucans biosynthesis protein G OS=Escherichia coli GN=mdoG PE=3 SV=1	ECOLX	0	33.01	16	38.1
87	tr|A0A0K3YU76|A0A0K3YU76_ECOLX	Glucans biosynthesis protein G OS=Escherichia coli GN=mdoG PE=3 SV=1	ECOLX	0	33	16	37.2
87	tr|A0A1V2FX18|A0A1V2FX18_ECOLX	Glucans biosynthesis protein G OS=Escherichia coli GN=mdoG PE=3 SV=1	ECOLX	0	32.97	16	37.57
87	tr|A0A0F3U5I1|A0A0F3U5I1_ECOLX	Glucans biosynthesis protein G OS=Escherichia coli GN=mdoG PE=3 SV=1	ECOLX	0	32.97	16	36.56
88	tr|W8TXD6|W8TXD6_ECOLX	Phosphomethylpyrimidine synthase OS=Escherichia coli GN=thiC PE=3 SV=1	ECOLX	34.66	34.68	18	33.12
88	tr|J7QAX5|J7QAX5_ECOLX	Phosphomethylpyrimidine synthase OS=Escherichia coli GN=thiC PE=3 SV=1	ECOLX	0	34.68	18	33.12
88	tr|A0A1Y0R7B6|A0A1Y0R7B6_ECOLX	Phosphomethylpyrimidine synthase OS=Escherichia coli GN=thiC PE=3 SV=1	ECOLX	0	34.68	18	33.12
88	tr|A0A1Y0QNS7|A0A1Y0QNS7_ECOLX	Phosphomethylpyrimidine synthase OS=Escherichia coli GN=thiC PE=3 SV=1	ECOLX	0	34.68	18	33.12
88	tr|A0A1V2G4W5|A0A1V2G4W5_ECOLX	Phosphomethylpyrimidine synthase OS=Escherichia coli GN=thiC PE=3 SV=1	ECOLX	0	34.68	18	33.12
88	tr|A0A193M0C8|A0A193M0C8_ECOLX	Phosphomethylpyrimidine synthase OS=Escherichia coli GN=thiC PE=3 SV=1	ECOLX	0	34.68	18	33.12
88	tr|A0A0K4G1D1|A0A0K4G1D1_ECOLX	Phosphomethylpyrimidine synthase OS=Escherichia coli GN=thiC PE=3 SV=1	ECOLX	0	34.68	18	33.12
88	tr|A0A0K3XIB9|A0A0K3XIB9_ECOLX	Phosphomethylpyrimidine synthase OS=Escherichia coli GN=thiC PE=3 SV=1	ECOLX	0	34.68	18	33.12
88	tr|A0A0H0M443|A0A0H0M443_ECOLX	Phosphomethylpyrimidine synthase OS=Escherichia coli GN=thiC PE=3 SV=1	ECOLX	0	34.68	18	33.12
88	tr|A0A1Q4P7R2|A0A1Q4P7R2_ECOLX	Phosphomethylpyrimidine synthase OS=Escherichia coli GN=thiC PE=3 SV=1	ECOLX	0	34.51	18	33.12
88	tr|A0A0K4CNJ3|A0A0K4CNJ3_ECOLX	Phosphomethylpyrimidine synthase OS=Escherichia coli GN=thiC PE=3 SV=1	ECOLX	0	32.73	18	33.12
88	tr|A0A1Y0PI35|A0A1Y0PI35_ECOLX	Phosphomethylpyrimidine synthase OS=Escherichia coli GN=thiC PE=3 SV=1	ECOLX	0	32.61	17	31.54
88	tr|A0A192EW67|A0A192EW67_ECOLX	Phosphomethylpyrimidine synthase OS=Escherichia coli GN=thiC PE=3 SV=1	ECOLX	0	32.61	17	30.43
88	tr|A0A0K4YM19|A0A0K4YM19_ECOLX	Phosphomethylpyrimidine synthase OS=Escherichia coli GN=thiC PE=3 SV=1	ECOLX	0	32.61	17	30.43
88	tr|A0A066T410|A0A066T410_ECOLX	Phosphomethylpyrimidine synthase OS=Escherichia coli GN=thiC PE=3 SV=1	ECOLX	0	32.61	17	30.43
88	tr|A0A1X9KFN5|A0A1X9KFN5_ECOLX	Phosphomethylpyrimidine synthase OS=Escherichia coli GN=thiC PE=3 SV=1	ECOLX	0	31.33	17	30.74
89	Contig1279_ORF	Contig1279_ORF	Histomonas	34.62	34.62	18	53.59
90	Contig9_ORF	Contig9_ORF	Histomonas	34.45	34.47	16	34.64
91	tr|C3T220|C3T220_ECOLX	Histidine ABC transporter, substrate-binding periplasmic protein OS=Escherichia coli GN=hisJ PE=3 SV=1	ECOLX	34.36	34.36	20	75.38
91	tr|C3T217|C3T217_ECOLX	Histidine ABC transporter substrate-binding protein HisJ OS=Escherichia coli GN=hisJ PE=3 SV=1	ECOLX	0	34.36	20	75.38
91	tr|A0A1U9T5F5|A0A1U9T5F5_ECOLX	Histidine ABC transporter substrate-binding protein HisJ OS=Escherichia coli GN=BE963_27355 PE=3 SV=1	ECOLX	0	34.36	20	78.09
91	tr|A0A193LUQ4|A0A193LUQ4_ECOLX	Histidine ABC transporter substrate-binding protein HisJ OS=Escherichia coli GN=GJ11_15480 PE=3 SV=1	ECOLX	0	34.36	20	75.38
91	tr|A0A167D7W7|A0A167D7W7_ECOLX	Histidine ABC transporter substrate-binding protein HisJ OS=Escherichia coli GN=XF28_03735 PE=3 SV=1	ECOLX	0	34.36	20	76.26
91	tr|A0A161R1N2|A0A161R1N2_ECOLX	Histidine ABC transporter substrate-binding protein HisJ OS=Escherichia coli GN=AML35_07500 PE=3 SV=1	ECOLX	0	34.36	20	75.38
91	tr|A0A152CM37|A0A152CM37_ECOLX	Histidine ABC transporter substrate-binding protein HisJ OS=Escherichia coli GN=AML07_04480 PE=3 SV=1	ECOLX	0	34.36	20	75.38
91	tr|A0A0J2DF87|A0A0J2DF87_ECOLX	Histidine ABC transporter substrate-binding protein HisJ OS=Escherichia coli GN=APT94_13490 PE=3 SV=1	ECOLX	0	34.36	20	75.38
91	tr|A0A1V3W1Q1|A0A1V3W1Q1_ECOLX	Histidine ABC transporter substrate-binding protein HisJ OS=Escherichia coli GN=BMT91_07905 PE=3 SV=1	ECOLX	0	32.95	20	75.38
91	tr|A0A167EMV8|A0A167EMV8_ECOLX	Histidine ABC transporter substrate-binding protein HisJ OS=Escherichia coli GN=TH54_04675 PE=3 SV=1	ECOLX	0	32.35	19	70.45
92	tr|W8T2I1|W8T2I1_ECOLX	Gamma-glutamyl phosphate reductase OS=Escherichia coli GN=proA PE=3 SV=1	ECOLX	34.25	34.25	18	51.08
92	tr|A0A1V2GDF5|A0A1V2GDF5_ECOLX	Gamma-glutamyl phosphate reductase OS=Escherichia coli GN=proA PE=3 SV=1	ECOLX	0	34.25	18	51.08
92	tr|A0A1M2IX75|A0A1M2IX75_ECOLX	Gamma-glutamyl phosphate reductase OS=Escherichia coli GN=proA PE=3 SV=1	ECOLX	0	34.25	18	51.08
92	tr|A0A1E5WU46|A0A1E5WU46_ECOLX	Gamma-glutamyl phosphate reductase OS=Escherichia coli GN=proA PE=3 SV=1	ECOLX	0	34.25	18	51.08
92	tr|A0A148H9U8|A0A148H9U8_ECOLX	Gamma-glutamyl phosphate reductase OS=Escherichia coli GN=proA PE=3 SV=1	ECOLX	0	34.25	18	51.08
92	tr|A0A0V9GR70|A0A0V9GR70_ECOLX	Gamma-glutamyl phosphate reductase OS=Escherichia coli GN=proA PE=3 SV=1	ECOLX	0	34.25	18	51.08
92	tr|A0A0K4B6L6|A0A0K4B6L6_ECOLX	Gamma-glutamyl phosphate reductase OS=Escherichia coli GN=proA_2 PE=3 SV=1	ECOLX	0	34.25	18	51.08
92	tr|A0A0K3TGW4|A0A0K3TGW4_ECOLX	Gamma-glutamyl phosphate reductase OS=Escherichia coli GN=proA PE=3 SV=1	ECOLX	0	34.25	18	51.08
92	tr|A0A0B1JSI7|A0A0B1JSI7_ECOLX	Gamma-glutamyl phosphate reductase OS=Escherichia coli GN=proA PE=3 SV=1	ECOLX	0	34.25	18	51.08
92	tr|A0A0A1A487|A0A0A1A487_ECOLX	Gamma-glutamyl phosphate reductase OS=Escherichia coli GN=proA PE=3 SV=1	ECOLX	0	34.25	18	51.08
92	tr|A0A085P5V9|A0A085P5V9_ECOLX	Gamma-glutamyl phosphate reductase OS=Escherichia coli GN=proA PE=3 SV=1	ECOLX	0	34.25	18	51.08
92	tr|A0A1V3VX66|A0A1V3VX66_ECOLX	Gamma-glutamyl phosphate reductase OS=Escherichia coli GN=proA PE=3 SV=1	ECOLX	0	32.25	17	48.2
92	tr|A0A1V3VFY9|A0A1V3VFY9_ECOLX	Gamma-glutamyl phosphate reductase OS=Escherichia coli GN=proA PE=3 SV=1	ECOLX	0	32.25	17	47
92	tr|A0A1U9T062|A0A1U9T062_ECOLX	Gamma-glutamyl phosphate reductase OS=Escherichia coli GN=proA PE=3 SV=1	ECOLX	0	32.25	17	48.2
92	tr|A0A1M1NHS8|A0A1M1NHS8_ECOLX	Gamma-glutamyl phosphate reductase OS=Escherichia coli GN=proA PE=3 SV=1	ECOLX	0	32.25	17	47
92	tr|A0A193LMW6|A0A193LMW6_ECOLX	Gamma-glutamyl phosphate reductase OS=Escherichia coli GN=proA PE=3 SV=1	ECOLX	0	32.25	17	47
92	tr|A0A166YJJ7|A0A166YJJ7_ECOLX	Gamma-glutamyl phosphate reductase OS=Escherichia coli GN=proA PE=3 SV=1	ECOLX	0	32.25	16	45.32
92	tr|A0A166URW4|A0A166URW4_ECOLX	Gamma-glutamyl phosphate reductase OS=Escherichia coli GN=proA PE=3 SV=1	ECOLX	0	32.25	17	47
92	tr|A0A0K6BJQ8|A0A0K6BJQ8_ECOLX	Gamma-glutamyl phosphate reductase OS=Escherichia coli GN=proA PE=3 SV=1	ECOLX	0	32.25	16	45.32
92	tr|A0A0K3UI11|A0A0K3UI11_ECOLX	Gamma-glutamyl phosphate reductase OS=Escherichia coli GN=proA PE=3 SV=1	ECOLX	0	32.25	17	48.2
92	tr|A0A0J2GTW3|A0A0J2GTW3_ECOLX	Gamma-glutamyl phosphate reductase OS=Escherichia coli GN=proA PE=3 SV=1	ECOLX	0	32.25	17	47
92	tr|A0A0H0EN28|A0A0H0EN28_ECOLX	Gamma-glutamyl phosphate reductase OS=Escherichia coli GN=proA PE=3 SV=1	ECOLX	0	32.25	17	48.44
92	tr|A0A0F3U6P6|A0A0F3U6P6_ECOLX	Gamma-glutamyl phosphate reductase OS=Escherichia coli GN=proA PE=3 SV=1	ECOLX	0	32.25	16	45.32
92	tr|A0A0D8WJK0|A0A0D8WJK0_ECOLX	Gamma-glutamyl phosphate reductase OS=Escherichia coli GN=proA PE=3 SV=1	ECOLX	0	32.25	17	47
92	tr|A0A0D6I4K4|A0A0D6I4K4_ECOLX	Gamma-glutamyl phosphate reductase OS=Escherichia coli GN=proA PE=3 SV=1	ECOLX	0	32.25	16	45.32
92	tr|A0A0C2KKP1|A0A0C2KKP1_ECOLX	Gamma-glutamyl phosphate reductase OS=Escherichia coli GN=proA PE=3 SV=1	ECOLX	0	32.25	17	48.44
92	tr|A0A0B1NH11|A0A0B1NH11_ECOLX	Gamma-glutamyl phosphate reductase OS=Escherichia coli GN=proA PE=3 SV=1	ECOLX	0	32.25	17	48.44
92	tr|A0A178RAB4|A0A178RAB4_ECOLX	Gamma-glutamyl phosphate reductase OS=Escherichia coli GN=proA PE=3 SV=1	ECOLX	0	31.08	16	45.32
93	Contig1102_ORF	Contig1102_ORF	Histomonas	34.03	34.12	17	37.84
94	tr|C3TGI7|C3TGI7_ECOLX	Serine--tRNA ligase OS=Escherichia coli GN=serS PE=3 SV=1	ECOLX	33.93	33.93	19	48.84
94	tr|A0A1M2EUF2|A0A1M2EUF2_ECOLX	Serine--tRNA ligase OS=Escherichia coli GN=serS PE=3 SV=1	ECOLX	0	33.93	19	48.84
94	tr|A0A0E1L9D5|A0A0E1L9D5_ECOLX	Serine--tRNA ligase OS=Escherichia coli GN=serS PE=3 SV=1	ECOLX	0	33.93	19	48.84
94	tr|A0A0D8WG73|A0A0D8WG73_ECOLX	Serine--tRNA ligase OS=Escherichia coli GN=serS PE=3 SV=1	ECOLX	0	33.93	19	48.84
94	tr|A0A0K4VZ17|A0A0K4VZ17_ECOLX	Serine--tRNA ligase OS=Escherichia coli GN=serS PE=3 SV=1	ECOLX	0	33.7	19	48.84
94	tr|A0A0F3U3S0|A0A0F3U3S0_ECOLX	Serine--tRNA ligase OS=Escherichia coli GN=serS PE=3 SV=1	ECOLX	0	31.9	18	45.35
95	tr|C3TPQ0|C3TPQ0_ECOLX	2,3,4,5-tetrahydropyridine-2,6-dicarboxylate N-succinyltransferase OS=Escherichia coli GN=dapD PE=3 SV=1	ECOLX	33.73	33.74	20	66.79
95	tr|E2QF93|E2QF93_ECOLX	2,3,4,5-tetrahydropyridine-2,6-dicarboxylate N-succinyltransferase OS=Escherichia coli GN=dapD PE=3 SV=1	ECOLX	0	31.75	19	63.87
95	tr|A0A0V9RBR7|A0A0V9RBR7_ECOLX	2,3,4,5-tetrahydropyridine-2,6-dicarboxylate N-succinyltransferase OS=Escherichia coli GN=dapD PE=3 SV=1	ECOLX	0	31.71	19	63.87
95	tr|A0A0Q3IWG5|A0A0Q3IWG5_ECOLX	2,3,4,5-tetrahydropyridine-2,6-dicarboxylate N-succinyltransferase OS=Escherichia coli GN=dapD PE=3 SV=1	ECOLX	0	31.71	19	62.04
95	tr|A0A0K3ZUD5|A0A0K3ZUD5_ECOLX	2,3,4,5-tetrahydropyridine-2,6-dicarboxylate N-succinyltransferase OS=Escherichia coli GN=dapD PE=3 SV=1	ECOLX	0	31.71	19	60.95
96	tr|C3TLA5|C3TLA5_ECOLX	Adenylate kinase OS=Escherichia coli GN=adk PE=3 SV=1	ECOLX	33.55	33.57	20	58.88
96	tr|C3TLA2|C3TLA2_ECOLX	Adenylate kinase OS=Escherichia coli GN=adk PE=3 SV=1	ECOLX	0	33.57	20	58.88
96	tr|A0A1U9SMV4|A0A1U9SMV4_ECOLX	Adenylate kinase OS=Escherichia coli GN=adk PE=3 SV=1	ECOLX	0	33.57	20	58.88
96	tr|A0A0K3QV03|A0A0K3QV03_ECOLX	Adenylate kinase OS=Escherichia coli GN=adk PE=3 SV=1	ECOLX	0	33.57	20	58.88
96	tr|A0A0K3HP30|A0A0K3HP30_ECOLX	Adenylate kinase OS=Escherichia coli GN=adk PE=3 SV=1	ECOLX	0	33.57	20	53.85
96	tr|A0A0J8XTZ5|A0A0J8XTZ5_ECOLX	Adenylate kinase OS=Escherichia coli GN=adk PE=3 SV=1	ECOLX	0	33.57	20	58.88
96	tr|A0A0A7DPK2|A0A0A7DPK2_ECOLX	Adenylate kinase (Fragment) OS=Escherichia coli GN=adk PE=3 SV=1	ECOLX	0	33.57	20	61.17
96	tr|A0A0K3NMU0|A0A0K3NMU0_ECOLX	Adenylate kinase OS=Escherichia coli GN=adk PE=3 SV=1	ECOLX	0	31.55	19	50.85
96	tr|A0A0B0TS19|A0A0B0TS19_ECOLX	Adenylate kinase OS=Escherichia coli GN=adk PE=3 SV=1	ECOLX	0	31.55	19	55.61
96	tr|A0A0A7DPW8|A0A0A7DPW8_ECOLX	Adenylate kinase (Fragment) OS=Escherichia coli GN=adk PE=3 SV=1	ECOLX	0	31.55	19	60.85
96	tr|A0A0A7DPV8|A0A0A7DPV8_ECOLX	Adenylate kinase (Fragment) OS=Escherichia coli GN=adk PE=3 SV=1	ECOLX	0	31.55	19	57.21
96	tr|A0A0A7DPD9|A0A0A7DPD9_ECOLX	Adenylate kinase (Fragment) OS=Escherichia coli GN=adk PE=3 SV=1	ECOLX	0	31.55	19	56.65
96	tr|A0A0A7DNZ8|A0A0A7DNZ8_ECOLX	Adenylate kinase (Fragment) OS=Escherichia coli GN=adk PE=3 SV=1	ECOLX	0	31.55	19	56.93
97	tr|J7R7G1|J7R7G1_ECOLX	Chaperone protein ClpB OS=Escherichia coli GN=clpB PE=3 SV=1	ECOLX	33.49	33.53	16	24.27
97	tr|C3SYX2|C3SYX2_ECOLX	Chaperone protein ClpB OS=Escherichia coli GN=clpB PE=3 SV=1	ECOLX	0	33.53	16	24.16
97	tr|A0A1X9TJU9|A0A1X9TJU9_ECOLX	Chaperone protein ClpB OS=Escherichia coli GN=clpB PE=3 SV=1	ECOLX	0	33.53	16	24.27
97	tr|A0A1M2I1U3|A0A1M2I1U3_ECOLX	Chaperone protein ClpB OS=Escherichia coli GN=clpB PE=3 SV=1	ECOLX	0	33.53	16	24.27
97	tr|A0A0V9RIS6|A0A0V9RIS6_ECOLX	Chaperone protein ClpB OS=Escherichia coli GN=clpB PE=3 SV=1	ECOLX	0	33.53	16	24.27
97	tr|A0A0L6ZXL4|A0A0L6ZXL4_ECOLX	Chaperone protein ClpB OS=Escherichia coli GN=clpB PE=3 SV=1	ECOLX	0	33.53	16	24.27
97	tr|A0A0L1C2W0|A0A0L1C2W0_ECOLX	Chaperone protein ClpB OS=Escherichia coli GN=clpB PE=3 SV=1	ECOLX	0	33.53	16	24.27
97	tr|A0A0J2BBK4|A0A0J2BBK4_ECOLX	Chaperone protein ClpB OS=Escherichia coli GN=clpB PE=3 SV=1	ECOLX	0	33.53	16	24.27
97	tr|A0A0K3XJI5|A0A0K3XJI5_ECOLX	Chaperone protein ClpB OS=Escherichia coli GN=clpB PE=3 SV=1	ECOLX	0	33.4	16	24.27
97	tr|A0A0B0VPT7|A0A0B0VPT7_ECOLX	Chaperone protein ClpB OS=Escherichia coli GN=clpB PE=3 SV=1	ECOLX	0	31.32	15	22.87
98	Contig1481_ORF	Contig1481_ORF	Histomonas	33.43	33.46	18	50.82
99	Contig1098_ORF	Contig1098_ORF	Histomonas	32.76	32.8	17	32.43
100	tr|C3SJ37|C3SJ37_ECOLX	Triosephosphate isomerase OS=Escherichia coli GN=tpiA PE=3 SV=1	ECOLX	32.76	32.77	20	73.73
100	tr|A0A1Y2XLK0|A0A1Y2XLK0_ECOLX	Triosephosphate isomerase OS=Escherichia coli GN=tpiA PE=3 SV=1	ECOLX	0	32.77	20	73.73
100	tr|A0A166R8T7|A0A166R8T7_ECOLX	Triosephosphate isomerase OS=Escherichia coli GN=tpiA PE=3 SV=1	ECOLX	0	32.77	20	73.73
100	tr|A0A0K3QKD8|A0A0K3QKD8_ECOLX	Triosephosphate isomerase OS=Escherichia coli GN=tpiA PE=3 SV=1	ECOLX	0	30.77	19	70.2
100	tr|A0A1X9TG76|A0A1X9TG76_ECOLX	Triosephosphate isomerase OS=Escherichia coli GN=tpiA PE=3 SV=1	ECOLX	0	30.73	19	70.2
100	tr|A0A1Q9L6J0|A0A1Q9L6J0_ECOLX	Triosephosphate isomerase OS=Escherichia coli GN=tpiA PE=3 SV=1	ECOLX	0	30.73	19	70.2
100	tr|A0A1E5WPP1|A0A1E5WPP1_ECOLX	Triosephosphate isomerase OS=Escherichia coli GN=tpiA PE=3 SV=1	ECOLX	0	30.73	19	64.31
100	tr|A0A0K4PXA0|A0A0K4PXA0_ECOLX	Triosephosphate isomerase OS=Escherichia coli GN=tpiA PE=3 SV=1	ECOLX	0	30.73	18	60.78
100	tr|A0A0K3T6N9|A0A0K3T6N9_ECOLX	Triosephosphate isomerase OS=Escherichia coli GN=tpiA PE=3 SV=1	ECOLX	0	30.73	19	72.16
100	tr|A0A193M057|A0A193M057_ECOLX	Triosephosphate isomerase OS=Escherichia coli GN=tpiA PE=3 SV=1	ECOLX	0	28.24	19	72.16
101	tr|A0A1M2PDG3|A0A1M2PDG3_ECOLX	D-ribose ABC transporter substrate-binding protein RbsB OS=Escherichia coli GN=BK409_02310 PE=4 SV=1	ECOLX	32.73	32.76	39	65.54
101	tr|C3SL12|C3SL12_ECOLX	D-ribose ABC transporter substrate-binding protein OS=Escherichia coli GN=rbsB PE=4 SV=1	ECOLX	0	30.7	38	64.86
101	tr|A0A1Q5ZCG1|A0A1Q5ZCG1_ECOLX	D-ribose ABC transporter substrate-binding protein OS=Escherichia coli GN=BMT94_25215 PE=4 SV=1	ECOLX	0	30.7	38	65.08
101	tr|A0A152GI34|A0A152GI34_ECOLX	D-ribose ABC transporter substrate-binding protein OS=Escherichia coli GN=WM48_20725 PE=4 SV=1	ECOLX	0	30.7	38	64.86
101	tr|A0A0K4VS58|A0A0K4VS58_ECOLX	D-ribose transporter subunit RbsB OS=Escherichia coli GN=rbsB_2 PE=4 SV=1	ECOLX	0	30.7	38	64.86
101	tr|A0A193LZN6|A0A193LZN6_ECOLX	D-ribose transporter subunit RbsB OS=Escherichia coli GN=GJ11_23935 PE=4 SV=1	ECOLX	0	29.36	38	67.13
102	tr|C3TIH5|C3TIH5_ECOLX	Protein TolB OS=Escherichia coli GN=tolB PE=3 SV=1	ECOLX	32.54	32.56	21	47.91
102	tr|C3TIH2|C3TIH2_ECOLX	Protein TolB OS=Escherichia coli GN=tolB PE=3 SV=1	ECOLX	0	32.56	21	47.91
102	tr|A0A1M2HYV5|A0A1M2HYV5_ECOLX	Protein TolB OS=Escherichia coli GN=tolB PE=3 SV=1	ECOLX	0	32.56	21	47.91
102	tr|A0A166U042|A0A166U042_ECOLX	Protein TolB OS=Escherichia coli GN=tolB PE=3 SV=1	ECOLX	0	32.56	21	47.91
102	tr|A0A0U4JIG7|A0A0U4JIG7_ECOLX	Protein TolB OS=Escherichia coli GN=tolB PE=3 SV=1	ECOLX	0	32.56	21	47.8
102	tr|A0A0K4V077|A0A0K4V077_ECOLX	Protein TolB OS=Escherichia coli GN=tolB PE=3 SV=1	ECOLX	0	32.56	21	47.91
102	tr|A0A1Y0PL53|A0A1Y0PL53_ECOLX	Protein TolB OS=Escherichia coli GN=tolB PE=3 SV=1	ECOLX	0	30.54	19	44.65
102	tr|A0A161PZU1|A0A161PZU1_ECOLX	Protein TolB OS=Escherichia coli GN=tolB PE=3 SV=1	ECOLX	0	30.54	19	43.95
102	tr|A0A0V9REB7|A0A0V9REB7_ECOLX	Protein TolB OS=Escherichia coli GN=tolB PE=3 SV=1	ECOLX	0	30.54	20	43.95
103	tr|C3T982|C3T982_ECOLX	Putative periplasmic protein OS=Escherichia coli GN=ydgH PE=4 SV=1	ECOLX	32.38	32.43	17	59.87
103	tr|A0A1Y5BYM9|A0A1Y5BYM9_ECOLX	Protein YdgH OS=Escherichia coli GN=AZZ60_000070 PE=4 SV=1	ECOLX	0	32.43	17	59.87
103	tr|A0A1X7P9B6|A0A1X7P9B6_ECOLX	Uncharacterized protein OS=Escherichia coli GN=SAMN04487933_2525 PE=4 SV=1	ECOLX	0	32.43	17	59.87
103	tr|A0A1M2U8G7|A0A1M2U8G7_ECOLX	Uncharacterized protein OS=Escherichia coli GN=BK409_03050 PE=4 SV=1	ECOLX	0	32.43	17	59.87
103	tr|A0A1C7CRX0|A0A1C7CRX0_ECOLX	Uncharacterized protein OS=Escherichia coli GN=AMK83_24965 PE=4 SV=1	ECOLX	0	32.43	17	59.87
103	tr|A0A0L6XYH4|A0A0L6XYH4_ECOLX	Uncharacterized protein OS=Escherichia coli GN=AKG99_16700 PE=4 SV=1	ECOLX	0	32.43	17	59.87
103	tr|A0A0K3LK91|A0A0K3LK91_ECOLX	Protein YdgH OS=Escherichia coli GN=ydgH PE=4 SV=1	ECOLX	0	32.43	17	59.87
103	tr|A0A1E5WX20|A0A1E5WX20_ECOLX	Uncharacterized protein OS=Escherichia coli GN=BHF46_11730 PE=4 SV=1	ECOLX	0	30.55	16	57.32
104	tr|E2QP16|E2QP16_ECOLX	D-galactose ABC transporter, substrate-binding protein OS=Escherichia coli GN=mglB PE=4 SV=1	ECOLX	32.21	32.25	17	53.31
104	tr|C3T402|C3T402_ECOLX	D-galactose ABC transporter, substrate-binding protein OS=Escherichia coli GN=mglB PE=4 SV=1	ECOLX	0	32.25	17	53.31
104	tr|A0A1Q4PII3|A0A1Q4PII3_ECOLX	Methyl-galactoside ABC transporter substrate-binding protein OS=Escherichia coli GN=BMT49_13690 PE=4 SV=1	ECOLX	0	32.25	17	53.31
104	tr|A0A192ESD9|A0A192ESD9_ECOLX	Sugar ABC transporter substrate-binding protein OS=Escherichia coli GN=WM48_11510 PE=4 SV=1	ECOLX	0	32.25	17	53.31
104	tr|A0A0J3VXD1|A0A0J3VXD1_ECOLX	D-galactose-binding periplasmic protein OS=Escherichia coli GN=SM09_02267 PE=4 SV=1	ECOLX	0	32.25	17	53.31
104	tr|A0A0F3UFY7|A0A0F3UFY7_ECOLX	Sugar ABC transporter substrate-binding protein OS=Escherichia coli GN=UN91_12585 PE=4 SV=1	ECOLX	0	32.25	17	53.31
104	tr|A0A0B1NH02|A0A0B1NH02_ECOLX	Sugar ABC transporter substrate-binding protein OS=Escherichia coli GN=PU06_00755 PE=4 SV=1	ECOLX	0	32.25	17	53.31
104	tr|A0A166S9K1|A0A166S9K1_ECOLX	Sugar ABC transporter substrate-binding protein OS=Escherichia coli GN=AAW06_12950 PE=4 SV=1	ECOLX	0	30.19	16	48.49
104	tr|A0A0K4J7C1|A0A0K4J7C1_ECOLX	D-galactose ABC transporter, substrate-binding protein OS=Escherichia coli GN=mglB PE=4 SV=1	ECOLX	0	30.19	16	48.19
105	tr|W8TW10|W8TW10_ECOLX	2-dehydro-3-deoxy-D-gluconate 5-dehydrogenase OS=Escherichia coli GN=kduD PE=4 SV=1	ECOLX	31.78	31.87	21	65.61
105	tr|J7QH49|J7QH49_ECOLX	2-dehydro-3-deoxy-D-gluconate 5-dehydrogenase OS=Escherichia coli GN=kduD PE=3 SV=1	ECOLX	0	31.87	21	65.61
105	tr|A0A1U9SGM0|A0A1U9SGM0_ECOLX	2-dehydro-3-deoxy-D-gluconate 5-dehydrogenase OS=Escherichia coli GN=BE957_08520 PE=4 SV=1	ECOLX	0	31.87	21	65.61
105	tr|A0A093DXY7|A0A093DXY7_ECOLX	2-deoxy-D-gluconate 3-dehydrogenase OS=Escherichia coli GN=BK292_22750 PE=3 SV=1	ECOLX	0	31.87	21	65.61
105	tr|A0A066QSR0|A0A066QSR0_ECOLX	2-deoxy-D-gluconate 3-dehydrogenase OS=Escherichia coli GN=kduD_2 PE=3 SV=1	ECOLX	0	31.87	21	65.61
105	tr|C3SWC2|C3SWC2_ECOLX	2-deoxy-D-gluconate 3-dehydrogenase OS=Escherichia coli GN=kduD_2 PE=4 SV=1	ECOLX	0	29.75	20	61.66
105	tr|A0A1Q6B6W5|A0A1Q6B6W5_ECOLX	2-deoxy-D-gluconate 3-dehydrogenase OS=Escherichia coli GN=AWP75_20245 PE=4 SV=1	ECOLX	0	29.75	20	61.66
105	tr|A0A0D0NCT4|A0A0D0NCT4_ECOLX	2-deoxy-D-gluconate 3-dehydrogenase OS=Escherichia coli GN=kduD PE=4 SV=1	ECOLX	0	29.75	20	61.66
105	tr|A0A066RGS0|A0A066RGS0_ECOLX	2-deoxy-D-gluconate 3-dehydrogenase OS=Escherichia coli GN=kduD_1 PE=4 SV=1	ECOLX	0	29.75	20	61.66
106	Contig2112_ORF	Contig2112_ORF	Histomonas	31.54	31.55	17	53.46
107	tr|E2QJ37|E2QJ37_ECOLX	Isocitrate lyase OS=Escherichia coli GN=aceA PE=4 SV=1	ECOLX	31.45	31.51	17	44.47
107	tr|A0A1Y5C0X9|A0A1Y5C0X9_ECOLX	Isocitrate lyase OS=Escherichia coli GN=AZZ60_002658 PE=4 SV=1	ECOLX	0	31.51	17	44.47
107	tr|A0A1U9SQH6|A0A1U9SQH6_ECOLX	Isocitrate lyase OS=Escherichia coli GN=BE957_27580 PE=4 SV=1	ECOLX	0	31.51	17	44.47
107	tr|A0A0K3YN57|A0A0K3YN57_ECOLX	Isocitrate lyase OS=Escherichia coli GN=aceA PE=4 SV=1	ECOLX	0	31.51	17	44.47
107	tr|A0A0H0KL98|A0A0H0KL98_ECOLX	Isocitrate lyase OS=Escherichia coli GN=AA102_12410 PE=4 SV=1	ECOLX	0	31.51	17	44.47
107	tr|A0A0F3ULE8|A0A0F3ULE8_ECOLX	Isocitrate lyase OS=Escherichia coli GN=UN91_08775 PE=4 SV=1	ECOLX	0	31.51	17	44.47
107	tr|A0A0B1GN85|A0A0B1GN85_ECOLX	Isocitrate lyase OS=Escherichia coli GN=AKG99_08955 PE=4 SV=1	ECOLX	0	31.51	17	44.47
107	tr|A0A024L7Y5|A0A024L7Y5_ECOLX	Isocitrate lyase OS=Escherichia coli GN=aceA PE=4 SV=1	ECOLX	0	31.51	17	43.96
107	tr|A0A193M0C4|A0A193M0C4_ECOLX	Isocitrate lyase OS=Escherichia coli GN=GJ11_25330 PE=4 SV=1	ECOLX	0	31.38	17	44.47
107	tr|A0A0L7AK82|A0A0L7AK82_ECOLX	Isocitrate lyase OS=Escherichia coli GN=AC067_04860 PE=4 SV=1	ECOLX	0	31.22	17	44.47
107	tr|C3SHZ2|C3SHZ2_ECOLX	Isocitrate lyase OS=Escherichia coli GN=ECs4933 PE=4 SV=1	ECOLX	0	29.41	16	42.14
107	tr|A0A0K5E0A9|A0A0K5E0A9_ECOLX	Isocitrate lyase OS=Escherichia coli GN=aceA PE=4 SV=1	ECOLX	0	29.41	16	42.63
107	tr|A0A0K4ATP0|A0A0K4ATP0_ECOLX	Isocitrate lyase OS=Escherichia coli GN=aceA PE=4 SV=1	ECOLX	0	29.41	16	40.09
107	tr|A0A0K3YN70|A0A0K3YN70_ECOLX	Isocitrate lyase OS=Escherichia coli GN=aceA PE=4 SV=1	ECOLX	0	29.41	16	42.63
108	tr|W8SRK2|W8SRK2_ECOLX	Dihydroorotase OS=Escherichia coli GN=pyrC PE=3 SV=1	ECOLX	31.31	31.35	18	57.18
108	tr|J7R3B2|J7R3B2_ECOLX	Dihydroorotase OS=Escherichia coli GN=pyrC PE=3 SV=1	ECOLX	0	31.35	18	57.18
108	tr|A0A1Y2Y152|A0A1Y2Y152_ECOLX	Dihydroorotase OS=Escherichia coli GN=pyrC PE=3 SV=1	ECOLX	0	31.35	18	57.18
108	tr|A0A1Q6ADH7|A0A1Q6ADH7_ECOLX	Dihydroorotase OS=Escherichia coli GN=pyrC PE=3 SV=1	ECOLX	0	31.35	18	57.18
108	tr|A0A0K4AJ38|A0A0K4AJ38_ECOLX	Dihydroorotase OS=Escherichia coli GN=pyrC PE=3 SV=1	ECOLX	0	31.35	18	57.18
108	tr|A0A0B1DGP4|A0A0B1DGP4_ECOLX	Dihydroorotase OS=Escherichia coli GN=pyrC PE=3 SV=1	ECOLX	0	31.35	18	57.18
108	tr|A0A085NYK5|A0A085NYK5_ECOLX	Dihydroorotase OS=Escherichia coli GN=pyrC PE=3 SV=1	ECOLX	0	31.35	18	57.18
108	tr|A0A024L4X4|A0A024L4X4_ECOLX	Dihydroorotase OS=Escherichia coli GN=pyrC PE=3 SV=1	ECOLX	0	31.35	18	57.18
108	tr|A0A1M0WU60|A0A1M0WU60_ECOLX	Dihydroorotase OS=Escherichia coli GN=pyrC PE=3 SV=1	ECOLX	0	29.36	15	49.71
108	tr|A0A0X4PY08|A0A0X4PY08_ECOLX	Dihydroorotase OS=Escherichia coli GN=pyrC PE=3 SV=1	ECOLX	0	29.36	15	49.71
108	tr|A0A0V9L7T6|A0A0V9L7T6_ECOLX	Dihydroorotase OS=Escherichia coli GN=pyrC PE=3 SV=1	ECOLX	0	29.36	15	49.71
108	tr|A0A0P7NTK4|A0A0P7NTK4_ECOLX	Dihydroorotase OS=Escherichia coli GN=pyrC PE=3 SV=1	ECOLX	0	29.36	15	49.71
108	tr|A0A0J2DV31|A0A0J2DV31_ECOLX	Dihydroorotase OS=Escherichia coli GN=pyrC PE=3 SV=1	ECOLX	0	29.36	15	49.71
108	tr|C3TED2|C3TED2_ECOLX	Dihydroorotase OS=Escherichia coli GN=pyrC PE=3 SV=1	ECOLX	0	29.28	15	49.71
108	tr|A0A1Y2ZRL1|A0A1Y2ZRL1_ECOLX	Dihydroorotase OS=Escherichia coli GN=pyrC PE=3 SV=1	ECOLX	0	29.28	17	51.15
108	tr|A0A1X0PLI3|A0A1X0PLI3_ECOLX	Dihydroorotase OS=Escherichia coli GN=pyrC PE=3 SV=1	ECOLX	0	29.28	15	49.71
108	tr|A0A1M2TYP2|A0A1M2TYP2_ECOLX	Dihydroorotase OS=Escherichia coli GN=pyrC PE=3 SV=1	ECOLX	0	29.28	17	51.72
108	tr|A0A178R9Q4|A0A178R9Q4_ECOLX	Dihydroorotase OS=Escherichia coli GN=pyrC PE=3 SV=1	ECOLX	0	29.28	15	49.71
108	tr|A0A0K4ACV7|A0A0K4ACV7_ECOLX	Dihydroorotase OS=Escherichia coli GN=pyrC PE=3 SV=1	ECOLX	0	29.28	15	49.71
108	tr|A0A0J2ENK8|A0A0J2ENK8_ECOLX	Dihydroorotase OS=Escherichia coli GN=pyrC PE=3 SV=1	ECOLX	0	29.28	15	49.71
108	tr|A0A0H0DXC2|A0A0H0DXC2_ECOLX	Dihydroorotase OS=Escherichia coli GN=pyrC PE=3 SV=1	ECOLX	0	29.28	17	51.15
108	tr|A0A0F3UC93|A0A0F3UC93_ECOLX	Dihydroorotase OS=Escherichia coli GN=pyrC PE=3 SV=1	ECOLX	0	29.28	17	51.15
108	tr|A0A061KYU9|A0A061KYU9_ECOLX	Dihydroorotase OS=Escherichia coli GN=pyrC PE=3 SV=1	ECOLX	0	29.28	15	49.86
108	tr|A0A037YC05|A0A037YC05_ECOLX	Dihydroorotase OS=Escherichia coli GN=pyrC PE=3 SV=1	ECOLX	0	29.28	15	49.71
109	tr|A0A1Y2XUE9|A0A1Y2XUE9_ECOLX	Flagellar hook-associated protein 2 OS=Escherichia coli GN=AW059_03000 PE=3 SV=1	ECOLX	31.08	31.1	18	43.16
109	tr|A0A1U9T4P3|A0A1U9T4P3_ECOLX	Flagellar hook-associated protein 2 OS=Escherichia coli GN=BE963_25150 PE=3 SV=1	ECOLX	0	31.1	18	43.16
109	tr|A0A094VPA5|A0A094VPA5_ECOLX	Flagellar hook-associated protein 2 OS=Escherichia coli GN=fliD PE=3 SV=1	ECOLX	0	31.1	18	43.16
109	tr|A0A1E5MCP2|A0A1E5MCP2_ECOLX	Flagellar hook-associated protein 2 OS=Escherichia coli GN=A9R57_25070 PE=3 SV=1	ECOLX	0	29.89	17	39.96
109	tr|B9VS64|B9VS64_ECOLX	Flagellar hook-associated protein 2 OS=Escherichia coli GN=fliD PE=3 SV=1	ECOLX	0	29.07	17	39.96
109	tr|A0A1Y0R0R7|A0A1Y0R0R7_ECOLX	Flagellar hook-associated protein 2 OS=Escherichia coli GN=BZY74_21765 PE=3 SV=1	ECOLX	0	29.07	17	40.38
109	tr|A0A1X0YSA1|A0A1X0YSA1_ECOLX	Flagellar hook-associated protein 2 OS=Escherichia coli GN=BHS81_11725 PE=3 SV=1	ECOLX	0	29.07	17	39.96
109	tr|A0A1V2FRH1|A0A1V2FRH1_ECOLX	Flagellar hook-associated protein 2 OS=Escherichia coli GN=BW690_25125 PE=3 SV=1	ECOLX	0	29.07	17	37.18
109	tr|A0A1Q6BH50|A0A1Q6BH50_ECOLX	Flagellar hook-associated protein 2 OS=Escherichia coli GN=AWP75_01920 PE=3 SV=1	ECOLX	0	29.07	17	40.38
109	tr|A0A1Q5ZG42|A0A1Q5ZG42_ECOLX	Flagellar hook-associated protein 2 OS=Escherichia coli GN=BMT94_01465 PE=3 SV=1	ECOLX	0	29.07	17	40.38
109	tr|A0A193LU78|A0A193LU78_ECOLX	Flagellar hook-associated protein 2 OS=Escherichia coli GN=fliD PE=3 SV=1	ECOLX	0	29.07	17	40.38
109	tr|A0A0K4FK48|A0A0K4FK48_ECOLX	Flagellar hook-associated protein 2 OS=Escherichia coli GN=fliD PE=3 SV=1	ECOLX	0	29.07	16	39.74
109	tr|A0A085NW06|A0A085NW06_ECOLX	Flagellar hook-associated protein 2 OS=Escherichia coli GN=fliD PE=3 SV=1	ECOLX	0	29.07	17	40.38
109	tr|A0A066QBM7|A0A066QBM7_ECOLX	Flagellar hook-associated protein 2 OS=Escherichia coli GN=fliD PE=3 SV=1	ECOLX	0	29.07	17	40.38
110	tr|C3SVM7|C3SVM7_ECOLX	D-3-phosphoglycerate dehydrogenase OS=Escherichia coli GN=serA_1 PE=3 SV=1	ECOLX	31.03	31.07	19	42.44
110	tr|A0A1X9V2J4|A0A1X9V2J4_ECOLX	D-3-phosphoglycerate dehydrogenase OS=Escherichia coli GN=CA268_24530 PE=3 SV=1	ECOLX	0	31.07	19	42.44
110	tr|A0A1V2FWN9|A0A1V2FWN9_ECOLX	D-3-phosphoglycerate dehydrogenase OS=Escherichia coli GN=BW690_20305 PE=3 SV=1	ECOLX	0	31.07	19	42.44
110	tr|A0A193LWV2|A0A193LWV2_ECOLX	D-3-phosphoglycerate dehydrogenase OS=Escherichia coli GN=GJ11_18795 PE=3 SV=1	ECOLX	0	31.07	19	42.44
110	tr|A0A0V9RHR1|A0A0V9RHR1_ECOLX	D-3-phosphoglycerate dehydrogenase OS=Escherichia coli GN=APU18_17920 PE=3 SV=1	ECOLX	0	31.07	19	42.44
110	tr|A0A0K4H0W3|A0A0K4H0W3_ECOLX	D-3-phosphoglycerate dehydrogenase OS=Escherichia coli GN=serA_2 PE=3 SV=1	ECOLX	0	31.07	19	42.44
110	tr|A0A0A1AE65|A0A0A1AE65_ECOLX	D-3-phosphoglycerate dehydrogenase OS=Escherichia coli GN=serA_1 PE=3 SV=1	ECOLX	0	31.07	19	42.44
110	tr|A0A0K3MKX7|A0A0K3MKX7_ECOLX	D-3-phosphoglycerate dehydrogenase OS=Escherichia coli GN=serA PE=3 SV=1	ECOLX	0	29.03	18	38.54
110	tr|A0A0C5ERL5|A0A0C5ERL5_ECOLX	D-3-phosphoglycerate dehydrogenase OS=Escherichia coli GN=SY51_16355 PE=3 SV=1	ECOLX	0	29.03	17	36.59
111	sp|P35527|K1C9_HUMAN	Keratin, type I cytoskeletal 9 OS=Homo sapiens GN=KRT9 PE=1 SV=3	HUMAN	30.94	31.15	19	33.07
112	tr|A0A1M0PLB2|A0A1M0PLB2_ECOLX	Alanine--tRNA ligase OS=Escherichia coli GN=alaS PE=3 SV=1	ECOLX	30.88	31	14	19.98
112	tr|A0A037YIU0|A0A037YIU0_ECOLX	Alanine--tRNA ligase OS=Escherichia coli GN=alaS PE=3 SV=1	ECOLX	0	31	14	19.98
112	tr|A0A024LBL1|A0A024LBL1_ECOLX	Alanine--tRNA ligase OS=Escherichia coli GN=alaS PE=3 SV=1	ECOLX	0	31	14	21.01
112	tr|A0A1V2SVX9|A0A1V2SVX9_ECOLX	Alanine--tRNA ligase (Fragment) OS=Escherichia coli GN=BET08_25800 PE=3 SV=1	ECOLX	0	30.07	14	31.76
112	tr|W8SXB6|W8SXB6_ECOLX	Alanine--tRNA ligase OS=Escherichia coli GN=alaS PE=3 SV=1	ECOLX	0	30.04	14	19.98
112	tr|J7R4N4|J7R4N4_ECOLX	Alanine--tRNA ligase OS=Escherichia coli GN=alaS PE=3 SV=1	ECOLX	0	30.04	14	19.98
112	tr|E2QQE5|E2QQE5_ECOLX	Alanine--tRNA ligase OS=Escherichia coli GN=alaS PE=3 SV=1	ECOLX	0	30.04	14	19.98
112	tr|A0A1Y5BWU4|A0A1Y5BWU4_ECOLX	Alanine--tRNA ligase OS=Escherichia coli GN=alaS PE=3 SV=1	ECOLX	0	30.04	14	19.98
112	tr|A0A1Y0QLM7|A0A1Y0QLM7_ECOLX	Alanine--tRNA ligase OS=Escherichia coli GN=alaS PE=3 SV=1	ECOLX	0	30.04	14	19.98
112	tr|A0A1S2L5R7|A0A1S2L5R7_ECOLX	Alanine--tRNA ligase OS=Escherichia coli GN=alaS PE=3 SV=1	ECOLX	0	30.04	14	19.98
112	tr|A0A1M2I1Z9|A0A1M2I1Z9_ECOLX	Alanine--tRNA ligase OS=Escherichia coli GN=alaS PE=3 SV=1	ECOLX	0	30.04	14	19.98
112	tr|A0A1D7PGB0|A0A1D7PGB0_ECOLX	Alanine--tRNA ligase OS=Escherichia coli GN=alaS PE=3 SV=1	ECOLX	0	30.04	14	20.86
112	tr|A0A0V9RIF3|A0A0V9RIF3_ECOLX	Alanine--tRNA ligase OS=Escherichia coli GN=alaS PE=3 SV=1	ECOLX	0	30.04	14	19.98
112	tr|A0A0L6Y5G4|A0A0L6Y5G4_ECOLX	Alanine--tRNA ligase OS=Escherichia coli GN=alaS PE=3 SV=1	ECOLX	0	30.04	14	19.98
112	tr|A0A0L1C2M6|A0A0L1C2M6_ECOLX	Alanine--tRNA ligase OS=Escherichia coli GN=alaS PE=3 SV=1	ECOLX	0	30.04	14	19.98
112	tr|A0A0D8WAZ9|A0A0D8WAZ9_ECOLX	Alanine--tRNA ligase OS=Escherichia coli GN=alaS PE=3 SV=1	ECOLX	0	30.04	14	19.98
112	tr|A0A0C2ESL5|A0A0C2ESL5_ECOLX	Alanine--tRNA ligase OS=Escherichia coli GN=alaS PE=3 SV=1	ECOLX	0	30.04	14	19.98
112	tr|A0A0B5HPT0|A0A0B5HPT0_ECOLX	Alanine--tRNA ligase OS=Escherichia coli GN=alaS PE=3 SV=1	ECOLX	0	30.04	14	19.98
112	tr|A0A0B5HPS8|A0A0B5HPS8_ECOLX	Alanine--tRNA ligase OS=Escherichia coli GN=alaS PE=3 SV=1	ECOLX	0	30.04	14	19.98
112	tr|A0A0A1ADH1|A0A0A1ADH1_ECOLX	Alanine--tRNA ligase OS=Escherichia coli GN=alaS PE=3 SV=1	ECOLX	0	30.04	14	19.98
112	tr|A0A066SUV7|A0A066SUV7_ECOLX	Alanine--tRNA ligase OS=Escherichia coli GN=alaS PE=3 SV=1	ECOLX	0	30.04	14	19.98
112	tr|A0A1L4IV41|A0A1L4IV41_ECOLX	Alanine--tRNA ligase OS=Escherichia coli GN=alaS PE=3 SV=1	ECOLX	0	28.99	14	19.98
112	tr|A0A1V0MJN4|A0A1V0MJN4_ECOLX	Alanine--tRNA ligase OS=Escherichia coli GN=alaS PE=3 SV=1	ECOLX	0	28.83	13	18.61
113	tr|C3SEZ2|C3SEZ2_ECOLX	Valine--tRNA ligase OS=Escherichia coli GN=valS PE=3 SV=1	ECOLX	30.72	30.77	14	19.24
113	tr|A0A1Y2XQN3|A0A1Y2XQN3_ECOLX	Valine--tRNA ligase OS=Escherichia coli GN=valS PE=3 SV=1	ECOLX	0	30.77	14	19.24
113	tr|A0A1Q6B2G9|A0A1Q6B2G9_ECOLX	Valine--tRNA ligase OS=Escherichia coli GN=valS PE=3 SV=1	ECOLX	0	30.77	14	19.24
113	tr|A0A1Q4PBH2|A0A1Q4PBH2_ECOLX	Valine--tRNA ligase OS=Escherichia coli GN=valS PE=3 SV=1	ECOLX	0	30.77	14	19.24
113	tr|A0A1E5WVL6|A0A1E5WVL6_ECOLX	Valine--tRNA ligase OS=Escherichia coli GN=valS PE=3 SV=1	ECOLX	0	30.77	14	19.24
113	tr|A0A193M138|A0A193M138_ECOLX	Valine--tRNA ligase OS=Escherichia coli GN=valS PE=3 SV=1	ECOLX	0	30.77	14	19.24
113	tr|A0A163EDC9|A0A163EDC9_ECOLX	Valine--tRNA ligase OS=Escherichia coli GN=valS PE=3 SV=1	ECOLX	0	30.77	14	19.24
113	tr|A0A0P7M5U8|A0A0P7M5U8_ECOLX	Valine--tRNA ligase OS=Escherichia coli GN=valS PE=3 SV=1	ECOLX	0	30.77	14	19.24
113	tr|A0A0L7ALF0|A0A0L7ALF0_ECOLX	Valine--tRNA ligase OS=Escherichia coli GN=valS PE=3 SV=1	ECOLX	0	30.77	14	19.24
113	tr|A0A0K5T4B6|A0A0K5T4B6_ECOLX	Valine--tRNA ligase OS=Escherichia coli GN=valS PE=3 SV=1	ECOLX	0	30.77	14	19.24
113	tr|A0A0K4LNE9|A0A0K4LNE9_ECOLX	Valine--tRNA ligase OS=Escherichia coli GN=valS_1 PE=3 SV=1	ECOLX	0	30.77	14	19.24
113	tr|A0A0K3Z7C3|A0A0K3Z7C3_ECOLX	Valine--tRNA ligase OS=Escherichia coli GN=valS PE=3 SV=1	ECOLX	0	30.77	14	19.24
113	tr|A0A0K3TVC1|A0A0K3TVC1_ECOLX	Valine--tRNA ligase OS=Escherichia coli GN=valS PE=3 SV=1	ECOLX	0	30.77	14	19.24
113	tr|A0A0K3D3C3|A0A0K3D3C3_ECOLX	Valine--tRNA ligase OS=Escherichia coli GN=valS PE=3 SV=1	ECOLX	0	30.77	14	19.24
113	tr|A0A0J3ZDW3|A0A0J3ZDW3_ECOLX	Valine--tRNA ligase OS=Escherichia coli GN=valS PE=3 SV=1	ECOLX	0	30.77	14	19.24
113	tr|A0A0G3JUM2|A0A0G3JUM2_ECOLX	Valine--tRNA ligase OS=Escherichia coli GN=valS PE=3 SV=1	ECOLX	0	30.77	14	19.24
113	tr|A0A0F3U2Y9|A0A0F3U2Y9_ECOLX	Valine--tRNA ligase OS=Escherichia coli GN=valS PE=3 SV=1	ECOLX	0	30.77	14	19.24
113	tr|A0A0D8WJ58|A0A0D8WJ58_ECOLX	Valine--tRNA ligase OS=Escherichia coli GN=valS PE=3 SV=1	ECOLX	0	30.77	14	19.24
113	tr|A0A0A0FYH1|A0A0A0FYH1_ECOLX	Valine--tRNA ligase OS=Escherichia coli GN=valS PE=3 SV=1	ECOLX	0	30.77	14	19.24
113	tr|A0A061KL66|A0A061KL66_ECOLX	Valine--tRNA ligase OS=Escherichia coli GN=valS PE=3 SV=1	ECOLX	0	30.77	14	19.24
113	tr|A0A061K9E6|A0A061K9E6_ECOLX	Valine--tRNA ligase OS=Escherichia coli GN=valS PE=3 SV=1	ECOLX	0	30.77	14	19.24
113	tr|A0A024L8L0|A0A024L8L0_ECOLX	Valine--tRNA ligase OS=Escherichia coli GN=valS PE=3 SV=1	ECOLX	0	30.77	14	19.24
113	tr|A0A023KES1|A0A023KES1_ECOLX	Valine--tRNA ligase OS=Escherichia coli GN=valS PE=3 SV=1	ECOLX	0	30.77	14	19.24
113	tr|A0A1X9TF25|A0A1X9TF25_ECOLX	Valine--tRNA ligase OS=Escherichia coli GN=valS PE=3 SV=1	ECOLX	0	30.68	14	19.24
113	tr|A0A1X0PIC3|A0A1X0PIC3_ECOLX	Valine--tRNA ligase OS=Escherichia coli GN=valS PE=3 SV=1	ECOLX	0	30.68	14	19.24
113	tr|A0A0J2APP8|A0A0J2APP8_ECOLX	Valine--tRNA ligase OS=Escherichia coli GN=valS PE=3 SV=1	ECOLX	0	28.75	13	17.67
113	tr|A0A0L6XYS9|A0A0L6XYS9_ECOLX	Valine--tRNA ligase OS=Escherichia coli GN=valS PE=3 SV=1	ECOLX	0	28.71	13	16.4
114	tr|W8T5K0|W8T5K0_ECOLX	Glycine dehydrogenase (decarboxylating) OS=Escherichia coli GN=gcvP PE=3 SV=1	ECOLX	30.63	30.67	16	22.36
114	tr|J7R8K1|J7R8K1_ECOLX	Glycine dehydrogenase (decarboxylating) OS=Escherichia coli GN=gcvP PE=3 SV=1	ECOLX	0	30.67	16	22.36
114	tr|C3SVS5|C3SVS5_ECOLX	Glycine dehydrogenase (decarboxylating) OS=Escherichia coli GN=gcvP PE=3 SV=1	ECOLX	0	30.67	16	22.36
114	tr|C3SVS2|C3SVS2_ECOLX	Glycine dehydrogenase (decarboxylating) OS=Escherichia coli GN=gcvP PE=3 SV=1	ECOLX	0	30.67	16	22.36
114	tr|A0A1X7AU89|A0A1X7AU89_ECOLX	Glycine dehydrogenase (decarboxylating) OS=Escherichia coli GN=gcvP PE=3 SV=1	ECOLX	0	30.67	16	22.36
114	tr|A0A1X0YNY7|A0A1X0YNY7_ECOLX	Glycine dehydrogenase (decarboxylating) OS=Escherichia coli GN=gcvP PE=3 SV=1	ECOLX	0	30.67	16	22.36
114	tr|A0A1V3CMZ2|A0A1V3CMZ2_ECOLX	Glycine dehydrogenase (decarboxylating) OS=Escherichia coli GN=gcvP PE=3 SV=1	ECOLX	0	30.67	16	22.36
114	tr|A0A1U9SFN9|A0A1U9SFN9_ECOLX	Glycine dehydrogenase (decarboxylating) OS=Escherichia coli GN=gcvP PE=3 SV=1	ECOLX	0	30.67	16	22.36
114	tr|A0A193MSZ5|A0A193MSZ5_ECOLX	Glycine dehydrogenase (decarboxylating) OS=Escherichia coli GN=gcvP PE=3 SV=1	ECOLX	0	30.67	16	22.36
114	tr|A0A167BZ02|A0A167BZ02_ECOLX	Glycine dehydrogenase (decarboxylating) OS=Escherichia coli GN=gcvP PE=3 SV=1	ECOLX	0	30.67	16	22.36
114	tr|A0A166V3W9|A0A166V3W9_ECOLX	Glycine dehydrogenase (decarboxylating) OS=Escherichia coli GN=gcvP PE=3 SV=1	ECOLX	0	30.67	16	22.36
114	tr|A0A0L1CAG6|A0A0L1CAG6_ECOLX	Glycine dehydrogenase (decarboxylating) OS=Escherichia coli GN=gcvP PE=3 SV=1	ECOLX	0	30.67	16	22.36
114	tr|A0A0K5WRV1|A0A0K5WRV1_ECOLX	Glycine dehydrogenase (decarboxylating) OS=Escherichia coli GN=gcvP PE=3 SV=1	ECOLX	0	30.67	16	22.36
114	tr|A0A0J2B9U3|A0A0J2B9U3_ECOLX	Glycine dehydrogenase (decarboxylating) OS=Escherichia coli GN=gcvP PE=3 SV=1	ECOLX	0	30.67	16	22.36
114	tr|A0A0H0K6W7|A0A0H0K6W7_ECOLX	Glycine dehydrogenase (decarboxylating) OS=Escherichia coli GN=gcvP PE=3 SV=1	ECOLX	0	30.67	16	22.36
114	tr|A0A0H0F9Q8|A0A0H0F9Q8_ECOLX	Glycine dehydrogenase (decarboxylating) OS=Escherichia coli GN=gcvP PE=3 SV=1	ECOLX	0	30.67	16	22.36
114	tr|A0A0H0E4B2|A0A0H0E4B2_ECOLX	Glycine dehydrogenase (decarboxylating) OS=Escherichia coli GN=gcvP PE=3 SV=1	ECOLX	0	30.67	16	22.36
114	tr|A0A0G9FWH6|A0A0G9FWH6_ECOLX	Glycine dehydrogenase (decarboxylating) OS=Escherichia coli GN=gcvP PE=3 SV=1	ECOLX	0	30.67	16	22.36
114	tr|A0A0F3V671|A0A0F3V671_ECOLX	Glycine dehydrogenase (decarboxylating) OS=Escherichia coli GN=gcvP PE=3 SV=1	ECOLX	0	30.67	16	22.36
114	tr|A0A0B1BQ18|A0A0B1BQ18_ECOLX	Glycine dehydrogenase (decarboxylating) OS=Escherichia coli GN=gcvP PE=3 SV=1	ECOLX	0	30.67	16	22.36
114	tr|A0A066RGU2|A0A066RGU2_ECOLX	Glycine dehydrogenase (decarboxylating) OS=Escherichia coli GN=gcvP PE=3 SV=1	ECOLX	0	30.67	16	22.36
114	tr|A0A1Y0QKQ6|A0A1Y0QKQ6_ECOLX	Glycine dehydrogenase (decarboxylating) OS=Escherichia coli GN=gcvP PE=3 SV=1	ECOLX	0	30.59	16	22.36
114	tr|A0A024LAR8|A0A024LAR8_ECOLX	Glycine dehydrogenase (decarboxylating) OS=Escherichia coli GN=gcvP PE=3 SV=1	ECOLX	0	29.62	15	19.85
114	tr|A0A0A1A9G5|A0A0A1A9G5_ECOLX	Glycine dehydrogenase (decarboxylating) OS=Escherichia coli GN=gcvP PE=3 SV=1	ECOLX	0	28.64	15	20.27
114	tr|A0A1Y2ZKB7|A0A1Y2ZKB7_ECOLX	Glycine dehydrogenase (decarboxylating) OS=Escherichia coli GN=gcvP PE=3 SV=1	ECOLX	0	28.6	15	21.42
114	tr|A0A1X9VB48|A0A1X9VB48_ECOLX	Glycine dehydrogenase (decarboxylating) OS=Escherichia coli GN=gcvP PE=3 SV=1	ECOLX	0	28.6	15	20.27
114	tr|A0A1V3VGA5|A0A1V3VGA5_ECOLX	Glycine dehydrogenase (decarboxylating) OS=Escherichia coli GN=gcvP PE=3 SV=1	ECOLX	0	28.6	15	20.79
114	tr|A0A1V2FWQ7|A0A1V2FWQ7_ECOLX	Glycine dehydrogenase (decarboxylating) OS=Escherichia coli GN=gcvP PE=3 SV=1	ECOLX	0	28.6	15	21.42
114	tr|A0A1Q6B7P4|A0A1Q6B7P4_ECOLX	Glycine dehydrogenase (decarboxylating) OS=Escherichia coli GN=gcvP PE=3 SV=1	ECOLX	0	28.6	15	21.42
114	tr|A0A1Q6AS16|A0A1Q6AS16_ECOLX	Glycine dehydrogenase (decarboxylating) OS=Escherichia coli GN=gcvP PE=3 SV=1	ECOLX	0	28.6	15	20.79
114	tr|A0A161RQQ6|A0A161RQQ6_ECOLX	Glycine dehydrogenase (decarboxylating) OS=Escherichia coli GN=gcvP PE=3 SV=1	ECOLX	0	28.6	15	21.32
114	tr|A0A135PT46|A0A135PT46_ECOLX	Glycine dehydrogenase (decarboxylating) OS=Escherichia coli GN=gcvP PE=3 SV=1	ECOLX	0	28.6	15	21.32
114	tr|A0A0V9I4W3|A0A0V9I4W3_ECOLX	Glycine dehydrogenase (decarboxylating) OS=Escherichia coli GN=gcvP PE=3 SV=1	ECOLX	0	28.6	15	20.27
114	tr|A0A0L6ZWK4|A0A0L6ZWK4_ECOLX	Glycine dehydrogenase (decarboxylating) OS=Escherichia coli GN=gcvP PE=3 SV=1	ECOLX	0	28.6	15	21.42
114	tr|A0A0L0Z6X9|A0A0L0Z6X9_ECOLX	Glycine dehydrogenase (decarboxylating) OS=Escherichia coli GN=gcvP PE=3 SV=1	ECOLX	0	28.6	15	21.32
114	tr|A0A0K4LGV7|A0A0K4LGV7_ECOLX	Glycine dehydrogenase (decarboxylating) OS=Escherichia coli GN=gcvP PE=3 SV=1	ECOLX	0	28.6	15	20.69
114	tr|A0A0K4H2Y7|A0A0K4H2Y7_ECOLX	Glycine dehydrogenase (decarboxylating) OS=Escherichia coli GN=gcvP PE=3 SV=1	ECOLX	0	28.6	15	21.32
114	tr|A0A0K4AZT1|A0A0K4AZT1_ECOLX	Glycine dehydrogenase (decarboxylating) OS=Escherichia coli GN=gcvP PE=3 SV=1	ECOLX	0	28.6	15	21.32
114	tr|A0A0K3MM38|A0A0K3MM38_ECOLX	Glycine dehydrogenase (decarboxylating) OS=Escherichia coli GN=gcvP PE=3 SV=1	ECOLX	0	28.6	15	21.32
114	tr|A0A0J2E4G9|A0A0J2E4G9_ECOLX	Glycine dehydrogenase (decarboxylating) OS=Escherichia coli GN=gcvP PE=3 SV=1	ECOLX	0	28.6	15	21.11
114	tr|A0A0F3TT72|A0A0F3TT72_ECOLX	Glycine dehydrogenase (decarboxylating) OS=Escherichia coli GN=gcvP PE=3 SV=1	ECOLX	0	28.6	15	21.32
114	tr|A0A0E1LB92|A0A0E1LB92_ECOLX	Glycine dehydrogenase (decarboxylating) OS=Escherichia coli GN=gcvP PE=3 SV=1	ECOLX	0	28.6	15	21.11
114	tr|A0A0D6H1L8|A0A0D6H1L8_ECOLX	Glycine dehydrogenase (decarboxylating) OS=Escherichia coli GN=gcvP PE=3 SV=1	ECOLX	0	28.6	15	20.27
114	tr|A0A085P080|A0A085P080_ECOLX	Glycine dehydrogenase (decarboxylating) OS=Escherichia coli GN=gcvP PE=3 SV=1	ECOLX	0	28.6	15	21.32
115	tr|J7R0N2|J7R0N2_ECOLX	Periplasmic serine endoprotease DegP-like OS=Escherichia coli GN=htrA PE=3 SV=1	ECOLX	30.54	30.61	19	45.78
115	tr|C3TPR2|C3TPR2_ECOLX	Periplasmic serine endoprotease DegP-like OS=Escherichia coli GN=htrA PE=3 SV=1	ECOLX	0	30.61	19	45.78
115	tr|A0A162PT22|A0A162PT22_ECOLX	Periplasmic serine endoprotease DegP-like OS=Escherichia coli GN=degP PE=3 SV=1	ECOLX	0	30.61	19	45.78
115	tr|A0A0F3VFC4|A0A0F3VFC4_ECOLX	Periplasmic serine endoprotease DegP-like OS=Escherichia coli GN=htrA PE=3 SV=1	ECOLX	0	29.99	19	45.78
115	tr|C3TPR4|C3TPR4_ECOLX	Periplasmic serine endoprotease DegP-like OS=Escherichia coli GN=ARC77_20150 PE=3 SV=1	ECOLX	0	28.5	17	41.56
115	tr|A0A1Y5BIV3|A0A1Y5BIV3_ECOLX	Periplasmic serine endoprotease DegP-like OS=Escherichia coli GN=AZZ60_003325 PE=3 SV=1	ECOLX	0	28.5	18	42.19
115	tr|A0A1Q6BB75|A0A1Q6BB75_ECOLX	Periplasmic serine endoprotease DegP-like OS=Escherichia coli GN=AWP75_13440 PE=3 SV=1	ECOLX	0	28.5	18	42.19
115	tr|A0A1J1A6A9|A0A1J1A6A9_ECOLX	Periplasmic serine endoprotease DegP-like OS=Escherichia coli GN=ACN77_17095 PE=3 SV=1	ECOLX	0	28.5	17	41.56
115	tr|A0A0K4FEY6|A0A0K4FEY6_ECOLX	Periplasmic serine endoprotease DegP-like OS=Escherichia coli GN=htrA PE=3 SV=1	ECOLX	0	28.5	18	42.19
115	tr|A0A0F3UJ52|A0A0F3UJ52_ECOLX	Periplasmic serine endoprotease DegP-like OS=Escherichia coli GN=UN91_10615 PE=3 SV=1	ECOLX	0	28.5	17	41.56
115	tr|A0A0D6HZD0|A0A0D6HZD0_ECOLX	Periplasmic serine endoprotease DegP-like OS=Escherichia coli GN=htrA PE=3 SV=1	ECOLX	0	28.5	18	42.19
115	tr|A0A067HKI2|A0A067HKI2_ECOLX	Periplasmic serine endoprotease DegP-like OS=Escherichia coli GN=degP PE=3 SV=1	ECOLX	0	28.5	18	42.19
115	tr|A0A061KXL2|A0A061KXL2_ECOLX	Periplasmic serine endoprotease DegP-like OS=Escherichia coli GN=BE932_23945 PE=3 SV=1	ECOLX	0	28.5	18	42.19
116	tr|W8SPA8|W8SPA8_ECOLX	Flagellar biosynthesis protein FlgL OS=Escherichia coli GN=flgL PE=4 SV=1	ECOLX	30.17	30.26	16	60.25
116	tr|A0A1V2T5G0|A0A1V2T5G0_ECOLX	Flagellar hook-filament junction protein FlgL (Fragment) OS=Escherichia coli GN=flgL PE=4 SV=1	ECOLX	0	30.26	16	60.63
116	tr|A0A024L411|A0A024L411_ECOLX	Flagellar biosynthesis protein FlgL OS=Escherichia coli GN=flgL PE=4 SV=1	ECOLX	0	30.26	16	60.25
116	tr|A0A1X9K5K5|A0A1X9K5K5_ECOLX	Flagellar hook-filament junction protein FlgL OS=Escherichia coli GN=flgL PE=4 SV=1	ECOLX	0	28.25	15	53.63
116	tr|A0A193LQ77|A0A193LQ77_ECOLX	Flagellar biosynthesis protein FlgL OS=Escherichia coli GN=flgL PE=4 SV=1	ECOLX	0	28.25	15	54.26
116	tr|A0A166WJ75|A0A166WJ75_ECOLX	Flagellar hook protein FlgL OS=Escherichia coli GN=flgL PE=4 SV=1	ECOLX	0	28.25	14	53.94
116	tr|A0A0K4AJ35|A0A0K4AJ35_ECOLX	Flagellar hook-associated protein 3 OS=Escherichia coli GN=flgL PE=4 SV=1	ECOLX	0	28.25	15	54.26
116	tr|A0A099B489|A0A099B489_ECOLX	Flagellar hook protein FlgL OS=Escherichia coli GN=flgL PE=4 SV=1	ECOLX	0	28.25	14	53.94
117	tr|W8SZ36|W8SZ36_ECOLX	Alcohol dehydrogenase OS=Escherichia coli GN=adhP PE=3 SV=1	ECOLX	30	30	17	75
117	tr|A0A1X7PD15|A0A1X7PD15_ECOLX	Alcohol dehydrogenase, propanol-preferring OS=Escherichia coli GN=SAMN04487933_2653 PE=3 SV=1	ECOLX	0	30	17	72.83
117	tr|A0A1V2G0S4|A0A1V2G0S4_ECOLX	Alcohol dehydrogenase AdhP OS=Escherichia coli GN=BW690_14550 PE=3 SV=1	ECOLX	0	30	17	75
117	tr|A0A1X7B1F8|A0A1X7B1F8_ECOLX	Alcohol dehydrogenase OS=Escherichia coli GN=ECWI2_2349 PE=3 SV=1	ECOLX	0	28	16	70.83
117	tr|A0A1M0EEJ2|A0A1M0EEJ2_ECOLX	Alcohol dehydrogenase AdhP OS=Escherichia coli GN=BHS81_08955 PE=3 SV=1	ECOLX	0	28	16	72.32
118	tr|C3SRV3|C3SRV3_ECOLX	Malate dehydrogenase OS=Escherichia coli GN=mdh PE=3 SV=1	ECOLX	30	30	17	62.18
118	tr|A0A1X7N1A2|A0A1X7N1A2_ECOLX	Malate dehydrogenase OS=Escherichia coli GN=mdh PE=3 SV=1	ECOLX	0	30	17	58.08
118	tr|A0A1Q6BAB4|A0A1Q6BAB4_ECOLX	Malate dehydrogenase OS=Escherichia coli GN=mdh PE=3 SV=1	ECOLX	0	30	17	62.18
118	tr|A0A0K3LJE3|A0A0K3LJE3_ECOLX	Malate dehydrogenase OS=Escherichia coli GN=mdh PE=3 SV=1	ECOLX	0	30	17	62.18
118	tr|C3SRV2|C3SRV2_ECOLX	Malate dehydrogenase OS=Escherichia coli GN=mdh PE=3 SV=1	ECOLX	0	28	16	58.97
118	tr|A0A1Y0R7Z3|A0A1Y0R7Z3_ECOLX	Malate dehydrogenase OS=Escherichia coli GN=mdh PE=3 SV=1	ECOLX	0	28	16	59.29
118	tr|A0A1Q4PX32|A0A1Q4PX32_ECOLX	Malate dehydrogenase OS=Escherichia coli GN=mdh PE=3 SV=1	ECOLX	0	28	16	57.05
118	tr|A0A192EUS4|A0A192EUS4_ECOLX	Malate dehydrogenase OS=Escherichia coli GN=mdh PE=3 SV=1	ECOLX	0	28	16	55.13
118	tr|A0A0L6ZVF4|A0A0L6ZVF4_ECOLX	Malate dehydrogenase OS=Escherichia coli GN=mdh PE=3 SV=1	ECOLX	0	28	16	55.45
118	tr|A0A0K4I6L1|A0A0K4I6L1_ECOLX	Malate dehydrogenase OS=Escherichia coli GN=mdh PE=3 SV=1	ECOLX	0	28	16	55.13
118	tr|A0A066QC15|A0A066QC15_ECOLX	Malate dehydrogenase OS=Escherichia coli GN=mdh_1 PE=3 SV=1	ECOLX	0	28	16	55.45
118	tr|A0A023KPM1|A0A023KPM1_ECOLX	Malate dehydrogenase OS=Escherichia coli GN=mdh_1 PE=3 SV=1	ECOLX	0	28	16	55.45
119	tr|J7QSN2|J7QSN2_ECOLX	Histidinol dehydrogenase OS=Escherichia coli GN=hisD PE=3 SV=1	ECOLX	29.97	30.04	17	34.79
119	tr|A0A1Y0QYN3|A0A1Y0QYN3_ECOLX	Histidinol dehydrogenase OS=Escherichia coli GN=hisD PE=3 SV=1	ECOLX	0	30.04	17	34.79
119	tr|A0A1Q4PI06|A0A1Q4PI06_ECOLX	Histidinol dehydrogenase OS=Escherichia coli GN=hisD PE=3 SV=1	ECOLX	0	30.04	17	34.79
119	tr|A0A1M2KBP4|A0A1M2KBP4_ECOLX	Histidinol dehydrogenase OS=Escherichia coli GN=hisD PE=3 SV=1	ECOLX	0	30.04	17	34.79
119	tr|A0A1L4P1J0|A0A1L4P1J0_ECOLX	Histidinol dehydrogenase OS=Escherichia coli GN=hisD PE=3 SV=1	ECOLX	0	30.04	17	34.79
119	tr|A0A193MQ52|A0A193MQ52_ECOLX	Histidinol dehydrogenase OS=Escherichia coli GN=hisD PE=3 SV=1	ECOLX	0	30.04	17	34.79
119	tr|A0A0U4IYK3|A0A0U4IYK3_ECOLX	Histidinol dehydrogenase OS=Escherichia coli GN=hisD PE=3 SV=1	ECOLX	0	30.04	17	34.55
119	tr|A0A0K4SII0|A0A0K4SII0_ECOLX	Histidinol dehydrogenase OS=Escherichia coli GN=hisD PE=3 SV=1	ECOLX	0	30.04	17	34.79
119	tr|A0A0J2HKY3|A0A0J2HKY3_ECOLX	Histidinol dehydrogenase OS=Escherichia coli GN=hisD PE=3 SV=1	ECOLX	0	30.04	17	34.79
119	tr|A0A0B1N1J1|A0A0B1N1J1_ECOLX	Histidinol dehydrogenase OS=Escherichia coli GN=hisD PE=3 SV=1	ECOLX	0	30.04	17	34.79
119	tr|A0A1X7AY26|A0A1X7AY26_ECOLX	Histidinol dehydrogenase OS=Escherichia coli GN=hisD PE=3 SV=1	ECOLX	0	29.04	17	34.79
119	tr|A0A166V8Q4|A0A166V8Q4_ECOLX	Histidinol dehydrogenase OS=Escherichia coli GN=hisD PE=3 SV=1	ECOLX	0	29.04	17	34.79
119	tr|A0A0K3Y0C6|A0A0K3Y0C6_ECOLX	Histidinol dehydrogenase OS=Escherichia coli GN=hisD PE=3 SV=1	ECOLX	0	29.04	17	34.79
119	tr|A0A1V1GIJ9|A0A1V1GIJ9_ECOLX	Histidinol dehydrogenase OS=Escherichia coli GN=hisD PE=3 SV=1	ECOLX	0	27.96	16	32.95
119	tr|A0A1Q5ZRH3|A0A1Q5ZRH3_ECOLX	Histidinol dehydrogenase OS=Escherichia coli GN=hisD PE=3 SV=1	ECOLX	0	27.96	16	32.95
119	tr|A0A1M1P0M6|A0A1M1P0M6_ECOLX	Histidinol dehydrogenase OS=Escherichia coli GN=hisD PE=3 SV=1	ECOLX	0	27.96	16	32.03
119	tr|A0A1L4HF37|A0A1L4HF37_ECOLX	Histidinol dehydrogenase OS=Escherichia coli GN=hisD PE=3 SV=1	ECOLX	0	27.96	16	29.72
119	tr|A0A0V9NNB7|A0A0V9NNB7_ECOLX	Histidinol dehydrogenase OS=Escherichia coli GN=hisD PE=3 SV=1	ECOLX	0	27.96	15	31.11
119	tr|A0A0Q3CVZ5|A0A0Q3CVZ5_ECOLX	Histidinol dehydrogenase OS=Escherichia coli GN=hisD PE=3 SV=1	ECOLX	0	27.96	16	32.95
119	tr|A0A0J3VXA4|A0A0J3VXA4_ECOLX	Histidinol dehydrogenase OS=Escherichia coli GN=hisD PE=3 SV=1	ECOLX	0	27.96	15	31.11
119	tr|A0A085P371|A0A085P371_ECOLX	Histidinol dehydrogenase OS=Escherichia coli GN=hisD PE=3 SV=1	ECOLX	0	27.96	16	31.8
120	tr|A0A1V2G0N1|A0A1V2G0N1_ECOLX	Glutamate/aspartate ABC transporter substrate-binding protein OS=Escherichia coli GN=BW690_14775 PE=4 SV=1	ECOLX	29.76	29.85	17	59.93
120	tr|A0A037Y6T3|A0A037Y6T3_ECOLX	Amino acid transporter OS=Escherichia coli GN=gltI PE=4 SV=1	ECOLX	0	29.85	17	59.93
120	tr|A0A1V0MEX4|A0A1V0MEX4_ECOLX	Amino acid transporter OS=Escherichia coli GN=AYL54_01265 PE=4 SV=1	ECOLX	0	28.39	16	57.28
120	tr|A0A1Q6BCI2|A0A1Q6BCI2_ECOLX	Glutamate/aspartate ABC transporter substrate-binding protein OS=Escherichia coli GN=AWP75_10530 PE=4 SV=1	ECOLX	0	28.39	16	57.28
120	tr|A0A0H0K6I4|A0A0H0K6I4_ECOLX	Amino acid transporter OS=Escherichia coli GN=BE963_17425 PE=4 SV=1	ECOLX	0	28.39	16	57.28
120	tr|A0A148HFR4|A0A148HFR4_ECOLX	Glutamate-aspartate periplasmic-binding protein OS=Escherichia coli GN=HMPREF3040_04657 PE=4 SV=1	ECOLX	0	28.38	16	52.91
120	tr|A0A0F3S7S0|A0A0F3S7S0_ECOLX	Amino acid transporter OS=Escherichia coli GN=A5958_02825 PE=4 SV=1	ECOLX	0	28.38	16	57.28
120	tr|A0A074PTJ5|A0A074PTJ5_ECOLX	Amino acid ABC transporter substrate-binding protein OS=Escherichia coli GN=gltI PE=4 SV=1	ECOLX	0	28.38	16	57.28
120	tr|A0A0D8WB80|A0A0D8WB80_ECOLX	Amino acid transporter OS=Escherichia coli GN=BK375_15105 PE=4 SV=1	ECOLX	0	28.38	16	57.28
120	tr|A0A166TYE3|A0A166TYE3_ECOLX	Amino acid transporter OS=Escherichia coli GN=AAW06_01635 PE=4 SV=1	ECOLX	0	28.29	16	57.28
120	tr|A0A0G9FRY2|A0A0G9FRY2_ECOLX	Amino acid transporter OS=Escherichia coli GN=APU18_23770 PE=4 SV=1	ECOLX	0	28.29	16	57.28
120	tr|A0A1X9K1Z5|A0A1X9K1Z5_ECOLX	Glutamate/aspartate ABC transporter substrate-binding protein OS=Escherichia coli GN=BHT24_03765 PE=4 SV=1	ECOLX	0	27.9	16	57.62
121	Contig1569_ORF	Contig1569_ORF	Histomonas	29.45	29.5	14	38.44
122	tr|Q49P71|Q49P71_ECOLX	Outer membrane protein A OS=Escherichia coli GN=ompA PE=3 SV=1	ECOLX	28.98	28.99	21	37.57
122	tr|C3TFP7|C3TFP7_ECOLX	Membrane protein OS=Escherichia coli GN=ompA PE=3 SV=1	ECOLX	0	28.99	21	37.57
122	tr|A0A1X7PQ46|A0A1X7PQ46_ECOLX	OmpA-OmpF porin, OOP family OS=Escherichia coli GN=ECWI2_2905 PE=3 SV=1	ECOLX	0	28.99	21	36.72
122	tr|A0A166T7S7|A0A166T7S7_ECOLX	Membrane protein OS=Escherichia coli GN=AAW06_05875 PE=3 SV=1	ECOLX	0	28.99	21	37.14
122	tr|A0A0X5FLM3|A0A0X5FLM3_ECOLX	Porin OmpA OS=Escherichia coli GN=BE963_19085 PE=3 SV=1	ECOLX	0	28.99	21	37.14
122	tr|A0A0L7AK12|A0A0L7AK12_ECOLX	Membrane protein OS=Escherichia coli GN=AC067_08105 PE=3 SV=1	ECOLX	0	28.99	21	37.14
122	tr|A0A085P3U1|A0A085P3U1_ECOLX	Membrane protein OS=Escherichia coli GN=BHF46_13480 PE=3 SV=1	ECOLX	0	28.99	21	37.14
122	tr|A0A024L4C3|A0A024L4C3_ECOLX	Outer membrane protein A OS=Escherichia coli GN=ompA PE=3 SV=1	ECOLX	0	28.99	21	35.62
122	tr|Q49P72|Q49P72_ECOLX	Membrane protein OS=Escherichia coli GN=ompA PE=3 SV=1	ECOLX	0	26.97	20	33.14
122	tr|J7QPE7|J7QPE7_ECOLX	Outer membrane protein 3a (II*Gd) OS=Escherichia coli GN=ompA PE=3 SV=1	ECOLX	0	26.97	20	33.14
122	tr|A8VTE9|A8VTE9_ECOLX	Outer membrane protein A (Fragment) OS=Escherichia coli GN=ompA PE=3 SV=1	ECOLX	0	26.97	20	32.4
122	tr|A8VTE5|A8VTE5_ECOLX	Outer membrane protein A (Fragment) OS=Escherichia coli GN=ompA PE=3 SV=1	ECOLX	0	26.97	20	32.4
122	tr|A8VTE2|A8VTE2_ECOLX	Outer membrane protein A (Fragment) OS=Escherichia coli GN=ompA PE=3 SV=1	ECOLX	0	26.97	20	32.4
122	tr|A8VTD8|A8VTD8_ECOLX	Outer membrane protein A (Fragment) OS=Escherichia coli GN=ompA PE=3 SV=1	ECOLX	0	26.97	20	32.4
122	tr|A8VTD4|A8VTD4_ECOLX	Outer membrane protein A (Fragment) OS=Escherichia coli GN=ompA PE=3 SV=1	ECOLX	0	26.97	20	32.4
122	tr|A8VTC9|A8VTC9_ECOLX	Outer membrane protein A (Fragment) OS=Escherichia coli GN=ompA PE=3 SV=1	ECOLX	0	26.97	20	32.4
122	tr|A8VTC4|A8VTC4_ECOLX	Outer membrane protein A (Fragment) OS=Escherichia coli GN=ompA PE=3 SV=1	ECOLX	0	26.97	20	32.4
122	tr|A8VTC1|A8VTC1_ECOLX	Outer membrane protein A (Fragment) OS=Escherichia coli GN=ompA PE=3 SV=1	ECOLX	0	26.97	20	32.4
122	tr|A8VTB7|A8VTB7_ECOLX	Outer membrane protein A (Fragment) OS=Escherichia coli GN=ompA PE=3 SV=1	ECOLX	0	26.97	20	32.4
122	tr|A0A1Y2XX50|A0A1Y2XX50_ECOLX	Porin OmpA OS=Escherichia coli GN=AW059_02440 PE=3 SV=1	ECOLX	0	26.97	20	33.14
122	tr|A0A1M0ECB8|A0A1M0ECB8_ECOLX	Porin OmpA OS=Escherichia coli GN=BK292_06580 PE=3 SV=1	ECOLX	0	26.97	20	33.14
122	tr|A0A0Q3YX25|A0A0Q3YX25_ECOLX	Outer membrane protein A OS=Escherichia coli GN=ompA PE=3 SV=1	ECOLX	0	26.97	20	32.4
122	tr|A0A0K4KZ12|A0A0K4KZ12_ECOLX	Outer membrane protein A OS=Escherichia coli GN=ompA PE=3 SV=1	ECOLX	0	26.97	20	33.14
122	tr|A0A0K3WZC3|A0A0K3WZC3_ECOLX	Outer membrane protein A OS=Escherichia coli GN=ompA PE=3 SV=1	ECOLX	0	26.97	20	33.14
122	tr|A0A0D8WIF2|A0A0D8WIF2_ECOLX	Membrane protein OS=Escherichia coli GN=APT94_18515 PE=3 SV=1	ECOLX	0	26.97	18	34.57
122	tr|A0A0C5L2N0|A0A0C5L2N0_ECOLX	Outer membrane protein A (Fragment) OS=Escherichia coli GN=ompA PE=3 SV=1	ECOLX	0	26.97	20	35.26
122	tr|A0A066R3U4|A0A066R3U4_ECOLX	Membrane protein OS=Escherichia coli GN=ompA PE=3 SV=1	ECOLX	0	26.97	20	33.05
123	tr|A0A1Q6AFU5|A0A1Q6AFU5_ECOLX	Asparagine--tRNA ligase OS=Escherichia coli GN=asnS PE=3 SV=1	ECOLX	28.55	28.56	15	34.98
123	tr|E2QJE1|E2QJE1_ECOLX	Asparagine--tRNA ligase OS=Escherichia coli GN=asnS PE=3 SV=1	ECOLX	0	28.46	15	34.98
123	tr|A0A1A9NS22|A0A1A9NS22_ECOLX	Asparagine--tRNA ligase OS=Escherichia coli GN=asnS PE=3 SV=1	ECOLX	0	28.46	15	34.98
123	tr|A0A0L6Y516|A0A0L6Y516_ECOLX	Asparagine--tRNA ligase OS=Escherichia coli GN=asnS PE=3 SV=1	ECOLX	0	28.46	15	34.98
123	tr|A0A0A0G2Q3|A0A0A0G2Q3_ECOLX	Asparagine--tRNA ligase OS=Escherichia coli GN=asnS PE=3 SV=1	ECOLX	0	28.46	15	34.98
123	tr|A0A1Q6B5W1|A0A1Q6B5W1_ECOLX	Asparagine--tRNA ligase OS=Escherichia coli GN=asnS PE=3 SV=1	ECOLX	0	28.41	15	34.98
123	tr|A0A066SSJ3|A0A066SSJ3_ECOLX	Asparagine--tRNA ligase OS=Escherichia coli GN=asnS PE=3 SV=1	ECOLX	0	26.48	14	31.12
124	tr|A5YKJ6|A5YKJ6_ECOLX	Glutamate decarboxylase OS=Escherichia coli GN=gadB PE=3 SV=1	ECOLX	28.54	28.55	19	38.63
124	tr|A5YKJ2|A5YKJ2_ECOLX	Glutamate decarboxylase OS=Escherichia coli GN=gadB PE=3 SV=1	ECOLX	0	28.55	19	38.63
124	tr|A0A1Q6BFT1|A0A1Q6BFT1_ECOLX	Glutamate decarboxylase OS=Escherichia coli GN=AWP75_02755 PE=3 SV=1	ECOLX	0	28.55	19	38.63
124	tr|A0A0P7P194|A0A0P7P194_ECOLX	Glutamate decarboxylase (Fragment) OS=Escherichia coli GN=ACU90_03240 PE=3 SV=1	ECOLX	0	28.55	19	38.79
124	tr|A0A0L1CC13|A0A0L1CC13_ECOLX	Glutamate decarboxylase OS=Escherichia coli GN=WQ89_01865 PE=3 SV=1	ECOLX	0	28.55	19	38.63
124	tr|A0A0K3TY45|A0A0K3TY45_ECOLX	Glutamate decarboxylase OS=Escherichia coli GN=gadB_1 PE=3 SV=1	ECOLX	0	26.57	18	33.26
124	tr|J7Q7G4|J7Q7G4_ECOLX	Glutamate decarboxylase OS=Escherichia coli GN=gadB PE=3 SV=1	ECOLX	0	26.53	17	35.05
124	tr|A5YKJ8|A5YKJ8_ECOLX	Glutamate decarboxylase OS=Escherichia coli GN=gadB PE=3 SV=1	ECOLX	0	26.53	18	33.91
124	tr|A5YKJ0|A5YKJ0_ECOLX	Glutamate decarboxylase OS=Escherichia coli GN=gadB PE=3 SV=1	ECOLX	0	26.53	17	34.98
124	tr|A5YKI9|A5YKI9_ECOLX	Glutamate decarboxylase OS=Escherichia coli GN=gadB PE=3 SV=1	ECOLX	0	26.53	17	34.98
124	tr|A0A1Q4PGK9|A0A1Q4PGK9_ECOLX	Glutamate decarboxylase OS=Escherichia coli GN=BE963_22510 PE=3 SV=1	ECOLX	0	26.53	18	37.12
124	tr|A0A193LS65|A0A193LS65_ECOLX	Glutamate decarboxylase OS=Escherichia coli GN=GJ11_10235 PE=3 SV=1	ECOLX	0	26.53	15	34.76
124	tr|A0A0P7LQV5|A0A0P7LQV5_ECOLX	Glutamate decarboxylase (Fragment) OS=Escherichia coli GN=ACU57_09560 PE=3 SV=1	ECOLX	0	26.53	17	36.9
124	tr|A0A0K3URA6|A0A0K3URA6_ECOLX	Glutamate decarboxylase OS=Escherichia coli GN=gadB PE=3 SV=1	ECOLX	0	26.53	18	36.91
125	tr|A0A167E5G8|A0A167E5G8_ECOLX	Glucose-1-phosphatase/inositol phosphatase OS=Escherichia coli GN=agp PE=4 SV=1	ECOLX	28.46	28.46	15	51.57
125	tr|C3TF32|C3TF32_ECOLX	Bifunctional glucose-1-phosphatase/inositol phosphatase OS=Escherichia coli GN=agp PE=4 SV=1	ECOLX	0.01	26.5	14	46.97
125	tr|A0A069FBX3|A0A069FBX3_ECOLX	Bifunctional glucose-1-phosphatase/inositol phosphatase OS=Escherichia coli GN=agp PE=4 SV=1	ECOLX	0	28.46	15	51.57
125	tr|A0A1Y0QSP3|A0A1Y0QSP3_ECOLX	Bifunctional glucose-1-phosphatase/inositol phosphatase OS=Escherichia coli GN=BZY74_17085 PE=4 SV=1	ECOLX	0	26.57	14	46.73
125	tr|A0A1Q6APR1|A0A1Q6APR1_ECOLX	Bifunctional glucose-1-phosphatase/inositol phosphatase OS=Escherichia coli GN=ACN81_22060 PE=4 SV=1	ECOLX	0	26.57	14	46.73
125	tr|A0A1M0VKR1|A0A1M0VKR1_ECOLX	Bifunctional glucose-1-phosphatase/inositol phosphatase OS=Escherichia coli GN=BK292_02085 PE=4 SV=1	ECOLX	0	26.57	14	46.73
125	tr|A0A024L4F9|A0A024L4F9_ECOLX	Bifunctional glucose-1-phosphatase/inositol phosphatase OS=Escherichia coli GN=agp PE=4 SV=1	ECOLX	0	26.57	14	46.73
125	tr|A0A0F3UBB5|A0A0F3UBB5_ECOLX	Glucose-1-phosphatase OS=Escherichia coli GN=UN91_20095 PE=4 SV=1	ECOLX	0	26.45	14	46.97
125	tr|A0A085P3I6|A0A085P3I6_ECOLX	Bifunctional glucose-1-phosphatase/inositol phosphatase OS=Escherichia coli GN=AKG99_07485 PE=4 SV=1	ECOLX	0	26.45	14	46.97
126	tr|C3SRL2|C3SRL2_ECOLX	Acetyl-CoA carboxylase OS=Escherichia coli GN=accC PE=4 SV=1	ECOLX	28.32	28.48	14	31.4
126	tr|A0A0B0XVJ6|A0A0B0XVJ6_ECOLX	Acetyl-CoA carboxylase OS=Escherichia coli GN=WR15_24130 PE=4 SV=1	ECOLX	0	28.48	14	31.4
126	tr|A0A066REV0|A0A066REV0_ECOLX	Acetyl-CoA carboxylase OS=Escherichia coli GN=accC PE=4 SV=1	ECOLX	0	28.48	14	31.4
126	tr|A0A0K3LEQ2|A0A0K3LEQ2_ECOLX	Acetyl-CoA carboxylase OS=Escherichia coli GN=accC PE=4 SV=1	ECOLX	0	28.43	14	31.4
126	tr|A0A1Y0RB18|A0A1Y0RB18_ECOLX	Acetyl-CoA carboxylase biotin carboxylase subunit OS=Escherichia coli GN=BZY78_14310 PE=4 SV=1	ECOLX	0	26.38	13	28.51
126	tr|C3SRL3|C3SRL3_ECOLX	Acetyl-CoA carboxylase biotin carboxylase subunit OS=Escherichia coli GN=ARC77_12710 PE=4 SV=1	ECOLX	0	26.27	13	26.95
126	tr|A0A1V3W179|A0A1V3W179_ECOLX	Acetyl-CoA carboxylase biotin carboxylase subunit OS=Escherichia coli GN=BMT91_11300 PE=4 SV=1	ECOLX	0	26.27	13	29.84
126	tr|A0A1L4N9Z7|A0A1L4N9Z7_ECOLX	Acetyl-CoA carboxylase biotin carboxylase subunit OS=Escherichia coli GN=BHS81_19535 PE=4 SV=1	ECOLX	0	26.27	13	29.62
126	tr|A0A1Q6AI78|A0A1Q6AI78_ECOLX	Acetyl-CoA carboxylase biotin carboxylase subunit OS=Escherichia coli GN=ACN77_11170 PE=4 SV=1	ECOLX	0	25.74	13	28.73
127	Contig1074_ORF	Contig1074_ORF	Histomonas	28.29	28.37	13	26.51
128	tr|J7R1G7|J7R1G7_ECOLX	Tyrosine--tRNA ligase OS=Escherichia coli GN=tyrS PE=3 SV=1	ECOLX	28.15	28.15	14	37.03
128	tr|C3T8R7|C3T8R7_ECOLX	Tyrosine--tRNA ligase OS=Escherichia coli GN=tyrS PE=3 SV=1	ECOLX	0	28.15	14	36.68
128	tr|A0A1V3W4P3|A0A1V3W4P3_ECOLX	Tyrosine--tRNA ligase OS=Escherichia coli GN=tyrS PE=3 SV=1	ECOLX	0	28.15	14	37.03
128	tr|A0A1M0ELN8|A0A1M0ELN8_ECOLX	Tyrosine--tRNA ligase OS=Escherichia coli GN=tyrS PE=3 SV=1	ECOLX	0	28.15	14	37.03
128	tr|A0A166T5F9|A0A166T5F9_ECOLX	Tyrosine--tRNA ligase OS=Escherichia coli GN=tyrS PE=3 SV=1	ECOLX	0	28.15	14	37.03
128	tr|A0A0K4TIV0|A0A0K4TIV0_ECOLX	Tyrosine--tRNA ligase OS=Escherichia coli GN=tyrS PE=3 SV=1	ECOLX	0	28.15	14	37.03
128	tr|A0A0K4INM4|A0A0K4INM4_ECOLX	Tyrosine--tRNA ligase OS=Escherichia coli GN=tyrS PE=3 SV=1	ECOLX	0	28.15	14	37.03
128	tr|A0A0B0TPG4|A0A0B0TPG4_ECOLX	Tyrosine--tRNA ligase OS=Escherichia coli GN=tyrS PE=3 SV=1	ECOLX	0	28.15	14	37.03
128	tr|A0A1U9SJD2|A0A1U9SJD2_ECOLX	Tyrosine--tRNA ligase OS=Escherichia coli GN=tyrS PE=3 SV=1	ECOLX	0	26.15	13	34.43
128	tr|A0A1M1NCQ6|A0A1M1NCQ6_ECOLX	Tyrosine--tRNA ligase OS=Escherichia coli GN=tyrS PE=3 SV=1	ECOLX	0	26.15	13	33.02
128	tr|A0A0D8WKP3|A0A0D8WKP3_ECOLX	Tyrosine--tRNA ligase OS=Escherichia coli GN=tyrS PE=3 SV=1	ECOLX	0	26.15	13	34.2
129	tr|E2QEK3|E2QEK3_ECOLX	Translation initiation factor IF-2 OS=Escherichia coli GN=infB PE=3 SV=1	ECOLX	27.97	27.97	18	16.74
129	tr|C3SSP2|C3SSP2_ECOLX	Translation initiation factor IF-2 OS=Escherichia coli GN=infB PE=3 SV=1	ECOLX	0	27.97	18	16.74
129	tr|A0A1V3VE25|A0A1V3VE25_ECOLX	Translation initiation factor IF-2 OS=Escherichia coli GN=infB PE=3 SV=1	ECOLX	0	27.97	18	16.74
129	tr|A0A1V2G765|A0A1V2G765_ECOLX	Translation initiation factor IF-2 OS=Escherichia coli GN=infB PE=3 SV=1	ECOLX	0	27.97	18	16.74
129	tr|A0A1Q6BA97|A0A1Q6BA97_ECOLX	Translation initiation factor IF-2 OS=Escherichia coli GN=infB PE=3 SV=1	ECOLX	0	27.97	18	16.74
129	tr|A0A0U4JQM4|A0A0U4JQM4_ECOLX	Translation initiation factor IF-2 OS=Escherichia coli GN=infB PE=3 SV=1	ECOLX	0	27.97	18	16.74
129	tr|A0A0L6ZVM2|A0A0L6ZVM2_ECOLX	Translation initiation factor IF-2 OS=Escherichia coli GN=infB PE=3 SV=1	ECOLX	0	27.97	18	16.74
129	tr|A0A0K3LLK7|A0A0K3LLK7_ECOLX	Translation initiation factor IF-2 OS=Escherichia coli GN=infB PE=3 SV=1	ECOLX	0	27.97	18	16.74
129	tr|A0A0J2HGE6|A0A0J2HGE6_ECOLX	Translation initiation factor IF-2 OS=Escherichia coli GN=infB PE=3 SV=1	ECOLX	0	27.97	18	16.74
129	tr|A0A096ZNT1|A0A096ZNT1_ECOLX	Translation initiation factor IF-2 OS=Escherichia coli GN=infb PE=3 SV=1	ECOLX	0	27.97	18	16.72
129	tr|A0A096ZNS2|A0A096ZNS2_ECOLX	Translation initiation factor IF-2 OS=Escherichia coli GN=infb PE=3 SV=1	ECOLX	0	27.97	18	16.76
129	tr|A0A096ZNT3|A0A096ZNT3_ECOLX	Translation initiation factor IF-2 OS=Escherichia coli GN=infb PE=3 SV=1	ECOLX	0	27.9	18	16.89
129	tr|A0A1X9TIH6|A0A1X9TIH6_ECOLX	Translation initiation factor IF-2 OS=Escherichia coli GN=infB PE=3 SV=1	ECOLX	0	25.94	17	15.06
129	tr|A0A163F5H1|A0A163F5H1_ECOLX	Translation initiation factor IF-2 OS=Escherichia coli GN=infB PE=3 SV=1	ECOLX	0	25.94	17	15.62
129	tr|A0A0H0RJR7|A0A0H0RJR7_ECOLX	Translation initiation factor IF-2 OS=Escherichia coli GN=infB PE=3 SV=1	ECOLX	0	25.94	17	15.06
130	tr|C3SMM7|C3SMM7_ECOLX	2,3-bisphosphoglycerate-independent phosphoglycerate mutase OS=Escherichia coli GN=gpmI PE=3 SV=1	ECOLX	27.77	27.82	16	39.11
130	tr|A0A1Y0R7I3|A0A1Y0R7I3_ECOLX	2,3-bisphosphoglycerate-independent phosphoglycerate mutase OS=Escherichia coli GN=gpmI PE=3 SV=1	ECOLX	0	27.82	16	39.11
130	tr|A0A1X7MTN3|A0A1X7MTN3_ECOLX	2,3-bisphosphoglycerate-independent phosphoglycerate mutase OS=Escherichia coli GN=gpmI PE=3 SV=1	ECOLX	0	27.82	16	36.68
130	tr|A0A1V3V8H1|A0A1V3V8H1_ECOLX	2,3-bisphosphoglycerate-independent phosphoglycerate mutase OS=Escherichia coli GN=gpmI PE=3 SV=1	ECOLX	0	27.82	16	39.11
130	tr|A0A1M2H9A5|A0A1M2H9A5_ECOLX	2,3-bisphosphoglycerate-independent phosphoglycerate mutase OS=Escherichia coli GN=gpmI PE=3 SV=1	ECOLX	0	27.82	16	39.11
130	tr|A0A135PWY8|A0A135PWY8_ECOLX	2,3-bisphosphoglycerate-independent phosphoglycerate mutase OS=Escherichia coli GN=gpmI PE=3 SV=1	ECOLX	0	27.82	16	35.77
130	tr|A0A0K4HCQ8|A0A0K4HCQ8_ECOLX	2,3-bisphosphoglycerate-independent phosphoglycerate mutase OS=Escherichia coli GN=gpmI PE=3 SV=1	ECOLX	0	27.82	16	39.11
130	tr|A0A0K3PWX8|A0A0K3PWX8_ECOLX	2,3-bisphosphoglycerate-independent phosphoglycerate mutase OS=Escherichia coli GN=gpmI PE=3 SV=1	ECOLX	0	27.82	16	39.11
130	tr|A0A0J2E9A4|A0A0J2E9A4_ECOLX	2,3-bisphosphoglycerate-independent phosphoglycerate mutase OS=Escherichia coli GN=gpmI PE=3 SV=1	ECOLX	0	27.82	16	39.11
130	tr|A0A0H0DYS4|A0A0H0DYS4_ECOLX	2,3-bisphosphoglycerate-independent phosphoglycerate mutase OS=Escherichia coli GN=gpmI PE=3 SV=1	ECOLX	0	27.82	16	39.11
130	tr|A0A0A1AGC2|A0A0A1AGC2_ECOLX	2,3-bisphosphoglycerate-independent phosphoglycerate mutase OS=Escherichia coli GN=gpmI PE=3 SV=1	ECOLX	0	27.82	16	39.11
130	tr|A0A066RBY1|A0A066RBY1_ECOLX	2,3-bisphosphoglycerate-independent phosphoglycerate mutase OS=Escherichia coli GN=gpmI PE=3 SV=1	ECOLX	0	27.82	16	39.11
130	tr|A0A024LBS6|A0A024LBS6_ECOLX	2,3-bisphosphoglycerate-independent phosphoglycerate mutase OS=Escherichia coli GN=gpmI PE=3 SV=1	ECOLX	0	27.82	16	39.11
130	tr|A0A023L3A4|A0A023L3A4_ECOLX	2,3-bisphosphoglycerate-independent phosphoglycerate mutase OS=Escherichia coli GN=gpmI PE=3 SV=1	ECOLX	0	27.82	16	39.11
130	tr|A0A1X9KCN7|A0A1X9KCN7_ECOLX	2,3-bisphosphoglycerate-independent phosphoglycerate mutase OS=Escherichia coli GN=gpmI PE=3 SV=1	ECOLX	0	27.62	16	39.11
130	tr|A0A0F3UAU2|A0A0F3UAU2_ECOLX	2,3-bisphosphoglycerate-independent phosphoglycerate mutase OS=Escherichia coli GN=gpmI PE=3 SV=1	ECOLX	0	25.73	15	36.38
131	Contig1727_ORF	Contig1727_ORF	Histomonas	27.63	27.73	14	38.99
132	tr|A0A0A0GWQ8|A0A0A0GWQ8_ECOLX	Phosphoribosylamine--glycine ligase OS=Escherichia coli GN=purD PE=3 SV=1	ECOLX	27.5	27.52	16	46.62
132	tr|A0A024L855|A0A024L855_ECOLX	Phosphoribosylamine--glycine ligase OS=Escherichia coli GN=purD PE=3 SV=1	ECOLX	0	27.52	16	46.62
133	contig01675_LP_ORF	contig01675_LP_ORF	Histomonas	27.45	27.54	15	43.26
133	Contig1391_ORF	Contig1391_ORF	Histomonas	0	27.54	15	43.26
134	tr|W8SZW5|W8SZW5_ECOLX	2-dehydro-3-deoxygluconokinase OS=Escherichia coli GN=kdgK PE=4 SV=1	ECOLX	27.34	27.35	14	45.63
134	tr|A0A0V9S6C9|A0A0V9S6C9_ECOLX	Ketodeoxygluconokinase OS=Escherichia coli GN=APU18_06555 PE=4 SV=1	ECOLX	0	27.35	14	45.63
134	tr|A0A0K4C7Y2|A0A0K4C7Y2_ECOLX	2-dehydro-3-deoxygluconokinase OS=Escherichia coli GN=kdgK PE=4 SV=1	ECOLX	0	27.35	14	45.63
134	tr|A0A0J2EBL5|A0A0J2EBL5_ECOLX	2-dehydro-3-deoxygluconokinase OS=Escherichia coli GN=SK85_03844 PE=4 SV=1	ECOLX	0	27.35	14	45.63
134	tr|A0A0J2AYA1|A0A0J2AYA1_ECOLX	Ketodeoxygluconokinase OS=Escherichia coli GN=BK373_21500 PE=4 SV=1	ECOLX	0	27.35	14	45.63
134	tr|A0A066T273|A0A066T273_ECOLX	Ketodeoxygluconokinase OS=Escherichia coli GN=BE932_16675 PE=4 SV=1	ECOLX	0	27.35	14	45.63
134	tr|A0A024LC15|A0A024LC15_ECOLX	2-dehydro-3-deoxygluconokinase OS=Escherichia coli GN=kdgK PE=4 SV=1	ECOLX	0	27.35	14	42.6
134	tr|J7RAF0|J7RAF0_ECOLX	2-dehydro-3-deoxygluconokinase OS=Escherichia coli GN=kdgK PE=4 SV=1	ECOLX	0	25.36	13	34.03
134	tr|C3SNK0|C3SNK0_ECOLX	Ketodeoxygluconokinase OS=Escherichia coli GN=ECs4406 PE=4 SV=1	ECOLX	0	25.36	13	34.03
134	tr|C3SNJ7|C3SNJ7_ECOLX	Ketodeoxygluconokinase OS=Escherichia coli GN=ECs4406 PE=4 SV=1	ECOLX	0	25.36	13	34.03
134	tr|A0A1Y0QR90|A0A1Y0QR90_ECOLX	Ketodeoxygluconokinase OS=Escherichia coli GN=BZY74_06690 PE=4 SV=1	ECOLX	0	25.36	13	42.07
134	tr|A0A1U9SWD8|A0A1U9SWD8_ECOLX	Ketodeoxygluconokinase OS=Escherichia coli GN=BE963_08665 PE=4 SV=1	ECOLX	0	25.36	13	42.07
134	tr|A0A163DY40|A0A163DY40_ECOLX	Ketodeoxygluconokinase OS=Escherichia coli GN=AML35_19955 PE=4 SV=1	ECOLX	0	25.36	13	42.07
134	tr|A0A135PZI4|A0A135PZI4_ECOLX	Kinase, PfkB family OS=Escherichia coli GN=HMPREF3040_00145 PE=4 SV=1	ECOLX	0	25.36	13	39.27
134	tr|A0A0L7AI44|A0A0L7AI44_ECOLX	Ketodeoxygluconokinase OS=Escherichia coli GN=AC067_11180 PE=4 SV=1	ECOLX	0	25.36	13	42.07
134	tr|A0A0K3XDD9|A0A0K3XDD9_ECOLX	2-dehydro-3-deoxygluconokinase OS=Escherichia coli GN=kdgK PE=4 SV=1	ECOLX	0	25.36	13	42.07
134	tr|A0A0D7CCE3|A0A0D7CCE3_ECOLX	2-dehydro-3-deoxygluconokinase OS=Escherichia coli GN=kdgK PE=4 SV=1	ECOLX	0	25.36	13	42.07
134	tr|A0A0C2B8U6|A0A0C2B8U6_ECOLX	Ketodeoxygluconokinase OS=Escherichia coli GN=HW42_22395 PE=4 SV=1	ECOLX	0	25.36	13	42.07
134	tr|A0A085P971|A0A085P971_ECOLX	Ketodeoxygluconokinase OS=Escherichia coli GN=BK400_23545 PE=4 SV=1	ECOLX	0	25.36	13	42.07
134	tr|A0A066RDL0|A0A066RDL0_ECOLX	2-dehydro-3-deoxygluconate kinase OS=Escherichia coli GN=kdgK PE=4 SV=1	ECOLX	0	25.36	13	42.07
134	tr|A0A1Q6BDI0|A0A1Q6BDI0_ECOLX	Ketodeoxygluconokinase OS=Escherichia coli GN=AWP75_08020 PE=4 SV=1	ECOLX	0	25.33	13	42.07
134	tr|A0A166QHZ0|A0A166QHZ0_ECOLX	Ketodeoxygluconokinase OS=Escherichia coli GN=AAW06_21745 PE=4 SV=1	ECOLX	0	25.33	13	42.07
134	tr|A0A0K6B731|A0A0K6B731_ECOLX	2-dehydro-3-deoxygluconokinase OS=Escherichia coli GN=kdgK PE=4 SV=1	ECOLX	0	25.33	13	42.07
134	tr|A0A0D6GCJ7|A0A0D6GCJ7_ECOLX	Ketodeoxygluconokinase OS=Escherichia coli GN=WM48_19490 PE=4 SV=1	ECOLX	0	25.33	13	42.07
135	Contig1382_ORF	Contig1382_ORF	Histomonas	27.27	27.34	13	31.47
136	tr|C3THL7|C3THL7_ECOLX	DNA protection during starvation protein OS=Escherichia coli GN=dps PE=3 SV=1	ECOLX	27.14	27.15	17	77.84
136	tr|A0A148HLS8|A0A148HLS8_ECOLX	DNA protection during starvation protein OS=Escherichia coli GN=dps PE=3 SV=1	ECOLX	0	27.15	17	62.5
136	tr|A0A0U4JQB3|A0A0U4JQB3_ECOLX	DNA protection during starvation protein OS=Escherichia coli GN=dps PE=3 SV=1	ECOLX	0	27.15	17	65.66
136	tr|A0A1L1KAP5|A0A1L1KAP5_ECOLX	DNA protection during starvation protein OS=Escherichia coli GN=dps PE=3 SV=1	ECOLX	0	25.14	16	74.25
136	tr|A0A0L7AIZ3|A0A0L7AIZ3_ECOLX	DNA protection during starvation protein OS=Escherichia coli GN=dps PE=3 SV=1	ECOLX	0	25.14	16	70.06
136	tr|A0A0J2DNZ3|A0A0J2DNZ3_ECOLX	DNA protection during starvation protein OS=Escherichia coli GN=dps PE=3 SV=1	ECOLX	0	25.14	16	74.25
137	tr|E2QID3|E2QID3_ECOLX	6-phosphogluconolactonase OS=Escherichia coli GN=pgl PE=3 SV=1	ECOLX	27.05	27.08	14	64.95
137	tr|A0A1C7CQR6|A0A1C7CQR6_ECOLX	6-phosphogluconolactonase OS=Escherichia coli GN=pgl PE=3 SV=1	ECOLX	0	27.08	14	64.95
137	tr|A0A0L7AHF5|A0A0L7AHF5_ECOLX	6-phosphogluconolactonase OS=Escherichia coli GN=pgl PE=3 SV=1	ECOLX	0	27.08	14	64.95
137	tr|J7R297|J7R297_ECOLX	6-phosphogluconolactonase OS=Escherichia coli GN=ybhE PE=3 SV=1	ECOLX	0	26.35	14	64.95
137	tr|A0A0V7WF57|A0A0V7WF57_ECOLX	6-phosphogluconolactonase OS=Escherichia coli GN=pgl PE=3 SV=1	ECOLX	0	26.35	14	64.95
137	tr|C3TI77|C3TI77_ECOLX	6-phosphogluconolactonase OS=Escherichia coli GN=pgl PE=3 SV=1	ECOLX	0	25.05	13	62.24
137	tr|A0A1V3UY07|A0A1V3UY07_ECOLX	6-phosphogluconolactonase OS=Escherichia coli GN=pgl PE=3 SV=1	ECOLX	0	25.05	13	51.06
137	tr|A0A1V2GJW1|A0A1V2GJW1_ECOLX	6-phosphogluconolactonase OS=Escherichia coli GN=pgl PE=3 SV=1	ECOLX	0	25.05	13	51.06
137	tr|A0A1L4IRA8|A0A1L4IRA8_ECOLX	6-phosphogluconolactonase OS=Escherichia coli GN=pgl PE=3 SV=1	ECOLX	0	25.05	13	56.19
137	tr|A0A154C981|A0A154C981_ECOLX	6-phosphogluconolactonase OS=Escherichia coli GN=pgl PE=3 SV=1	ECOLX	0	25.05	13	56.19
137	tr|A0A135PMU6|A0A135PMU6_ECOLX	6-phosphogluconolactonase OS=Escherichia coli GN=pgl PE=3 SV=1	ECOLX	0	25.05	13	59.21
137	tr|A0A0L6RXR5|A0A0L6RXR5_ECOLX	6-phosphogluconolactonase OS=Escherichia coli GN=pgl PE=3 SV=1	ECOLX	0	25.05	13	56.19
137	tr|A0A0K3T9E2|A0A0K3T9E2_ECOLX	6-phosphogluconolactonase OS=Escherichia coli GN=pgl PE=3 SV=1	ECOLX	0	25.05	13	51.06
137	tr|A0A0D8WGP1|A0A0D8WGP1_ECOLX	6-phosphogluconolactonase OS=Escherichia coli GN=pgl PE=3 SV=1	ECOLX	0	25.05	13	59.21
137	tr|A0A0D8W3E6|A0A0D8W3E6_ECOLX	6-phosphogluconolactonase OS=Escherichia coli GN=pgl PE=3 SV=1	ECOLX	0	25.05	13	51.06
137	tr|A0A0B0TG90|A0A0B0TG90_ECOLX	6-phosphogluconolactonase OS=Escherichia coli GN=pgl PE=3 SV=1	ECOLX	0	25.05	13	51.06
137	tr|A0A0A1A330|A0A0A1A330_ECOLX	6-phosphogluconolactonase OS=Escherichia coli GN=pgl PE=3 SV=1	ECOLX	0	25.05	13	56.19
137	tr|A0A1D7PPX9|A0A1D7PPX9_ECOLX	6-phosphogluconolactonase OS=Escherichia coli GN=pgl PE=3 SV=1	ECOLX	0	24.29	13	59.21
138	tr|W8SWJ0|W8SWJ0_ECOLX	Aldo-keto reductase OS=Escherichia coli GN=yghZ PE=4 SV=1	ECOLX	26.92	26.96	14	44.22
138	tr|A0A1Y0PF70|A0A1Y0PF70_ECOLX	L-glyceraldehyde 3-phosphate reductase OS=Escherichia coli GN=BUQ71_04535 PE=4 SV=1	ECOLX	0	26.96	14	44.22
138	tr|J7QHI5|J7QHI5_ECOLX	L-glyceraldehyde 3-phosphate reductase OS=Escherichia coli GN=b3001 PE=4 SV=1	ECOLX	0	24.91	13	38.73
138	tr|A0A167B860|A0A167B860_ECOLX	L-glyceraldehyde 3-phosphate reductase OS=Escherichia coli GN=TH56_04190 PE=4 SV=1	ECOLX	0	24.91	13	38.73
138	tr|A0A0D8WCR3|A0A0D8WCR3_ECOLX	L-glyceraldehyde 3-phosphate reductase OS=Escherichia coli GN=BK375_12220 PE=4 SV=1	ECOLX	0	24.91	13	38.73
138	tr|A0A0B0UZM9|A0A0B0UZM9_ECOLX	L-glyceraldehyde 3-phosphate reductase OS=Escherichia coli GN=yghZ PE=4 SV=1	ECOLX	0	24.91	13	38.73
138	tr|A0A037YK02|A0A037YK02_ECOLX	L-glyceraldehyde 3-phosphate reductase OS=Escherichia coli GN=APT94_25935 PE=4 SV=1	ECOLX	0	24.91	13	38.73
139	tr|J7R592|J7R592_ECOLX	6-phospho-beta-glucosidase OS=Escherichia coli GN=bglA PE=3 SV=1	ECOLX	26.5	26.6	15	35.49
139	tr|A0A1X7AUI2|A0A1X7AUI2_ECOLX	6-phospho-beta-glucosidase OS=Escherichia coli GN=BHS87_16410 PE=3 SV=1	ECOLX	0	26.6	15	35.49
139	tr|A0A1Q9L4W7|A0A1Q9L4W7_ECOLX	6-phospho-beta-glucosidase OS=Escherichia coli GN=BUE81_12490 PE=3 SV=1	ECOLX	0	26.6	15	35.49
139	tr|A0A1Q6AS11|A0A1Q6AS11_ECOLX	6-phospho-beta-glucosidase OS=Escherichia coli GN=ACN81_19595 PE=3 SV=1	ECOLX	0	26.6	15	35.49
139	tr|A0A193MS51|A0A193MS51_ECOLX	6-phospho-beta-glucosidase OS=Escherichia coli GN=GJ12_18685 PE=3 SV=1	ECOLX	0	26.6	15	35.64
139	tr|A0A0K5X1S2|A0A0K5X1S2_ECOLX	6-phospho-beta-glucosidase OS=Escherichia coli GN=bglA PE=3 SV=1	ECOLX	0	26.6	15	35.64
139	tr|A0A0K5Q6J9|A0A0K5Q6J9_ECOLX	6-phospho-beta-glucosidase OS=Escherichia coli GN=bglA PE=3 SV=1	ECOLX	0	26.6	15	35.64
139	tr|A0A0C2EGU0|A0A0C2EGU0_ECOLX	6-phospho-beta-glucosidase OS=Escherichia coli GN=bglA PE=3 SV=1	ECOLX	0	26.6	15	35.64
139	tr|A0A0B0VZS1|A0A0B0VZS1_ECOLX	6-phospho-beta-glucosidase OS=Escherichia coli GN=WR15_12510 PE=3 SV=1	ECOLX	0	26.6	15	35.64
139	tr|A0A090JK65|A0A090JK65_ECOLX	6-phospho-beta-glucosidase OS=Escherichia coli GN=ACU57_02180 PE=3 SV=1	ECOLX	0	26.6	15	35.64
139	tr|W8SUM5|W8SUM5_ECOLX	6-phospho-beta-glucosidase BglA OS=Escherichia coli GN=bglA PE=3 SV=1	ECOLX	0	25.63	14	33.54
139	tr|A0A167CNP6|A0A167CNP6_ECOLX	6-phospho-beta-glucosidase A OS=Escherichia coli GN=bglA PE=3 SV=1	ECOLX	0	25.63	14	33.54
139	tr|A0A163HR26|A0A163HR26_ECOLX	6-phospho-beta-glucosidase OS=Escherichia coli GN=AML35_04595 PE=3 SV=1	ECOLX	0	25.63	14	33.54
139	tr|A0A1Y4K998|A0A1Y4K998_ECOLX	6-phospho-beta-glucosidase OS=Escherichia coli GN=B5F26_13085 PE=3 SV=1	ECOLX	0	24.47	14	31.94
139	tr|A0A1V0N186|A0A1V0N186_ECOLX	6-phospho-beta-glucosidase OS=Escherichia coli GN=AYL54_11300 PE=3 SV=1	ECOLX	0	24.47	14	33.75
139	tr|A0A1Q6B7D5|A0A1Q6B7D5_ECOLX	6-phospho-beta-glucosidase OS=Escherichia coli GN=AWP75_19840 PE=3 SV=1	ECOLX	0	24.47	14	31.94
139	tr|A0A1E5MB77|A0A1E5MB77_ECOLX	6-phospho-beta-glucosidase OS=Escherichia coli GN=A9R57_06305 PE=3 SV=1	ECOLX	0	24.47	14	32.08
139	tr|A0A166RXP2|A0A166RXP2_ECOLX	6-phospho-beta-glucosidase OS=Escherichia coli GN=AAW06_14320 PE=3 SV=1	ECOLX	0	24.47	14	32.08
139	tr|A0A0L6XV24|A0A0L6XV24_ECOLX	6-phospho-beta-glucosidase OS=Escherichia coli GN=AKG99_22090 PE=3 SV=1	ECOLX	0	24.47	14	32.08
139	tr|A0A0K4AZT9|A0A0K4AZT9_ECOLX	6-phospho-beta-glucosidase OS=Escherichia coli GN=bglA PE=3 SV=1	ECOLX	0	24.47	14	32.08
139	tr|A0A0F3US79|A0A0F3US79_ECOLX	6-phospho-beta-glucosidase OS=Escherichia coli GN=UN91_03075 PE=3 SV=1	ECOLX	0	24.47	14	32.08
139	tr|A0A1Y0R7X7|A0A1Y0R7X7_ECOLX	6-phospho-beta-glucosidase OS=Escherichia coli GN=BZY78_12265 PE=3 SV=1	ECOLX	0	23.93	14	34.24
139	tr|A0A1M0XC69|A0A1M0XC69_ECOLX	6-phospho-beta-glucosidase OS=Escherichia coli GN=BK292_22405 PE=3 SV=1	ECOLX	0	23.93	14	34.38
139	tr|A0A1J0ZXX8|A0A1J0ZXX8_ECOLX	6-phospho-beta-glucosidase OS=Escherichia coli GN=ACN77_06380 PE=3 SV=1	ECOLX	0	23.93	14	34.24
139	tr|A0A0H0QLF2|A0A0H0QLF2_ECOLX	6-phospho-beta-glucosidase OS=Escherichia coli GN=bglA PE=3 SV=1	ECOLX	0	23.93	14	34.38
139	tr|A0A086TQC6|A0A086TQC6_ECOLX	6-phospho-beta-glucosidase OS=Escherichia coli GN=ACU90_23695 PE=3 SV=1	ECOLX	0	23.93	14	34.38
139	tr|A0A1D7PFJ9|A0A1D7PFJ9_ECOLX	6-phospho-beta-glucosidase OS=Escherichia coli GN=AW106_05095 PE=3 SV=1	ECOLX	0	23.63	14	34.24
139	tr|A0A0F3WNT2|A0A0F3WNT2_ECOLX	6-phospho-beta-glucosidase OS=Escherichia coli GN=bglA PE=3 SV=1	ECOLX	0	23.63	14	34.38
140	tr|C3SZZ7|C3SZZ7_ECOLX	Inosine-5'-monophosphate dehydrogenase OS=Escherichia coli GN=guaB PE=3 SV=1	ECOLX	26.2	26.24	14	41.6
140	tr|A0A0K3KNI0|A0A0K3KNI0_ECOLX	Inosine-5'-monophosphate dehydrogenase OS=Escherichia coli GN=guaB PE=3 SV=1	ECOLX	0	26.24	14	41.6
140	tr|A0A0A0G8F5|A0A0A0G8F5_ECOLX	Inosine-5'-monophosphate dehydrogenase OS=Escherichia coli GN=guaB PE=3 SV=1	ECOLX	0	26.24	14	39.73
140	tr|A0A0K5J5D0|A0A0K5J5D0_ECOLX	Inosine-5'-monophosphate dehydrogenase OS=Escherichia coli GN=guaB PE=3 SV=1	ECOLX	0	25.81	14	41.6
140	tr|E2QPX1|E2QPX1_ECOLX	Inosine-5'-monophosphate dehydrogenase OS=Escherichia coli GN=guaB PE=3 SV=1	ECOLX	0	24.19	12	38.32
140	tr|A0A148H5P9|A0A148H5P9_ECOLX	Inosine-5'-monophosphate dehydrogenase OS=Escherichia coli GN=guaB PE=3 SV=1	ECOLX	0	24.19	12	37.18
140	tr|A0A0J2ECM5|A0A0J2ECM5_ECOLX	Inosine-5'-monophosphate dehydrogenase OS=Escherichia coli GN=guaB PE=3 SV=1	ECOLX	0	24.19	13	38.52
141	Contig290_ORF	Contig290_ORF	Histomonas	26.13	26.17	13	44.51
142	tr|C3SE47|C3SE47_ECOLX	Purine nucleoside phosphorylase DeoD-type OS=Escherichia coli GN=deoD PE=3 SV=1	ECOLX	25.92	25.92	13	49.79
142	tr|A0A148HV92|A0A148HV92_ECOLX	Purine nucleoside phosphorylase DeoD-type OS=Escherichia coli GN=deoD PE=3 SV=1	ECOLX	0	25.92	13	46.12
142	tr|A0A0J3WC06|A0A0J3WC06_ECOLX	Purine nucleoside phosphorylase DeoD-type OS=Escherichia coli GN=deoD PE=3 SV=1	ECOLX	0	25.92	13	49.79
143	Contig228_ORF	Contig228_ORF	Histomonas	25.9	25.9	13	35.78
144	tr|C3SQP2|C3SQP2_ECOLX	Peptidyl-prolyl cis-trans isomerase OS=Escherichia coli GN=fkpA PE=3 SV=1	ECOLX	25.76	25.78	14	45.93
144	tr|A0A0V9RUX7|A0A0V9RUX7_ECOLX	Peptidyl-prolyl cis-trans isomerase OS=Escherichia coli GN=APU18_01840 PE=3 SV=1	ECOLX	0	25.78	14	45.93
144	tr|A0A024L0A6|A0A024L0A6_ECOLX	Peptidyl-prolyl cis-trans isomerase OS=Escherichia coli GN=fkpA PE=3 SV=1	ECOLX	0	25.78	14	45.93
145	Contig1576_ORF	Contig1576_ORF	Histomonas	25.66	25.7	13	34.6
146	tr|C3SFD7|C3SFD7_ECOLX	Inorganic pyrophosphatase OS=Escherichia coli GN=ppa PE=3 SV=1	ECOLX	25.62	25.62	14	68.18
146	tr|E2QL18|E2QL18_ECOLX	Inorganic pyrophosphatase OS=Escherichia coli GN=ppa PE=3 SV=1	ECOLX	0	23.6	13	63.64
146	tr|A0A166SFH7|A0A166SFH7_ECOLX	Inorganic pyrophosphatase OS=Escherichia coli GN=ppa PE=3 SV=1	ECOLX	0	23.6	13	61.93
146	tr|A0A085P717|A0A085P717_ECOLX	Inorganic pyrophosphatase OS=Escherichia coli GN=ppa PE=3 SV=1	ECOLX	0	23.6	13	63.64
147	tr|A0A090J8H4|A0A090J8H4_ECOLX	D-hexose-6-phosphate epimerase-like protein OS=Escherichia coli GN=yeaD PE=4 SV=1	ECOLX	25.54	25.55	13	60.54
148	Contig80_ORF	Contig80_ORF	Histomonas	25.52	25.63	13	27.95
149	tr|C3SGB0|C3SGB0_ECOLX	Fumarate reductase flavoprotein subunit OS=Escherichia coli GN=frdA PE=3 SV=1	ECOLX	25.48	25.54	13	23.26
149	tr|C3SGA7|C3SGA7_ECOLX	Fumarate reductase flavoprotein subunit OS=Escherichia coli GN=frdA PE=3 SV=1	ECOLX	0	25.54	13	23.26
149	tr|A0A1Q4PL73|A0A1Q4PL73_ECOLX	Fumarate reductase flavoprotein subunit OS=Escherichia coli GN=BMT49_19245 PE=3 SV=1	ECOLX	0	25.54	13	23.26
149	tr|A0A1C7CNX4|A0A1C7CNX4_ECOLX	Fumarate reductase flavoprotein subunit OS=Escherichia coli GN=AMK83_03485 PE=3 SV=1	ECOLX	0	25.54	13	23.26
149	tr|A0A137D024|A0A137D024_ECOLX	Fumarate reductase flavoprotein subunit OS=Escherichia coli GN=AUS26_23725 PE=3 SV=1	ECOLX	0	25.54	13	23.26
149	tr|A0A0L6ZR25|A0A0L6ZR25_ECOLX	Fumarate reductase flavoprotein subunit OS=Escherichia coli GN=frdA PE=3 SV=1	ECOLX	0	25.54	13	23.26
149	tr|A0A0F3TEV7|A0A0F3TEV7_ECOLX	Fumarate reductase flavoprotein subunit OS=Escherichia coli GN=frdA PE=3 SV=1	ECOLX	0	25.54	13	23.26
149	tr|A0A024L7L9|A0A024L7L9_ECOLX	Fumarate reductase flavoprotein subunit OS=Escherichia coli GN=frdA PE=3 SV=1	ECOLX	0	25.54	13	23.26
149	tr|C3SGA8|C3SGA8_ECOLX	Fumarate reductase flavoprotein subunit OS=Escherichia coli GN=ARC77_18055 PE=3 SV=1	ECOLX	0	25.46	13	23.26
149	tr|A0A0K3T2U4|A0A0K3T2U4_ECOLX	Fumarate reductase flavoprotein subunit OS=Escherichia coli GN=frdA PE=3 SV=1	ECOLX	0	23.78	13	23.26
149	tr|A0A1Y0QQ17|A0A1Y0QQ17_ECOLX	Fumarate reductase flavoprotein subunit OS=Escherichia coli GN=BZY74_10295 PE=3 SV=1	ECOLX	0	23.7	12	22.09
149	tr|E2QK93|E2QK93_ECOLX	Fumarate reductase flavoprotein subunit OS=Escherichia coli GN=frdA PE=3 SV=1	ECOLX	0	23.45	12	20.43
150	Contig1193_ORF	Contig1193_ORF	Histomonas	25.18	25.21	13	33.48
151	tr|Q8RKD9|Q8RKD9_ECOLX	Periplasmic phosphoanhydride phosphohydrolase OS=Escherichia coli GN=appA PE=4 SV=1	ECOLX	25.16	25.19	14	40.05
151	tr|Q8RKD8|Q8RKD8_ECOLX	Periplasmic phosphoanhydride phosphohydrolase OS=Escherichia coli GN=appA PE=4 SV=1	ECOLX	0	25.19	14	40.05
151	tr|Q8RKD5|Q8RKD5_ECOLX	Periplasmic phosphoanhydride phosphohydrolase OS=Escherichia coli GN=appA PE=4 SV=1	ECOLX	0	25.19	14	40.05
151	tr|Q8GN88|Q8GN88_ECOLX	AppA OS=Escherichia coli GN=appA PE=4 SV=1	ECOLX	0	25.19	14	40.05
151	tr|G0ZGJ8|G0ZGJ8_ECOLX	Acidphosphatase OS=Escherichia coli GN=appA PE=4 SV=1	ECOLX	0	25.19	14	40.05
151	tr|A0A167F0B8|A0A167F0B8_ECOLX	Phosphoanhydride phosphorylase OS=Escherichia coli GN=TH54_02220 PE=4 SV=1	ECOLX	0	25.19	14	40.05
151	tr|A0A0J2EWX5|A0A0J2EWX5_ECOLX	Periplasmic AppA protein OS=Escherichia coli GN=SK85_01050 PE=4 SV=1	ECOLX	0	25.19	14	40.05
151	tr|A0A0A0GFY7|A0A0A0GFY7_ECOLX	Periplasmic AppA protein OS=Escherichia coli GN=EL75_2764 PE=4 SV=1	ECOLX	0	25.19	14	39.14
151	tr|A0A0K3H3M4|A0A0K3H3M4_ECOLX	Periplasmic AppA protein [includes: phosphoanhydrid phosphohydrolase and 4-phytase] OS=Escherichia coli GN=appA_1 PE=4 SV=1	ECOLX	0	24.82	14	40.05
151	tr|Q8RKE0|Q8RKE0_ECOLX	Periplasmic phosphoanhydride phosphohydrolase OS=Escherichia coli GN=appA PE=4 SV=1	ECOLX	0	23.15	13	37.96
151	tr|Q8RKD6|Q8RKD6_ECOLX	Periplasmic phosphoanhydride phosphohydrolase OS=Escherichia coli GN=appA PE=4 SV=1	ECOLX	0	23.15	13	35.88
151	tr|J7Q6W0|J7Q6W0_ECOLX	Phosphoanhydride phosphorylase OS=Escherichia coli GN=appA PE=4 SV=1	ECOLX	0	23.15	13	37.27
151	tr|A0A1U9SR72|A0A1U9SR72_ECOLX	Phosphoanhydride phosphorylase OS=Escherichia coli GN=BE957_19400 PE=4 SV=1	ECOLX	0	23.15	13	37.96
151	tr|A0A167C4D1|A0A167C4D1_ECOLX	Phosphoanhydride phosphorylase OS=Escherichia coli GN=XF28_14320 PE=4 SV=1	ECOLX	0	23.15	13	36.34
151	tr|A0A0E1L5S5|A0A0E1L5S5_ECOLX	Periplasmic protein AppA OS=Escherichia coli GN=appA PE=4 SV=1	ECOLX	0	23.15	13	36.43
151	tr|A0A093E6K6|A0A093E6K6_ECOLX	Phosphoanhydride phosphorylase OS=Escherichia coli GN=AA102_19805 PE=4 SV=1	ECOLX	0	23.15	13	37.96
151	tr|A0A024L4I1|A0A024L4I1_ECOLX	Phosphoanhydride phosphorylase OS=Escherichia coli GN=appA PE=4 SV=1	ECOLX	0	23.15	13	34.72
152	Contig2123_ORF	Contig2123_ORF	Histomonas	25	37.67	22	38.04
153	tr|M1JJL3|M1JJL3_ECOLX	Asparaginase II (Fragment) OS=Escherichia coli PE=3 SV=1	ECOLX	24.86	24.91	14	57.06
153	tr|J7R5G0|J7R5G0_ECOLX	L-asparaginase OS=Escherichia coli GN=ansB PE=3 SV=1	ECOLX	0	24.91	14	53.45
153	tr|A0A1X9KIF7|A0A1X9KIF7_ECOLX	L-asparaginase 2 OS=Escherichia coli GN=BHT24_16260 PE=3 SV=1	ECOLX	0	24.91	14	53.45
153	tr|A0A1L6AVI6|A0A1L6AVI6_ECOLX	L-asparaginase 2 OS=Escherichia coli GN=BK409_16115 PE=3 SV=1	ECOLX	0	24.91	14	53.45
153	tr|A0A1L4IUI9|A0A1L4IUI9_ECOLX	L-asparaginase II OS=Escherichia coli GN=ansB PE=3 SV=1	ECOLX	0	24.91	14	53.45
153	tr|A0A0L6ZWJ8|A0A0L6ZWJ8_ECOLX	L-asparaginase 2 OS=Escherichia coli GN=ansB PE=3 SV=1	ECOLX	0	24.91	14	53.45
153	tr|A0A0J2B936|A0A0J2B936_ECOLX	L-asparaginase OS=Escherichia coli GN=ansB PE=3 SV=1	ECOLX	0	24.91	14	53.45
153	tr|A0A0F3V1E0|A0A0F3V1E0_ECOLX	L-asparaginase OS=Escherichia coli GN=ansB PE=3 SV=1	ECOLX	0	24.91	14	53.45
153	tr|A0A037YM52|A0A037YM52_ECOLX	L-asparaginase OS=Escherichia coli GN=ansB PE=3 SV=1	ECOLX	0	24.91	14	53.45
153	tr|A0A0A6S0E6|A0A0A6S0E6_ECOLX	L-asparaginase 2 OS=Escherichia coli GN=ansB PE=3 SV=1	ECOLX	0	22.88	13	50.57
153	tr|C3SV20|C3SV20_ECOLX	Periplasmic L-asparaginase II OS=Escherichia coli GN=ECs3833 PE=3 SV=1	ECOLX	0	22.85	13	49.71
153	tr|C3SV17|C3SV17_ECOLX	L-asparaginase 2 OS=Escherichia coli GN=ansB PE=3 SV=1	ECOLX	0	22.85	13	49.71
153	tr|C0KWF5|C0KWF5_ECOLX	L-asparaginase OS=Escherichia coli GN=ansB PE=3 SV=1	ECOLX	0	22.85	13	50.29
153	tr|B5TMA6|B5TMA6_ECOLX	L-asparaginase II (Fragment) OS=Escherichia coli PE=3 SV=1	ECOLX	0	22.85	13	52.23
153	tr|A0A1V1H6Y6|A0A1V1H6Y6_ECOLX	L-asparaginase 2 OS=Escherichia coli GN=ansB PE=3 SV=1	ECOLX	0	22.85	13	49.71
153	tr|A0A1Q6ARV1|A0A1Q6ARV1_ECOLX	L-asparaginase 2 OS=Escherichia coli GN=ACN81_19255 PE=3 SV=1	ECOLX	0	22.85	13	49.71
153	tr|A0A1M2F095|A0A1M2F095_ECOLX	L-asparaginase 2 OS=Escherichia coli GN=BK375_07550 PE=3 SV=1	ECOLX	0	22.85	13	50.29
153	tr|A0A0J3VTC3|A0A0J3VTC3_ECOLX	L-asparaginase 2 OS=Escherichia coli GN=SM09_03119 PE=3 SV=1	ECOLX	0	22.85	13	50.29
153	tr|A0A0F3UKP8|A0A0F3UKP8_ECOLX	L-asparaginase II OS=Escherichia coli GN=ansB PE=3 SV=1	ECOLX	0	22.85	13	50.29
153	tr|A0A0D8W4V7|A0A0D8W4V7_ECOLX	L-asparaginase II OS=Escherichia coli GN=ansB PE=3 SV=1	ECOLX	0	22.85	13	50.29
153	tr|A0A0B0VXW6|A0A0B0VXW6_ECOLX	L-asparaginase II OS=Escherichia coli GN=ansB PE=3 SV=1	ECOLX	0	22.85	13	48.85
153	tr|A0A023LIJ5|A0A023LIJ5_ECOLX	L-asparaginase 2 OS=Escherichia coli GN=ansB PE=3 SV=1	ECOLX	0	22.85	13	50.29
154	tr|C3TJX7|C3TJX7_ECOLX	Alkyl hydroperoxide reductase OS=Escherichia coli GN=ahpC PE=4 SV=1	ECOLX	24.79	24.8	16	59.89
155	contig03219_LP_ORF	contig03219_LP_ORF	Histomonas	24.63	24.65	13	49.8
155	contig03094_HP_ORF	contig03094_HP_ORF	Histomonas	0	24.65	13	49.8
156	Contig1646_ORF	Contig1646_ORF	Histomonas	24.13	24.13	12	44.73
157	tr|C3SZ02|C3SZ02_ECOLX	Autonomous glycyl radical cofactor OS=Escherichia coli GN=yfiD PE=3 SV=1	ECOLX	24.02	26.06	14	81.89
157	tr|E2QQ39|E2QQ39_ECOLX	Autonomous glycyl radical cofactor OS=Escherichia coli GN=yfiD PE=3 SV=1	ECOLX	0	24.03	13	71.65
158	tr|J7QEK1|J7QEK1_ECOLX	Mannose-6-phosphate isomerase OS=Escherichia coli GN=manA PE=3 SV=1	ECOLX	24	24	12	40.15
158	tr|A0A1Y2XVQ1|A0A1Y2XVQ1_ECOLX	Mannose-6-phosphate isomerase OS=Escherichia coli GN=AW059_04930 PE=3 SV=1	ECOLX	0	24	12	40.15
158	tr|A0A1V0MH49|A0A1V0MH49_ECOLX	Mannose-6-phosphate isomerase OS=Escherichia coli GN=AYL54_05560 PE=3 SV=1	ECOLX	0	24	12	40.15
158	tr|A0A0F3UH16|A0A0F3UH16_ECOLX	Mannose-6-phosphate isomerase OS=Escherichia coli GN=UN91_12225 PE=3 SV=1	ECOLX	0	24	12	40.15
158	tr|A0A085NZ39|A0A085NZ39_ECOLX	Mannose-6-phosphate isomerase OS=Escherichia coli GN=JD73_22780 PE=3 SV=1	ECOLX	0	24	12	40.15
158	tr|A0A037Y6G4|A0A037Y6G4_ECOLX	Mannose-6-phosphate isomerase OS=Escherichia coli GN=manA PE=3 SV=1	ECOLX	0	24	12	40.15
158	tr|W8SYR2|W8SYR2_ECOLX	Mannose-6-phosphate isomerase OS=Escherichia coli GN=manA PE=3 SV=1	ECOLX	0	22	11	37.85
158	tr|C3T938|C3T938_ECOLX	Mannose-6-phosphate isomerase OS=Escherichia coli GN=manA PE=3 SV=1	ECOLX	0	22	11	37.85
158	tr|C3T937|C3T937_ECOLX	Mannose-6-phosphate isomerase OS=Escherichia coli GN=ECs2319 PE=3 SV=1	ECOLX	0	22	11	37.85
158	tr|A0A1U9T3X2|A0A1U9T3X2_ECOLX	Mannose-6-phosphate isomerase OS=Escherichia coli GN=BE963_23415 PE=3 SV=1	ECOLX	0	22	11	37.85
158	tr|A0A1Q6BFZ9|A0A1Q6BFZ9_ECOLX	Mannose-6-phosphate isomerase OS=Escherichia coli GN=AWP75_03270 PE=3 SV=1	ECOLX	0	22	11	37.85
158	tr|A0A161R927|A0A161R927_ECOLX	Mannose-6-phosphate isomerase OS=Escherichia coli GN=AML35_10530 PE=3 SV=1	ECOLX	0	22	11	36.32
158	tr|A0A0L7ADV1|A0A0L7ADV1_ECOLX	Mannose-6-phosphate isomerase OS=Escherichia coli GN=AC067_17355 PE=3 SV=1	ECOLX	0	22	11	37.85
158	tr|A0A0L6XYL3|A0A0L6XYL3_ECOLX	Mannose-6-phosphate isomerase OS=Escherichia coli GN=AKG99_16655 PE=3 SV=1	ECOLX	0	22	11	37.85
158	tr|A0A0K3ZRM8|A0A0K3ZRM8_ECOLX	Mannose-6-phosphate isomerase OS=Escherichia coli GN=manA PE=3 SV=1	ECOLX	0	22	11	37.6
158	tr|A0A0K3Y4R2|A0A0K3Y4R2_ECOLX	Mannose-6-phosphate isomerase OS=Escherichia coli GN=manA PE=3 SV=1	ECOLX	0	22	11	37.85
159	tr|J7QFY9|J7QFY9_ECOLX	Histidine ABC transporter substrate-binding protein HisJ OS=Escherichia coli GN=argT PE=3 SV=1	ECOLX	23.91	23.96	13	60.77
159	tr|C3T212|C3T212_ECOLX	Histidine ABC transporter substrate-binding protein HisJ OS=Escherichia coli GN=argT PE=3 SV=1	ECOLX	0	23.96	13	60.77
159	tr|A0A1Q4PJB2|A0A1Q4PJB2_ECOLX	Histidine ABC transporter substrate-binding protein HisJ OS=Escherichia coli GN=BMT49_14840 PE=3 SV=1	ECOLX	0	23.96	13	60.77
159	tr|A0A193MR19|A0A193MR19_ECOLX	Histidine ABC transporter substrate-binding protein HisJ OS=Escherichia coli GN=GJ12_15105 PE=3 SV=1	ECOLX	0	23.96	13	60.77
159	tr|A0A024L0H1|A0A024L0H1_ECOLX	Cationic amino acid ABC transporter, periplasmic binding protein OS=Escherichia coli GN=argT PE=3 SV=1	ECOLX	0	23.96	13	60.77
159	tr|A0A1U9T613|A0A1U9T613_ECOLX	Lysine/arginine/ornithine-binding periplasmic protein OS=Escherichia coli GN=BE963_27360 PE=3 SV=1	ECOLX	0	21.88	12	56.15
159	tr|A0A135PV07|A0A135PV07_ECOLX	Lysine/arginine/ornithine ABC transporter OS=Escherichia coli GN=HMPREF3040_00914 PE=3 SV=1	ECOLX	0	21.88	12	56.15
160	tr|W8U164|W8U164_ECOLX	Aldehyde dehydrogenase OS=Escherichia coli GN=aldA PE=3 SV=1	ECOLX	23.76	23.81	13	28.81
160	tr|J7QE47|J7QE47_ECOLX	Aldehyde dehydrogenase OS=Escherichia coli GN=aldA PE=3 SV=1	ECOLX	0	23.81	13	28.81
160	tr|C3TB12|C3TB12_ECOLX	Aldehyde dehydrogenase OS=Escherichia coli GN=aldA PE=3 SV=1	ECOLX	0	23.81	13	28.81
160	tr|A0A1Y2XKA6|A0A1Y2XKA6_ECOLX	Aldehyde dehydrogenase OS=Escherichia coli GN=AW059_22680 PE=3 SV=1	ECOLX	0	23.81	13	28.81
160	tr|A0A1X9K822|A0A1X9K822_ECOLX	Aldehyde dehydrogenase OS=Escherichia coli GN=BHT24_07580 PE=3 SV=1	ECOLX	0	23.81	13	28.81
160	tr|A0A1Q6B8P7|A0A1Q6B8P7_ECOLX	Aldehyde dehydrogenase OS=Escherichia coli GN=AWP75_18570 PE=3 SV=1	ECOLX	0	23.81	13	28.81
160	tr|A0A1Q6AGV2|A0A1Q6AGV2_ECOLX	Aldehyde dehydrogenase OS=Escherichia coli GN=ACN77_12090 PE=3 SV=1	ECOLX	0	23.81	13	28.81
160	tr|A0A1L4IZ82|A0A1L4IZ82_ECOLX	Aldehyde dehydrogenase OS=Escherichia coli GN=RG28_15235 PE=3 SV=1	ECOLX	0	23.81	13	28.81
160	tr|A0A193LRD2|A0A193LRD2_ECOLX	Aldehyde dehydrogenase OS=Escherichia coli GN=GJ11_08705 PE=3 SV=1	ECOLX	0	23.81	13	28.81
160	tr|A0A166UZV7|A0A166UZV7_ECOLX	Aldehyde dehydrogenase OS=Escherichia coli GN=AAW09_19265 PE=3 SV=1	ECOLX	0	23.81	13	28.81
160	tr|A0A163C320|A0A163C320_ECOLX	Aldehyde dehydrogenase OS=Escherichia coli GN=AML35_28120 PE=3 SV=1	ECOLX	0	23.81	13	28.81
160	tr|A0A0L6XUP5|A0A0L6XUP5_ECOLX	Aldehyde dehydrogenase OS=Escherichia coli GN=AKG99_21735 PE=3 SV=1	ECOLX	0	23.81	13	28.81
160	tr|A0A0L1C020|A0A0L1C020_ECOLX	Aldehyde dehydrogenase OS=Escherichia coli GN=WQ89_18765 PE=3 SV=1	ECOLX	0	23.81	13	28.81
160	tr|A0A0K6EPV9|A0A0K6EPV9_ECOLX	Aldehyde dehydrogenase A OS=Escherichia coli GN=aldA PE=3 SV=1	ECOLX	0	23.81	13	28.81
160	tr|A0A0K4MFJ2|A0A0K4MFJ2_ECOLX	Aldehyde dehydrogenase OS=Escherichia coli GN=aldA PE=3 SV=1	ECOLX	0	23.81	13	28.81
160	tr|A0A0K3Y1W8|A0A0K3Y1W8_ECOLX	Aldehyde dehydrogenase A OS=Escherichia coli GN=aldA PE=3 SV=1	ECOLX	0	23.81	13	28.81
160	tr|A0A0J2EHB3|A0A0J2EHB3_ECOLX	Lactaldehyde dehydrogenase OS=Escherichia coli GN=SK85_01609 PE=3 SV=1	ECOLX	0	23.81	13	28.81
160	tr|A0A0J2BUY6|A0A0J2BUY6_ECOLX	Aldehyde dehydrogenase OS=Escherichia coli GN=APT94_18170 PE=3 SV=1	ECOLX	0	23.81	13	28.81
160	tr|A0A0F3V266|A0A0F3V266_ECOLX	Aldehyde dehydrogenase OS=Escherichia coli GN=AML07_17860 PE=3 SV=1	ECOLX	0	23.81	13	28.81
160	tr|A0A0F3U989|A0A0F3U989_ECOLX	Aldehyde dehydrogenase OS=Escherichia coli GN=UN91_06530 PE=3 SV=1	ECOLX	0	23.81	13	28.81
160	tr|A0A0F3T8L3|A0A0F3T8L3_ECOLX	Aldehyde dehydrogenase OS=Escherichia coli GN=aldA PE=3 SV=1	ECOLX	0	23.81	13	28.81
160	tr|A0A0A1A3N1|A0A0A1A3N1_ECOLX	Aldehyde dehydrogenase OS=Escherichia coli GN=aldA PE=3 SV=1	ECOLX	0	23.81	13	28.81
160	tr|A0A024L3U1|A0A024L3U1_ECOLX	Aldehyde dehydrogenase A, NAD-linked OS=Escherichia coli GN=aldA PE=3 SV=1	ECOLX	0	23.81	13	28.81
160	tr|A0A1M0PQK0|A0A1M0PQK0_ECOLX	Aldehyde dehydrogenase OS=Escherichia coli GN=BK292_03950 PE=3 SV=1	ECOLX	0	23.68	13	28.81
160	tr|A0A1V3VUL7|A0A1V3VUL7_ECOLX	Aldehyde dehydrogenase OS=Escherichia coli GN=BMT91_24275 PE=3 SV=1	ECOLX	0	23.53	13	28.81
160	tr|A0A1E5WQY1|A0A1E5WQY1_ECOLX	Aldehyde dehydrogenase OS=Escherichia coli GN=BHF46_23690 PE=3 SV=1	ECOLX	0	22.47	13	28.81
160	tr|A0A0A0G3A7|A0A0A0G3A7_ECOLX	Aldehyde dehydrogenase OS=Escherichia coli GN=EL75_2352 PE=3 SV=1	ECOLX	0	22.47	13	28.81
160	tr|A0A1M0SG60|A0A1M0SG60_ECOLX	Aldehyde dehydrogenase OS=Escherichia coli GN=BK383_25190 PE=3 SV=1	ECOLX	0	21.93	12	26.93
160	tr|A0A0L7ADS6|A0A0L7ADS6_ECOLX	Aldehyde dehydrogenase OS=Escherichia coli GN=AC067_16170 PE=3 SV=1	ECOLX	0	21.93	12	26.93
160	tr|A0A0D6ILG8|A0A0D6ILG8_ECOLX	Aldehyde dehydrogenase OS=Escherichia coli GN=WM48_07300 PE=3 SV=1	ECOLX	0	21.93	12	26.93
160	tr|A0A1Y0QZX7|A0A1Y0QZX7_ECOLX	Aldehyde dehydrogenase OS=Escherichia coli GN=BZY78_03870 PE=3 SV=1	ECOLX	0	21.73	11	26.1
160	tr|A0A1M0MNT4|A0A1M0MNT4_ECOLX	Aldehyde dehydrogenase OS=Escherichia coli GN=BK248_07070 PE=3 SV=1	ECOLX	0	21.73	12	26.51
160	tr|A0A148HK18|A0A148HK18_ECOLX	Lactaldehyde dehydrogenase OS=Escherichia coli GN=HMPREF3040_04173 PE=3 SV=1	ECOLX	0	21.73	12	26.33
160	tr|A0A0J2EMF2|A0A0J2EMF2_ECOLX	Aldehyde dehydrogenase OS=Escherichia coli GN=BK373_17090 PE=3 SV=1	ECOLX	0	21.73	12	25.89
160	tr|A0A0D8WBL2|A0A0D8WBL2_ECOLX	Aldehyde dehydrogenase OS=Escherichia coli GN=BK375_17320 PE=3 SV=1	ECOLX	0	21.73	12	25.89
161	tr|C3T137|C3T137_ECOLX	Cysteine synthase OS=Escherichia coli GN=cysK PE=3 SV=1	ECOLX	23.68	23.68	12	60.06
161	tr|A0A0K3Y4K9|A0A0K3Y4K9_ECOLX	Cysteine synthase OS=Escherichia coli GN=cysK PE=3 SV=1	ECOLX	0	23.68	12	60.06
161	tr|A0A1Q6AJH3|A0A1Q6AJH3_ECOLX	Cysteine synthase OS=Escherichia coli GN=ACN81_27175 PE=3 SV=1	ECOLX	0	22	11	50.46
161	tr|A0A193LVB8|A0A193LVB8_ECOLX	Cysteine synthase OS=Escherichia coli GN=GJ11_15945 PE=3 SV=1	ECOLX	0	21.66	11	56.66
162	tr|C3T5W7|C3T5W7_ECOLX	2-keto-3-deoxygluconate 6-phosphate aldolase OS=Escherichia coli GN=eda PE=4 SV=1	ECOLX	23.59	23.6	15	53.05
162	tr|A0A1M2IPM8|A0A1M2IPM8_ECOLX	Keto-deoxy-phosphogluconate aldolase OS=Escherichia coli GN=BK248_11010 PE=4 SV=1	ECOLX	0	23.6	15	53.05
162	tr|A0A166SZ62|A0A166SZ62_ECOLX	Keto-deoxy-phosphogluconate aldolase OS=Escherichia coli GN=AAW06_06835 PE=4 SV=1	ECOLX	0	23.6	15	53.05
162	tr|A0A0L7AEM3|A0A0L7AEM3_ECOLX	Keto-deoxy-phosphogluconate aldolase OS=Escherichia coli GN=AC067_18625 PE=4 SV=1	ECOLX	0	23.6	15	53.05
162	tr|A0A0K5LRR8|A0A0K5LRR8_ECOLX	KHG/KDPG aldolase [includes: 4-hydroxy-2-oxoglutarate aldolase; 2 dehydro-3-deoxy-phosphogluconate aldolase] OS=Escherichia coli GN=eda PE=4 SV=1	ECOLX	0	23.6	15	53.05
162	tr|A0A0B1BLZ3|A0A0B1BLZ3_ECOLX	Keto-deoxy-phosphogluconate aldolase OS=Escherichia coli GN=ACN77_04385 PE=4 SV=1	ECOLX	0	23.6	15	53.05
162	tr|A0A1V2G5X0|A0A1V2G5X0_ECOLX	Keto-deoxy-phosphogluconate aldolase OS=Escherichia coli GN=BXT93_23055 PE=4 SV=1	ECOLX	0	21.53	14	42.25
163	tr|C3T0C7|C3T0C7_ECOLX	4-hydroxy-tetrahydrodipicolinate synthase OS=Escherichia coli GN=dapA PE=3 SV=1	ECOLX	23.49	23.55	14	56.85
163	tr|A0A1Q6BEX3|A0A1Q6BEX3_ECOLX	4-hydroxy-tetrahydrodipicolinate synthase OS=Escherichia coli GN=dapA PE=3 SV=1	ECOLX	0	23.55	14	56.85
163	tr|A0A1Q4PJL5|A0A1Q4PJL5_ECOLX	4-hydroxy-tetrahydrodipicolinate synthase OS=Escherichia coli GN=dapA PE=3 SV=1	ECOLX	0	23.55	14	56.85
163	tr|A0A192ERJ3|A0A192ERJ3_ECOLX	4-hydroxy-tetrahydrodipicolinate synthase OS=Escherichia coli GN=dapA PE=3 SV=1	ECOLX	0	23.55	14	56.85
163	tr|A0A166S1B4|A0A166S1B4_ECOLX	4-hydroxy-tetrahydrodipicolinate synthase OS=Escherichia coli GN=dapA PE=3 SV=1	ECOLX	0	23.55	14	56.85
163	tr|A0A066Q637|A0A066Q637_ECOLX	4-hydroxy-tetrahydrodipicolinate synthase OS=Escherichia coli GN=dapA PE=3 SV=1	ECOLX	0	23.55	14	56.85
163	tr|A0A1Q5ZJY2|A0A1Q5ZJY2_ECOLX	4-hydroxy-tetrahydrodipicolinate synthase OS=Escherichia coli GN=dapA PE=3 SV=1	ECOLX	0	21.79	14	56.85
163	tr|A0A0L7ANM6|A0A0L7ANM6_ECOLX	4-hydroxy-tetrahydrodipicolinate synthase OS=Escherichia coli GN=dapA PE=3 SV=1	ECOLX	0	21.47	13	49.66
163	tr|A0A0K4HDF3|A0A0K4HDF3_ECOLX	4-hydroxy-tetrahydrodipicolinate synthase OS=Escherichia coli GN=dapA PE=3 SV=1	ECOLX	0	21.47	13	49.66
163	tr|A0A0J3VTT8|A0A0J3VTT8_ECOLX	4-hydroxy-tetrahydrodipicolinate synthase OS=Escherichia coli GN=dapA PE=3 SV=1	ECOLX	0	21.47	13	46.92
164	tr|C3SCN2|C3SCN2_ECOLX	Deoxyribose-phosphate aldolase OS=Escherichia coli GN=b2097 PE=4 SV=1	ECOLX	23.33	23.37	12	35.29
164	tr|A0A1Y0R1C2|A0A1Y0R1C2_ECOLX	Fructose-bisphosphate aldolase OS=Escherichia coli GN=BZY74_22900 PE=4 SV=1	ECOLX	0	23.37	12	37.71
164	tr|A0A1L7AT53|A0A1L7AT53_ECOLX	Fructose-bisphosphate aldolase OS=Escherichia coli GN=BUE82_08105 PE=4 SV=1	ECOLX	0	23.37	12	37.71
164	tr|A0A193LUG3|A0A193LUG3_ECOLX	Fructose-bisphosphate aldolase OS=Escherichia coli GN=GJ11_14310 PE=4 SV=1	ECOLX	0	23.37	12	37.71
164	tr|A0A0B1JRD9|A0A0B1JRD9_ECOLX	Fructose-bisphosphate aldolase OS=Escherichia coli GN=WR15_09975 PE=4 SV=1	ECOLX	0	23.37	12	37.71
164	tr|A0A037Y4V8|A0A037Y4V8_ECOLX	Fructose-bisphosphate aldolase OS=Escherichia coli GN=fbaB PE=4 SV=1	ECOLX	0	23.37	12	37.71
164	tr|A0A1M2I9D6|A0A1M2I9D6_ECOLX	Fructose-bisphosphate aldolase OS=Escherichia coli GN=BK383_01225 PE=4 SV=1	ECOLX	0	23.2	12	37.71
164	tr|A0A166T9V9|A0A166T9V9_ECOLX	Fructose-bisphosphate aldolase OS=Escherichia coli GN=AAW06_02955 PE=4 SV=1	ECOLX	0	23.2	12	37.71
164	tr|A0A085P2U5|A0A085P2U5_ECOLX	Fructose-bisphosphate aldolase OS=Escherichia coli GN=JD73_20570 PE=4 SV=1	ECOLX	0	23.2	12	37.71
164	tr|A0A128AKE1|A0A128AKE1_ECOLX	Fructose-bisphosphate aldolase OS=Escherichia coli GN=BET08_02825 PE=4 SV=1	ECOLX	0	21.3	11	34
164	tr|A0A024L1V0|A0A024L1V0_ECOLX	Fructose-bisphosphate aldolase OS=Escherichia coli GN=fbaB PE=4 SV=1	ECOLX	0	21.3	11	34
164	tr|A0A0E1L9R8|A0A0E1L9R8_ECOLX	Fructose-bisphosphate aldolase class I OS=Escherichia coli GN=fbaB PE=4 SV=1	ECOLX	0	19.89	11	37.43
165	tr|J7R086|J7R086_ECOLX	Chaperone SurA OS=Escherichia coli GN=surA PE=3 SV=1	ECOLX	23.3	23.37	12	29.21
165	tr|C3TR42|C3TR42_ECOLX	Chaperone SurA OS=Escherichia coli GN=surA PE=3 SV=1	ECOLX	0	23.37	12	29.21
165	tr|A0A1M0WN52|A0A1M0WN52_ECOLX	Chaperone SurA OS=Escherichia coli GN=surA PE=3 SV=1	ECOLX	0	23.37	12	29.21
165	tr|A0A166RL81|A0A166RL81_ECOLX	Chaperone SurA OS=Escherichia coli GN=surA PE=3 SV=1	ECOLX	0	23.37	12	29.21
165	tr|A0A0L6XYS3|A0A0L6XYS3_ECOLX	Chaperone SurA OS=Escherichia coli GN=surA PE=3 SV=1	ECOLX	0	23.37	12	29.21
165	tr|A0A0K6D4U7|A0A0K6D4U7_ECOLX	Chaperone SurA OS=Escherichia coli GN=surA PE=3 SV=1	ECOLX	0	23.37	12	29.21
165	tr|A0A0K4FLH5|A0A0K4FLH5_ECOLX	Chaperone SurA OS=Escherichia coli GN=surA PE=3 SV=1	ECOLX	0	23.37	12	29.21
165	tr|A0A0D8W9K9|A0A0D8W9K9_ECOLX	Chaperone SurA OS=Escherichia coli GN=surA PE=3 SV=1	ECOLX	0	23.37	12	29.21
165	tr|A0A1Q6BAW7|A0A1Q6BAW7_ECOLX	Chaperone SurA OS=Escherichia coli GN=surA PE=3 SV=1	ECOLX	0	22.73	12	29.21
165	tr|A0A1Y0PJP6|A0A1Y0PJP6_ECOLX	Chaperone SurA OS=Escherichia coli GN=surA PE=3 SV=1	ECOLX	0	21.27	11	25.47
165	tr|A0A1U9SP53|A0A1U9SP53_ECOLX	Chaperone SurA OS=Escherichia coli GN=surA PE=3 SV=1	ECOLX	0	21.27	11	25.47
165	tr|A0A1E5WZB2|A0A1E5WZB2_ECOLX	Chaperone SurA OS=Escherichia coli GN=surA PE=3 SV=1	ECOLX	0	21.27	11	27.1
165	tr|A0A1C7CCE7|A0A1C7CCE7_ECOLX	Chaperone SurA OS=Escherichia coli GN=surA PE=3 SV=1	ECOLX	0	21.27	11	26.87
165	tr|A0A193LLV6|A0A193LLV6_ECOLX	Chaperone SurA OS=Escherichia coli GN=surA PE=3 SV=1	ECOLX	0	21.27	11	25.47
165	tr|A0A166XAX2|A0A166XAX2_ECOLX	Chaperone SurA OS=Escherichia coli GN=surA PE=3 SV=1	ECOLX	0	21.27	11	25.47
166	Contig2183_ORF	Contig2183_ORF	Histomonas	23.26	23.28	15	36.05
166	Contig1640_ORF	Contig1640_ORF	Histomonas	0.02	22.29	15	37.34
166	Contig2158_ORF	Contig2158_ORF	Histomonas	0	23.28	15	37.34
166	Contig1623_ORF	Contig1623_ORF	Histomonas	0	23.28	15	37.34
167	tr|A0A094VLP5|A0A094VLP5_ECOLX	Dihydropteridine reductase OS=Escherichia coli GN=nfsB PE=4 SV=1	ECOLX	23.11	23.14	11	62.21
167	tr|A0A0V9LAT2|A0A0V9LAT2_ECOLX	NAD(P)H-dependent oxidoreductase OS=Escherichia coli GN=APT94_13925 PE=4 SV=1	ECOLX	0	22.37	11	62.21
167	tr|A0A024L6H0|A0A024L6H0_ECOLX	Dihydropteridine reductase OS=Escherichia coli GN=nfnB PE=4 SV=1	ECOLX	0	22.35	11	62.21
168	tr|J7Q6L6|J7Q6L6_ECOLX	Aldose 1-epimerase OS=Escherichia coli GN=galM PE=3 SV=1	ECOLX	23.1	23.13	12	51.73
168	tr|A0A1Y2Y5Q5|A0A1Y2Y5Q5_ECOLX	Aldose 1-epimerase OS=Escherichia coli GN=galM PE=3 SV=1	ECOLX	0	23.13	12	51.73
168	tr|A0A1M2HZ75|A0A1M2HZ75_ECOLX	Aldose 1-epimerase OS=Escherichia coli GN=galM PE=3 SV=1	ECOLX	0	23.13	12	51.73
168	tr|A0A193MKI1|A0A193MKI1_ECOLX	Aldose 1-epimerase OS=Escherichia coli GN=galM PE=3 SV=1	ECOLX	0	23.13	12	51.73
168	tr|A0A0D8WG89|A0A0D8WG89_ECOLX	Aldose 1-epimerase OS=Escherichia coli GN=galM PE=3 SV=1	ECOLX	0	23.13	12	51.73
168	tr|A0A1E5M607|A0A1E5M607_ECOLX	Aldose 1-epimerase OS=Escherichia coli GN=A9R57_13380 PE=3 SV=1	ECOLX	0	21.17	11	45.38
168	tr|E2QIC2|E2QIC2_ECOLX	Aldose 1-epimerase OS=Escherichia coli GN=galM PE=3 SV=1	ECOLX	0	21.09	11	45.38
168	tr|A0A1Y2XWK3|A0A1Y2XWK3_ECOLX	Aldose 1-epimerase OS=Escherichia coli GN=galM PE=3 SV=1	ECOLX	0	21.09	11	43.64
168	tr|A0A1V2GC35|A0A1V2GC35_ECOLX	Aldose 1-epimerase OS=Escherichia coli GN=galM PE=3 SV=1	ECOLX	0	21.09	11	45.38
168	tr|A0A1V2G898|A0A1V2G898_ECOLX	Aldose 1-epimerase OS=Escherichia coli GN=galM PE=3 SV=1	ECOLX	0	21.09	11	45.38
168	tr|A0A1U9SM01|A0A1U9SM01_ECOLX	Aldose 1-epimerase OS=Escherichia coli GN=galM PE=3 SV=1	ECOLX	0	21.09	11	48.84
168	tr|A0A1Q6B6J4|A0A1Q6B6J4_ECOLX	Aldose 1-epimerase OS=Escherichia coli GN=galM PE=3 SV=1	ECOLX	0	21.09	11	43.64
168	tr|A0A1Q5ZJZ3|A0A1Q5ZJZ3_ECOLX	Aldose 1-epimerase OS=Escherichia coli GN=galM PE=3 SV=1	ECOLX	0	21.09	11	45.38
168	tr|A0A1M2J2K5|A0A1M2J2K5_ECOLX	Aldose 1-epimerase OS=Escherichia coli GN=BK248_02340 PE=3 SV=1	ECOLX	0	21.09	11	43.93
168	tr|A0A1E5WWB3|A0A1E5WWB3_ECOLX	Aldose 1-epimerase OS=Escherichia coli GN=BHF46_14540 PE=3 SV=1	ECOLX	0	21.09	11	48.84
168	tr|A0A0L7AGX4|A0A0L7AGX4_ECOLX	Aldose 1-epimerase OS=Escherichia coli GN=galM PE=3 SV=1	ECOLX	0	21.09	11	43.64
168	tr|A0A0K4A4A2|A0A0K4A4A2_ECOLX	Aldose 1-epimerase OS=Escherichia coli GN=galM_1 PE=3 SV=1	ECOLX	0	21.09	11	45.38
168	tr|A0A0A1A7Q5|A0A0A1A7Q5_ECOLX	Aldose 1-epimerase OS=Escherichia coli GN=galM PE=3 SV=1	ECOLX	0	21.09	11	43.93
168	tr|A0A085P4I3|A0A085P4I3_ECOLX	Aldose 1-epimerase OS=Escherichia coli GN=galM PE=3 SV=1	ECOLX	0	21.09	11	48.55
169	tr|E2QFU0|E2QFU0_ECOLX	Aspartate-semialdehyde dehydrogenase OS=Escherichia coli GN=asd PE=3 SV=1	ECOLX	22.98	23	13	38.42
169	tr|C3SPP7|C3SPP7_ECOLX	Aspartate-semialdehyde dehydrogenase OS=Escherichia coli GN=asd PE=3 SV=1	ECOLX	0	23	13	38.42
169	tr|A0A1V3W5M4|A0A1V3W5M4_ECOLX	Aspartate-semialdehyde dehydrogenase OS=Escherichia coli GN=asd PE=3 SV=1	ECOLX	0	23	13	38.42
169	tr|A0A1M0SVZ8|A0A1M0SVZ8_ECOLX	Aspartate-semialdehyde dehydrogenase OS=Escherichia coli GN=asd PE=3 SV=1	ECOLX	0	23	13	38.42
169	tr|A0A1L4MVX8|A0A1L4MVX8_ECOLX	Aspartate-semialdehyde dehydrogenase OS=Escherichia coli GN=asd PE=3 SV=1	ECOLX	0	23	13	38.42
169	tr|A0A135PXI0|A0A135PXI0_ECOLX	Aspartate-semialdehyde dehydrogenase OS=Escherichia coli GN=asd PE=3 SV=1	ECOLX	0	23	13	36.43
169	tr|A0A0K4AEK9|A0A0K4AEK9_ECOLX	Aspartate-semialdehyde dehydrogenase OS=Escherichia coli GN=asd PE=3 SV=1	ECOLX	0	23	13	38.42
169	tr|A0A0K3KI46|A0A0K3KI46_ECOLX	Aspartate-semialdehyde dehydrogenase OS=Escherichia coli GN=asd PE=3 SV=1	ECOLX	0	23	13	38.42
169	tr|A0A0D8WJ86|A0A0D8WJ86_ECOLX	Aspartate-semialdehyde dehydrogenase OS=Escherichia coli GN=asd PE=3 SV=1	ECOLX	0	23	13	38.42
169	tr|A0A069CKL0|A0A069CKL0_ECOLX	Aspartate-semialdehyde dehydrogenase OS=Escherichia coli GN=asd PE=3 SV=1	ECOLX	0	23	13	38.42
169	tr|A0A0K4GBP1|A0A0K4GBP1_ECOLX	Aspartate-semialdehyde dehydrogenase OS=Escherichia coli GN=asd PE=3 SV=1	ECOLX	0	22	12	35.33
169	tr|A0A1Y5BQ31|A0A1Y5BQ31_ECOLX	Aspartate-semialdehyde dehydrogenase OS=Escherichia coli GN=asd PE=3 SV=1	ECOLX	0	20.97	11	32.97
169	tr|A0A1M2U887|A0A1M2U887_ECOLX	Aspartate-semialdehyde dehydrogenase OS=Escherichia coli GN=asd PE=3 SV=1	ECOLX	0	20.97	12	35.97
169	tr|A0A0K4UHN3|A0A0K4UHN3_ECOLX	Aspartate-semialdehyde dehydrogenase OS=Escherichia coli GN=asd PE=3 SV=1	ECOLX	0	20.97	12	33.79
169	tr|A0A1Q6ADV9|A0A1Q6ADV9_ECOLX	Aspartate-semialdehyde dehydrogenase OS=Escherichia coli GN=asd PE=3 SV=1	ECOLX	0	19.82	12	36.24
170	tr|C3SFP2|C3SFP2_ECOLX	50S ribosomal protein L9 OS=Escherichia coli GN=rplI PE=3 SV=1	ECOLX	22.71	22.73	15	76.51
171	tr|C3T6D2|C3T6D2_ECOLX	Fused mannose-specific PTS enzymes: IIA component OS=Escherichia coli GN=manX PE=4 SV=1	ECOLX	22.49	22.54	12	36.22
171	tr|A0A1E5MDL7|A0A1E5MDL7_ECOLX	PTS mannose transporter subunit IIAB OS=Escherichia coli GN=A9R57_04895 PE=4 SV=1	ECOLX	0	22.54	12	36.22
171	tr|E2QN19|E2QN19_ECOLX	Mannose-specific PTS system EIIAB component OS=Escherichia coli GN=manX_2 PE=4 SV=1	ECOLX	0	22.52	12	36.22
171	tr|A0A193LT24|A0A193LT24_ECOLX	PTS mannose transporter subunit IIAB OS=Escherichia coli GN=GJ11_12475 PE=4 SV=1	ECOLX	0	22.52	12	36.22
171	tr|A0A0L7AEG8|A0A0L7AEG8_ECOLX	PTS mannose transporter subunit IIAB OS=Escherichia coli GN=AC067_18435 PE=4 SV=1	ECOLX	0	22.52	12	36.22
171	tr|A0A0K3RWG9|A0A0K3RWG9_ECOLX	Mannose-specific PTS system EIIAB component OS=Escherichia coli GN=manX_2 PE=4 SV=1	ECOLX	0	22.52	12	36.22
171	tr|A0A0J2BIA7|A0A0J2BIA7_ECOLX	PTS mannose transporter subunit EIIAB OS=Escherichia coli GN=BK373_05535 PE=4 SV=1	ECOLX	0	22.52	12	36.22
171	tr|A0A085NZP0|A0A085NZP0_ECOLX	PTS mannose transporter subunit IIAB OS=Escherichia coli GN=JD73_23835 PE=4 SV=1	ECOLX	0	22.52	12	36.22
171	tr|A0A166Y5M9|A0A166Y5M9_ECOLX	PTS mannose transporter subunit IIAB OS=Escherichia coli GN=AAW09_00525 PE=4 SV=1	ECOLX	0	22.01	12	36.22
171	tr|A0A1Y5BK90|A0A1Y5BK90_ECOLX	PTS system mannose-specific EIIAB component OS=Escherichia coli GN=AZ025_000263 PE=4 SV=1	ECOLX	0	20.46	11	32.82
171	tr|A0A1Q6BGT7|A0A1Q6BGT7_ECOLX	PTS mannose transporter subunit IIAB OS=Escherichia coli GN=AWP75_01305 PE=4 SV=1	ECOLX	0	20.46	11	32.82
171	tr|A0A0K4LYC1|A0A0K4LYC1_ECOLX	Mannose-specific PTS system EIIAB component OS=Escherichia coli GN=manX_1 PE=4 SV=1	ECOLX	0	20.46	11	30.03
171	tr|A0A0F3VW50|A0A0F3VW50_ECOLX	Mannose-specific PTS system EIIAB component OS=Escherichia coli GN=manX_2 PE=4 SV=1	ECOLX	0	20.46	11	32.82
172	tr|A0A136XMV7|A0A136XMV7_ECOLX	Phenylalanine--tRNA ligase alpha subunit OS=Escherichia coli GN=pheS PE=3 SV=1	ECOLX	22.45	22.61	13	48.01
172	tr|J7Q7T5|J7Q7T5_ECOLX	Phenylalanine--tRNA ligase alpha subunit OS=Escherichia coli GN=pheS PE=3 SV=1	ECOLX	0	22.6	13	48.01
172	tr|A0A1Y4K6M4|A0A1Y4K6M4_ECOLX	Phenylalanine--tRNA ligase alpha subunit OS=Escherichia coli GN=pheS PE=3 SV=1	ECOLX	0	22.6	13	48.01
172	tr|C3T7R7|C3T7R7_ECOLX	Phenylalanine--tRNA ligase alpha subunit OS=Escherichia coli GN=pheS PE=3 SV=1	ECOLX	0	20.36	12	44.34
172	tr|A0A1Y5BXW4|A0A1Y5BXW4_ECOLX	Phenylalanine--tRNA ligase alpha subunit OS=Escherichia coli GN=pheS PE=3 SV=1	ECOLX	0	20.36	12	44.34
172	tr|A0A1L7ATY0|A0A1L7ATY0_ECOLX	Phenylalanine--tRNA ligase alpha subunit OS=Escherichia coli GN=pheS PE=3 SV=1	ECOLX	0	20.36	12	44.34
172	tr|A0A148HAT6|A0A148HAT6_ECOLX	Phenylalanine--tRNA ligase alpha subunit OS=Escherichia coli GN=pheS PE=3 SV=1	ECOLX	0	20.36	12	43.81
172	tr|A0A0K4KL88|A0A0K4KL88_ECOLX	Phenylalanine--tRNA ligase alpha subunit OS=Escherichia coli GN=pheS PE=3 SV=1	ECOLX	0	20.36	12	41.28
172	tr|A0A0D8WFA4|A0A0D8WFA4_ECOLX	Phenylalanine--tRNA ligase alpha subunit OS=Escherichia coli GN=pheS PE=3 SV=1	ECOLX	0	20.36	12	44.34
173	Contig646_ORF	Contig646_ORF	Histomonas	22.44	22.51	12	30.45
174	tr|J7R9I7|J7R9I7_ECOLX	Glutamate synthase OS=Escherichia coli GN=gltD PE=4 SV=1	ECOLX	22.25	22.34	13	31.14
174	tr|C3SS29|C3SS29_ECOLX	Glutamate synthase small subunit OS=Escherichia coli GN=ECs4092 PE=4 SV=1	ECOLX	0	22.34	13	31.14
174	tr|C3SS27|C3SS27_ECOLX	Glutamate synthase OS=Escherichia coli GN=gltD_1 PE=4 SV=1	ECOLX	0	22.34	13	31.14
174	tr|A0A1X0YN22|A0A1X0YN22_ECOLX	Glutamate synthase OS=Escherichia coli GN=BHS81_19320 PE=4 SV=1	ECOLX	0	22.34	13	31.14
174	tr|A0A1V3VI71|A0A1V3VI71_ECOLX	Glutamate synthase OS=Escherichia coli GN=BMT97_14030 PE=4 SV=1	ECOLX	0	22.34	13	31.14
174	tr|A0A1V2GLE7|A0A1V2GLE7_ECOLX	Glutamate synthase OS=Escherichia coli GN=BXT93_02665 PE=4 SV=1	ECOLX	0	22.34	13	31.14
174	tr|A0A1M0PFY5|A0A1M0PFY5_ECOLX	Glutamate synthase OS=Escherichia coli GN=BK292_10110 PE=4 SV=1	ECOLX	0	22.34	13	31.14
174	tr|A0A167CE77|A0A167CE77_ECOLX	Glutamate synthase, 4Fe-4S protein, small subunit OS=Escherichia coli GN=gltD PE=4 SV=1	ECOLX	0	22.34	13	31.14
174	tr|A0A161QZ04|A0A161QZ04_ECOLX	Glutamate synthase OS=Escherichia coli GN=AML35_13775 PE=4 SV=1	ECOLX	0	22.34	13	31.14
174	tr|A0A152XCM0|A0A152XCM0_ECOLX	Pyridine nucleotide-disulfide oxidoreductase OS=Escherichia coli GN=HMPREF3040_00375 PE=4 SV=1	ECOLX	0	22.34	13	31.14
174	tr|A0A0L6ZW47|A0A0L6ZW47_ECOLX	Glutamate synthase OS=Escherichia coli GN=AC067_23565 PE=4 SV=1	ECOLX	0	22.34	13	31.14
174	tr|A0A0L6XWP3|A0A0L6XWP3_ECOLX	Glutamate synthase OS=Escherichia coli GN=AKG99_19205 PE=4 SV=1	ECOLX	0	22.34	13	31.14
174	tr|A0A0K4GT21|A0A0K4GT21_ECOLX	Glutamate synthase (NADPH) small subunit OS=Escherichia coli GN=gltD_2 PE=4 SV=1	ECOLX	0	22.34	13	31.14
174	tr|A0A0K3LLF2|A0A0K3LLF2_ECOLX	Glutamate synthase (NADPH) small subunit OS=Escherichia coli GN=gltD_1 PE=4 SV=1	ECOLX	0	22.34	13	31.14
174	tr|A0A0J2EE37|A0A0J2EE37_ECOLX	Glutamate synthase OS=Escherichia coli GN=BK373_10065 PE=4 SV=1	ECOLX	0	22.34	13	31.14
174	tr|A0A0F3SZV2|A0A0F3SZV2_ECOLX	Glutamate synthase OS=Escherichia coli GN=gltD_1 PE=4 SV=1	ECOLX	0	22.34	13	31.14
174	tr|A0A066SXW4|A0A066SXW4_ECOLX	Glutamate synthase OS=Escherichia coli GN=BE932_14985 PE=4 SV=1	ECOLX	0	22.34	13	31.14
174	tr|A0A061K393|A0A061K393_ECOLX	Glutamate synthase OS=Escherichia coli GN=gltD_1 PE=4 SV=1	ECOLX	0	22.34	13	31.14
174	tr|A0A0T5XT09|A0A0T5XT09_ECOLX	Glutamate synthase OS=Escherichia coli GN=AOX65_01955 PE=4 SV=1	ECOLX	0	21.31	12	29.66
174	tr|A0A1V3VZL2|A0A1V3VZL2_ECOLX	Glutamate synthase OS=Escherichia coli GN=BMT91_11500 PE=4 SV=1	ECOLX	0	20.2	11	28.6
174	tr|A0A1Q6BAJ1|A0A1Q6BAJ1_ECOLX	Glutamate synthase OS=Escherichia coli GN=AWP75_14220 PE=4 SV=1	ECOLX	0	20.2	12	27.54
174	tr|A0A1Q4PA49|A0A1Q4PA49_ECOLX	Glutamate synthase OS=Escherichia coli GN=BMT49_25485 PE=4 SV=1	ECOLX	0	20.2	12	27.54
174	tr|A0A1M2I076|A0A1M2I076_ECOLX	Glutamate synthase OS=Escherichia coli GN=BK383_16075 PE=4 SV=1	ECOLX	0	20.2	12	27.54
174	tr|A0A0V9RHT2|A0A0V9RHT2_ECOLX	Glutamate synthase OS=Escherichia coli GN=APU18_16290 PE=4 SV=1	ECOLX	0	20.2	12	27.54
174	tr|A0A0K3YNC1|A0A0K3YNC1_ECOLX	Glutamate synthase (NADPH) small subunit OS=Escherichia coli GN=gltD_1 PE=4 SV=1	ECOLX	0	20.2	12	27.54
174	tr|A0A0J2E6V7|A0A0J2E6V7_ECOLX	Glutamate synthase OS=Escherichia coli GN=BE963_06945 PE=4 SV=1	ECOLX	0	20.2	12	27.54
174	tr|A0A0F3WJJ8|A0A0F3WJJ8_ECOLX	Glutamate synthase OS=Escherichia coli GN=gltD_1 PE=4 SV=1	ECOLX	0	20.2	12	26.91
174	tr|A0A0B1G832|A0A0B1G832_ECOLX	Glutamate synthase OS=Escherichia coli GN=BK400_19940 PE=4 SV=1	ECOLX	0	20.2	12	27.54
174	tr|A0A085P896|A0A085P896_ECOLX	Glutamate synthase OS=Escherichia coli GN=APT94_23310 PE=4 SV=1	ECOLX	0	20.2	12	27.54
175	tr|J7R761|J7R761_ECOLX	Glutathione oxidoreductase OS=Escherichia coli GN=gor PE=3 SV=1	ECOLX	22.2	22.2	12	39.11
175	tr|A0A1V2FLM8|A0A1V2FLM8_ECOLX	Glutathione-disulfide reductase OS=Escherichia coli GN=BW690_27120 PE=3 SV=1	ECOLX	0	22.2	12	39.11
175	tr|A0A1L6ATP2|A0A1L6ATP2_ECOLX	Glutathione-disulfide reductase OS=Escherichia coli GN=BK409_18500 PE=3 SV=1	ECOLX	0	22.2	12	39.11
175	tr|A0A0K4E5Z7|A0A0K4E5Z7_ECOLX	Glutathione reductase OS=Escherichia coli GN=ACU57_03955 PE=3 SV=1	ECOLX	0	22.2	12	39.11
175	tr|A0A0K3LIH3|A0A0K3LIH3_ECOLX	Glutathione reductase OS=Escherichia coli GN=gor PE=3 SV=1	ECOLX	0	22.2	12	39.11
175	tr|C3SNW2|C3SNW2_ECOLX	Glutathione oxidoreductase OS=Escherichia coli GN=gor PE=3 SV=1	ECOLX	0	20.19	11	37.11
175	tr|A0A1M0D2Z8|A0A1M0D2Z8_ECOLX	Glutathione-disulfide reductase OS=Escherichia coli GN=BK248_05410 PE=3 SV=1	ECOLX	0	20.19	11	37.11
175	tr|A0A1C7CW83|A0A1C7CW83_ECOLX	Glutathione reductase OS=Escherichia coli GN=AMK83_19975 PE=3 SV=1	ECOLX	0	20.19	11	36
175	tr|A0A0L7AHP6|A0A0L7AHP6_ECOLX	Glutathione reductase OS=Escherichia coli GN=AC067_11335 PE=3 SV=1	ECOLX	0	20.19	11	37.11
175	tr|A0A0L6Y661|A0A0L6Y661_ECOLX	Glutathione reductase OS=Escherichia coli GN=AKG99_02195 PE=3 SV=1	ECOLX	0	20.19	11	37.11
175	tr|A0A0K4GGA8|A0A0K4GGA8_ECOLX	Glutathione reductase OS=Escherichia coli GN=gor PE=3 SV=1	ECOLX	0	20.19	11	37.11
175	tr|A0A0K4AEB9|A0A0K4AEB9_ECOLX	Glutathione reductase OS=Escherichia coli GN=gor PE=3 SV=1	ECOLX	0	20.19	11	37.11
175	tr|A0A0G9FUS4|A0A0G9FUS4_ECOLX	Glutathione reductase OS=Escherichia coli GN=gor PE=3 SV=1	ECOLX	0	20.19	11	37.11
175	tr|A0A0D8VYL8|A0A0D8VYL8_ECOLX	Glutathione reductase OS=Escherichia coli GN=WM48_19315 PE=3 SV=1	ECOLX	0	20.19	11	37.11
175	tr|A0A085P939|A0A085P939_ECOLX	Glutathione reductase OS=Escherichia coli GN=AML35_27540 PE=3 SV=1	ECOLX	0	20.19	11	37.11
175	tr|A0A066T551|A0A066T551_ECOLX	Glutathione reductase OS=Escherichia coli GN=BE932_16480 PE=3 SV=1	ECOLX	0	20.19	11	37.11
175	tr|A0A152C420|A0A152C420_ECOLX	Glutathione-disulfide reductase OS=Escherichia coli GN=AML07_13790 PE=3 SV=1	ECOLX	0	20.19	11	36.89
176	tr|A0A0L1CBN4|A0A0L1CBN4_ECOLX	tRNA-modifying protein YgfZ OS=Escherichia coli GN=ygfZ PE=3 SV=1	ECOLX	22.17	22.17	12	39.26
176	tr|A0A0E1ISG7|A0A0E1ISG7_ECOLX	tRNA-modifying protein YgfZ OS=Escherichia coli GN=ygfZ PE=3 SV=1	ECOLX	0	22.17	12	39.26
176	tr|A0A037YM05|A0A037YM05_ECOLX	tRNA-modifying protein YgfZ OS=Escherichia coli GN=ygfZ PE=3 SV=1	ECOLX	0	22.17	12	39.26
176	tr|A0A166YWZ4|A0A166YWZ4_ECOLX	tRNA-modifying protein YgfZ OS=Escherichia coli GN=ygfZ PE=3 SV=1	ECOLX	0	20.16	11	33.44
176	tr|A0A166UDJ8|A0A166UDJ8_ECOLX	tRNA-modifying protein YgfZ OS=Escherichia coli GN=ygfZ PE=3 SV=1	ECOLX	0	20.16	11	34.66
176	tr|A0A135PT21|A0A135PT21_ECOLX	tRNA-modifying protein YgfZ OS=Escherichia coli GN=ygfZ PE=3 SV=1	ECOLX	0	20.16	11	35.89
176	tr|A0A0L6Y5Z1|A0A0L6Y5Z1_ECOLX	tRNA-modifying protein YgfZ OS=Escherichia coli GN=ygfZ PE=3 SV=1	ECOLX	0	20.16	11	35.89
176	tr|A0A0D8WFY4|A0A0D8WFY4_ECOLX	tRNA-modifying protein YgfZ OS=Escherichia coli GN=ygfZ PE=3 SV=1	ECOLX	0	20.16	11	35.89
176	tr|A0A0B1GF34|A0A0B1GF34_ECOLX	tRNA-modifying protein YgfZ OS=Escherichia coli GN=ygfZ PE=3 SV=1	ECOLX	0	20.16	11	35.89
176	tr|A0A0A1A866|A0A0A1A866_ECOLX	tRNA-modifying protein YgfZ OS=Escherichia coli GN=ygfZ PE=3 SV=1	ECOLX	0	20.16	11	35.89
177	tr|A0A1X9TLX5|A0A1X9TLX5_ECOLX	Histidinol-phosphate aminotransferase OS=Escherichia coli GN=hisC PE=3 SV=1	ECOLX	22.12	22.19	11	38.2
177	tr|A0A154CCT7|A0A154CCT7_ECOLX	Histidinol-phosphate aminotransferase OS=Escherichia coli GN=hisC PE=3 SV=1	ECOLX	0	22.19	11	38.2
177	tr|J7QFC4|J7QFC4_ECOLX	Histidinol-phosphate aminotransferase OS=Escherichia coli GN=hisC PE=3 SV=1	ECOLX	0	22.18	11	38.2
177	tr|A0A1U9SIU0|A0A1U9SIU0_ECOLX	Histidinol-phosphate aminotransferase OS=Escherichia coli GN=hisC PE=3 SV=1	ECOLX	0	22.18	11	38.2
177	tr|A0A1Q9KWA7|A0A1Q9KWA7_ECOLX	Histidinol-phosphate aminotransferase OS=Escherichia coli GN=hisC PE=3 SV=1	ECOLX	0	22.18	11	38.2
177	tr|A0A1M2E3U4|A0A1M2E3U4_ECOLX	Histidinol-phosphate aminotransferase OS=Escherichia coli GN=hisC PE=3 SV=1	ECOLX	0	22.18	11	38.2
177	tr|A0A1E5WTU7|A0A1E5WTU7_ECOLX	Histidinol-phosphate aminotransferase OS=Escherichia coli GN=hisC PE=3 SV=1	ECOLX	0	22.18	11	38.2
177	tr|A0A193LUA0|A0A193LUA0_ECOLX	Histidinol-phosphate aminotransferase OS=Escherichia coli GN=hisC PE=3 SV=1	ECOLX	0	22.18	11	37.78
177	tr|A0A167A7Y0|A0A167A7Y0_ECOLX	Histidinol-phosphate aminotransferase OS=Escherichia coli GN=hisC PE=3 SV=1	ECOLX	0	22.18	11	38.2
177	tr|A0A0P7R2Z5|A0A0P7R2Z5_ECOLX	Histidinol-phosphate aminotransferase OS=Escherichia coli GN=hisC PE=3 SV=1	ECOLX	0	22.18	11	38.2
177	tr|A0A0K3Q2W5|A0A0K3Q2W5_ECOLX	Histidinol-phosphate aminotransferase OS=Escherichia coli GN=hisC PE=3 SV=1	ECOLX	0	22.18	11	38.2
177	tr|A0A0J8WZD1|A0A0J8WZD1_ECOLX	Histidinol-phosphate aminotransferase OS=Escherichia coli GN=hisC PE=3 SV=1	ECOLX	0	22.18	11	38.2
177	tr|A0A0J3VX06|A0A0J3VX06_ECOLX	Histidinol-phosphate aminotransferase OS=Escherichia coli GN=hisC PE=3 SV=1	ECOLX	0	22.18	11	38.2
177	tr|A0A0F3TAR4|A0A0F3TAR4_ECOLX	Histidinol-phosphate aminotransferase OS=Escherichia coli GN=hisC PE=3 SV=1	ECOLX	0	22.18	11	38.2
177	tr|A0A0B1KYX4|A0A0B1KYX4_ECOLX	Histidinol-phosphate aminotransferase OS=Escherichia coli GN=hisC PE=3 SV=1	ECOLX	0	22.18	11	38.2
177	tr|A0A1U9T504|A0A1U9T504_ECOLX	Histidinol-phosphate aminotransferase OS=Escherichia coli GN=hisC PE=3 SV=1	ECOLX	0	22.08	11	38.2
177	tr|A0A1Y5BZ29|A0A1Y5BZ29_ECOLX	Histidinol-phosphate aminotransferase OS=Escherichia coli GN=hisC PE=3 SV=1	ECOLX	0	22.06	11	38.2
177	tr|A0A1M0CXJ7|A0A1M0CXJ7_ECOLX	Histidinol-phosphate aminotransferase OS=Escherichia coli GN=hisC PE=3 SV=1	ECOLX	0	22.06	11	38.2
177	tr|A0A1L4LPZ6|A0A1L4LPZ6_ECOLX	Histidinol-phosphate aminotransferase OS=Escherichia coli GN=hisC PE=3 SV=1	ECOLX	0	22.06	11	38.2
177	tr|A0A0L0Z9I3|A0A0L0Z9I3_ECOLX	Histidinol-phosphate aminotransferase OS=Escherichia coli GN=hisC PE=3 SV=1	ECOLX	0	22.06	11	38.2
177	tr|A0A0K4U3N5|A0A0K4U3N5_ECOLX	Histidinol-phosphate aminotransferase OS=Escherichia coli GN=hisC PE=3 SV=1	ECOLX	0	22.06	11	38.2
177	tr|A0A152X7N3|A0A152X7N3_ECOLX	Histidinol-phosphate aminotransferase OS=Escherichia coli GN=hisC PE=3 SV=1	ECOLX	0	21.95	11	38.2
177	tr|A0A0D8WDU2|A0A0D8WDU2_ECOLX	Histidinol-phosphate aminotransferase OS=Escherichia coli GN=hisC PE=3 SV=1	ECOLX	0	20.11	10	33.15
177	tr|A0A1M2U3A6|A0A1M2U3A6_ECOLX	Histidinol-phosphate aminotransferase OS=Escherichia coli GN=hisC PE=3 SV=1	ECOLX	0	20.07	10	35.11
177	tr|C3SD50|C3SD50_ECOLX	Histidinol-phosphate aminotransferase OS=Escherichia coli GN=hisC PE=3 SV=1	ECOLX	0	20.04	10	33.15
177	tr|A0A1Y4JYF1|A0A1Y4JYF1_ECOLX	Histidinol-phosphate aminotransferase OS=Escherichia coli GN=hisC PE=3 SV=1	ECOLX	0	20.04	10	33.15
177	tr|A0A1Y0QWG4|A0A1Y0QWG4_ECOLX	Histidinol-phosphate aminotransferase OS=Escherichia coli GN=hisC PE=3 SV=1	ECOLX	0	20.04	10	35.39
177	tr|A0A1Y0PT82|A0A1Y0PT82_ECOLX	Histidinol-phosphate aminotransferase OS=Escherichia coli GN=hisC PE=3 SV=1	ECOLX	0	20.04	10	32.3
177	tr|A0A1V3W5Q1|A0A1V3W5Q1_ECOLX	Histidinol-phosphate aminotransferase OS=Escherichia coli GN=hisC PE=3 SV=1	ECOLX	0	20.04	10	32.3
177	tr|A0A1M1V7W1|A0A1M1V7W1_ECOLX	Histidinol-phosphate aminotransferase OS=Escherichia coli GN=hisC PE=3 SV=1	ECOLX	0	20.04	10	32.3
177	tr|A0A1M1NJA8|A0A1M1NJA8_ECOLX	Histidinol-phosphate aminotransferase OS=Escherichia coli GN=hisC PE=3 SV=1	ECOLX	0	20.04	10	32.3
177	tr|A0A1L4HF36|A0A1L4HF36_ECOLX	Histidinol-phosphate aminotransferase OS=Escherichia coli GN=hisC PE=3 SV=1	ECOLX	0	20.04	10	33.15
177	tr|A0A1C7CNR8|A0A1C7CNR8_ECOLX	Histidinol-phosphate aminotransferase OS=Escherichia coli GN=hisC PE=3 SV=1	ECOLX	0	20.04	10	32.3
177	tr|A0A152C161|A0A152C161_ECOLX	Histidinol-phosphate aminotransferase OS=Escherichia coli GN=hisC PE=3 SV=1	ECOLX	0	20.04	10	33.15
177	tr|A0A136X597|A0A136X597_ECOLX	Histidinol-phosphate aminotransferase OS=Escherichia coli GN=hisC PE=3 SV=1	ECOLX	0	20.04	10	33.15
177	tr|A0A0Q2ZMT6|A0A0Q2ZMT6_ECOLX	Histidinol-phosphate aminotransferase OS=Escherichia coli GN=hisC PE=3 SV=1	ECOLX	0	20.04	10	33.15
177	tr|A0A0L6XXN2|A0A0L6XXN2_ECOLX	Histidinol-phosphate aminotransferase OS=Escherichia coli GN=hisC PE=3 SV=1	ECOLX	0	20.04	10	32.3
177	tr|A0A0K5FD91|A0A0K5FD91_ECOLX	Histidinol-phosphate aminotransferase OS=Escherichia coli GN=hisC PE=3 SV=1	ECOLX	0	20.04	10	33.15
177	tr|A0A0K4SHJ0|A0A0K4SHJ0_ECOLX	Histidinol-phosphate aminotransferase OS=Escherichia coli GN=hisC PE=3 SV=1	ECOLX	0	20.04	10	33.15
177	tr|A0A0K4QR07|A0A0K4QR07_ECOLX	Histidinol-phosphate aminotransferase OS=Escherichia coli GN=hisC PE=3 SV=1	ECOLX	0	20.04	10	32.3
177	tr|A0A0K4BUD3|A0A0K4BUD3_ECOLX	Histidinol-phosphate aminotransferase OS=Escherichia coli GN=hisC PE=3 SV=1	ECOLX	0	20.04	10	33.15
177	tr|A0A0K3VHD1|A0A0K3VHD1_ECOLX	Histidinol-phosphate aminotransferase OS=Escherichia coli GN=hisC PE=3 SV=1	ECOLX	0	20.04	10	33.15
177	tr|A0A0K3R5Q6|A0A0K3R5Q6_ECOLX	Histidinol-phosphate aminotransferase OS=Escherichia coli GN=hisC PE=3 SV=1	ECOLX	0	20.04	10	32.3
177	tr|A0A0H0E991|A0A0H0E991_ECOLX	Histidinol-phosphate aminotransferase OS=Escherichia coli GN=hisC PE=3 SV=1	ECOLX	0	20.04	10	33.15
177	tr|A0A0A0H4V8|A0A0A0H4V8_ECOLX	Histidinol-phosphate aminotransferase OS=Escherichia coli GN=hisC PE=3 SV=1	ECOLX	0	20.04	10	33.15
177	tr|A0A061YFC7|A0A061YFC7_ECOLX	Histidinol-phosphate aminotransferase OS=Escherichia coli GN=hisC PE=3 SV=1	ECOLX	0	20.04	10	33.15
177	tr|A0A024L151|A0A024L151_ECOLX	Histidinol-phosphate aminotransferase OS=Escherichia coli GN=hisC PE=3 SV=1	ECOLX	0	20.04	10	33.15
177	tr|A0A0P0SWT6|A0A0P0SWT6_ECOLX	Histidinol-phosphate aminotransferase OS=Escherichia coli GN=hisC PE=3 SV=1	ECOLX	0	18.85	10	35.11
178	tr|C3SIC2|C3SIC2_ECOLX	50S ribosomal protein L1 OS=Escherichia coli GN=rplA PE=3 SV=1	ECOLX	22.11	22.11	14	52.14
178	tr|A0A166QLM8|A0A166QLM8_ECOLX	50S ribosomal protein L1 OS=Escherichia coli GN=rplA PE=3 SV=1	ECOLX	0	22.11	14	52.14
178	tr|A0A0L6ZVL0|A0A0L6ZVL0_ECOLX	50S ribosomal protein L1 OS=Escherichia coli GN=rplA PE=3 SV=1	ECOLX	0	22.11	14	52.14
178	tr|A0A0T5XNN4|A0A0T5XNN4_ECOLX	50S ribosomal protein L1 OS=Escherichia coli GN=rplA PE=3 SV=1	ECOLX	0	20.1	13	46.15
179	tr|A0A154CW42|A0A154CW42_ECOLX	Arginine ABC transporter substrate-binding protein OS=Escherichia coli GN=ACM47_00585 PE=3 SV=1	ECOLX	22	22.02	13	63.37
179	tr|W8TQQ2|W8TQQ2_ECOLX	ABC transporter arginine-binding protein 1 OS=Escherichia coli GN=artJ PE=3 SV=1	ECOLX	0	22	13	63.37
179	tr|A0A0A6SE07|A0A0A6SE07_ECOLX	ABC transporter arginine-binding protein 1 OS=Escherichia coli GN=BUE81_17435 PE=3 SV=1	ECOLX	0	22	13	63.37
179	tr|A0A1Y2XVR6|A0A1Y2XVR6_ECOLX	Arginine ABC transporter substrate-binding protein OS=Escherichia coli GN=AW059_01925 PE=3 SV=1	ECOLX	0	21.08	13	63.37
179	tr|A0A0K4CLM7|A0A0K4CLM7_ECOLX	Arginine ABC transporter substrate-binding protein OS=Escherichia coli GN=artJ PE=3 SV=1	ECOLX	0	21.08	13	63.37
179	tr|A0A0K4LPJ1|A0A0K4LPJ1_ECOLX	Arginine/ornithine ABC transporter substrate-binding protein OS=Escherichia coli GN=artJ PE=3 SV=1	ECOLX	0	20.01	12	59.67
179	tr|E2QIM6|E2QIM6_ECOLX	ABC transporter arginine-binding protein 1 OS=Escherichia coli GN=artJ PE=3 SV=1	ECOLX	0	20	12	60.08
179	tr|A0A1Y5BKT6|A0A1Y5BKT6_ECOLX	ABC transporter arginine-binding protein 1 OS=Escherichia coli GN=AZZ60_004023 PE=3 SV=1	ECOLX	0	20	12	60.08
179	tr|A0A1Y0QZ85|A0A1Y0QZ85_ECOLX	Arginine ABC transporter substrate-binding protein OS=Escherichia coli GN=BZY78_01005 PE=3 SV=1	ECOLX	0	20	12	60.08
179	tr|A0A1Q6B631|A0A1Q6B631_ECOLX	Arginine ABC transporter substrate-binding protein OS=Escherichia coli GN=AWP75_22115 PE=3 SV=1	ECOLX	0	20	12	60.08
179	tr|A0A0U4INW8|A0A0U4INW8_ECOLX	Arginine ABC transporter, periplasmic arginine-binding protein ArtJ OS=Escherichia coli GN=artJ PE=3 SV=1	ECOLX	0	20	12	56.15
179	tr|A0A0L7AJN5|A0A0L7AJN5_ECOLX	Arginine ABC transporter substrate-binding protein OS=Escherichia coli GN=AC067_07595 PE=3 SV=1	ECOLX	0	20	12	60.08
179	tr|A0A0L6Y4C0|A0A0L6Y4C0_ECOLX	Arginine ABC transporter substrate-binding protein OS=Escherichia coli GN=AKG99_05705 PE=3 SV=1	ECOLX	0	20	12	54.73
179	tr|A0A085P478|A0A085P478_ECOLX	Arginine ABC transporter substrate-binding protein OS=Escherichia coli GN=AML35_15785 PE=3 SV=1	ECOLX	0	20	12	57.61
179	tr|C3TGZ2|C3TGZ2_ECOLX	Arginine 3rd transport system periplasmic binding protein OS=Escherichia coli GN=ECs0943 PE=3 SV=1	ECOLX	0	19.04	12	53.85
179	tr|A0A0K4GD90|A0A0K4GD90_ECOLX	Arginine ABC transporter substrate-binding protein OS=Escherichia coli GN=artJ PE=3 SV=1	ECOLX	0	19.04	12	57.61
180	tr|J7Q617|J7Q617_ECOLX	Pantothenate synthetase OS=Escherichia coli GN=panC PE=3 SV=1	ECOLX	21.97	22.04	12	38.16
180	tr|C3TQ17|C3TQ17_ECOLX	Pantothenate synthetase OS=Escherichia coli GN=panC PE=3 SV=1	ECOLX	0	22.04	12	38.16
180	tr|A0A1V2G1E5|A0A1V2G1E5_ECOLX	Pantothenate synthetase OS=Escherichia coli GN=panC PE=3 SV=1	ECOLX	0	22.04	12	38.16
180	tr|A0A1D7PS99|A0A1D7PS99_ECOLX	Pantothenate synthetase OS=Escherichia coli GN=panC PE=3 SV=1	ECOLX	0	22.04	12	38.16
180	tr|A0A166X7W4|A0A166X7W4_ECOLX	Pantothenate synthetase OS=Escherichia coli GN=panC PE=3 SV=1	ECOLX	0	22.04	12	38.16
180	tr|A0A0V7WTF9|A0A0V7WTF9_ECOLX	Pantothenate synthetase OS=Escherichia coli GN=panC PE=3 SV=1	ECOLX	0	22.04	12	38.16
180	tr|A0A0L6XZV5|A0A0L6XZV5_ECOLX	Pantothenate synthetase OS=Escherichia coli GN=panC PE=3 SV=1	ECOLX	0	22.04	12	38.16
180	tr|A0A0F3UC66|A0A0F3UC66_ECOLX	Pantothenate synthetase OS=Escherichia coli GN=panC PE=3 SV=1	ECOLX	0	22.04	12	38.16
180	tr|A0A0A6U389|A0A0A6U389_ECOLX	Pantothenate synthetase OS=Escherichia coli GN=panC PE=3 SV=1	ECOLX	0	22.04	12	38.16
180	tr|A0A024L7V5|A0A024L7V5_ECOLX	Pantothenate synthetase OS=Escherichia coli GN=panC PE=3 SV=1	ECOLX	0	22.04	12	38.16
180	tr|A0A0A1A5Y7|A0A0A1A5Y7_ECOLX	Pantothenate synthetase OS=Escherichia coli GN=panC PE=3 SV=1	ECOLX	0	19.87	11	33.57
180	tr|A0A1Y5BGF2|A0A1Y5BGF2_ECOLX	Pantothenate synthetase OS=Escherichia coli GN=panC PE=3 SV=1	ECOLX	0	19.85	11	33.57
180	tr|A0A1Y2XT43|A0A1Y2XT43_ECOLX	Pantothenate synthetase OS=Escherichia coli GN=panC PE=3 SV=1	ECOLX	0	19.85	11	33.57
180	tr|A0A1V3VMS6|A0A1V3VMS6_ECOLX	Pantothenate synthetase OS=Escherichia coli GN=panC PE=3 SV=1	ECOLX	0	19.85	11	33.57
180	tr|A0A1U9SPF8|A0A1U9SPF8_ECOLX	Pantothenate synthetase OS=Escherichia coli GN=panC PE=3 SV=1	ECOLX	0	19.85	11	33.57
180	tr|A0A1Q4PCC2|A0A1Q4PCC2_ECOLX	Pantothenate synthetase OS=Escherichia coli GN=panC PE=3 SV=1	ECOLX	0	19.85	11	33.57
180	tr|A0A1L1LVW8|A0A1L1LVW8_ECOLX	Pantothenate synthetase OS=Escherichia coli GN=panC PE=3 SV=1	ECOLX	0	19.85	11	33.57
180	tr|A0A161RMU6|A0A161RMU6_ECOLX	Pantothenate synthetase OS=Escherichia coli GN=panC PE=3 SV=1	ECOLX	0	19.85	11	33.57
180	tr|A0A0K5LLH9|A0A0K5LLH9_ECOLX	Pantothenate synthetase OS=Escherichia coli GN=panC PE=3 SV=1	ECOLX	0	19.85	11	32.86
180	tr|A0A0K3LY29|A0A0K3LY29_ECOLX	Pantothenate synthetase OS=Escherichia coli GN=panC PE=3 SV=1	ECOLX	0	19.85	11	33.57
180	tr|A0A0J2BLR4|A0A0J2BLR4_ECOLX	Pantothenate synthetase OS=Escherichia coli GN=panC PE=3 SV=1	ECOLX	0	19.85	11	33.57
180	tr|A0A0J2B8T0|A0A0J2B8T0_ECOLX	Pantothenate synthetase OS=Escherichia coli GN=panC PE=3 SV=1	ECOLX	0	19.85	11	33.57
180	tr|A0A0D8WGY0|A0A0D8WGY0_ECOLX	Pantothenate synthetase OS=Escherichia coli GN=panC PE=3 SV=1	ECOLX	0	19.85	11	33.57
180	tr|A0A061KSC8|A0A061KSC8_ECOLX	Pantothenate synthetase OS=Escherichia coli GN=panC PE=3 SV=1	ECOLX	0	19.85	11	33.57
181	contig00991_HP_ORF	contig00991_HP_ORF	Histomonas	21.82	24.06	14	34.23
182	Contig1739_ORF	Contig1739_ORF	Histomonas	21.8	25.85	15	47.04
183	tr|E2QN80|E2QN80_ECOLX	Arginine--tRNA ligase OS=Escherichia coli GN=argS PE=3 SV=1	ECOLX	21.75	21.81	11	19.58
183	tr|C3T5J2|C3T5J2_ECOLX	Arginine--tRNA ligase OS=Escherichia coli GN=argS PE=3 SV=1	ECOLX	0	21.81	11	19.58
183	tr|A0A1V3VQG7|A0A1V3VQG7_ECOLX	Arginine--tRNA ligase OS=Escherichia coli GN=argS PE=3 SV=1	ECOLX	0	21.81	11	19.58
183	tr|A0A1M0CV20|A0A1M0CV20_ECOLX	Arginine--tRNA ligase OS=Escherichia coli GN=argS PE=3 SV=1	ECOLX	0	21.81	11	19.58
183	tr|A0A0L6Y6V9|A0A0L6Y6V9_ECOLX	Arginine--tRNA ligase OS=Escherichia coli GN=argS PE=3 SV=1	ECOLX	0	21.81	11	19.58
183	tr|A0A0K4CE20|A0A0K4CE20_ECOLX	Arginine--tRNA ligase OS=Escherichia coli GN=argS PE=3 SV=1	ECOLX	0	21.81	11	19.58
183	tr|A0A0B5HIA4|A0A0B5HIA4_ECOLX	Arginine--tRNA ligase OS=Escherichia coli GN=argS PE=3 SV=1	ECOLX	0	21.81	11	19.58
183	tr|A0A085NZU9|A0A085NZU9_ECOLX	Arginine--tRNA ligase OS=Escherichia coli GN=argS PE=3 SV=1	ECOLX	0	21.81	11	19.58
183	tr|A0A074PIP2|A0A074PIP2_ECOLX	Arginine--tRNA ligase OS=Escherichia coli GN=argS PE=3 SV=1	ECOLX	0	21.81	11	19.58
183	tr|A0A166TFI8|A0A166TFI8_ECOLX	Arginine--tRNA ligase OS=Escherichia coli GN=argS PE=3 SV=1	ECOLX	0	21.79	11	19.58
183	tr|A0A0K3PDU6|A0A0K3PDU6_ECOLX	Arginine--tRNA ligase OS=Escherichia coli GN=argS PE=3 SV=1	ECOLX	0	21.79	11	19.58
183	tr|C3T5J3|C3T5J3_ECOLX	Arginine--tRNA ligase OS=Escherichia coli GN=argS PE=3 SV=1	ECOLX	0	20.62	10	18.37
183	tr|J7Q807|J7Q807_ECOLX	Arginine--tRNA ligase OS=Escherichia coli GN=argS PE=3 SV=1	ECOLX	0	19.68	10	18.2
183	tr|A0A1V2FVP0|A0A1V2FVP0_ECOLX	Arginine--tRNA ligase OS=Escherichia coli GN=argS PE=3 SV=1	ECOLX	0	19.68	10	21.55
183	tr|A0A1U9SJD4|A0A1U9SJD4_ECOLX	Arginine--tRNA ligase OS=Escherichia coli GN=argS PE=3 SV=1	ECOLX	0	19.68	10	18.2
183	tr|A0A1Q6BGY9|A0A1Q6BGY9_ECOLX	Arginine--tRNA ligase OS=Escherichia coli GN=argS PE=3 SV=1	ECOLX	0	19.68	10	17.5
183	tr|A0A1L4IXU3|A0A1L4IXU3_ECOLX	Arginine--tRNA ligase OS=Escherichia coli GN=argS PE=3 SV=1	ECOLX	0	19.68	10	18.2
183	tr|A0A1C7CNK5|A0A1C7CNK5_ECOLX	Arginine--tRNA ligase OS=Escherichia coli GN=argS PE=3 SV=1	ECOLX	0	19.68	10	18.2
183	tr|A0A0F3SAD3|A0A0F3SAD3_ECOLX	Arginine--tRNA ligase OS=Escherichia coli GN=argS PE=3 SV=1	ECOLX	0	19.68	10	18.2
183	tr|A0A0B5HC85|A0A0B5HC85_ECOLX	Arginine--tRNA ligase OS=Escherichia coli GN=argS PE=3 SV=1	ECOLX	0	19.68	10	18.2
183	tr|A0A0B5H8M8|A0A0B5H8M8_ECOLX	Arginine--tRNA ligase OS=Escherichia coli GN=argS PE=3 SV=1	ECOLX	0	19.68	10	18.2
183	tr|A0A093DMW5|A0A093DMW5_ECOLX	Arginine--tRNA ligase OS=Escherichia coli GN=argS PE=3 SV=1	ECOLX	0	19.68	10	18.2
183	tr|A0A1I9X6E5|A0A1I9X6E5_ECOLX	Arginine--tRNA ligase OS=Escherichia coli GN=argS PE=3 SV=1	ECOLX	0	19.51	10	18.37
184	tr|C3TIL0|C3TIL0_ECOLX	Succinate--CoA ligase [ADP-forming] subunit alpha OS=Escherichia coli GN=sucD PE=3 SV=1	ECOLX	21.68	21.74	11	51.9
184	tr|C3TIK7|C3TIK7_ECOLX	Succinate--CoA ligase [ADP-forming] subunit alpha OS=Escherichia coli GN=sucD PE=3 SV=1	ECOLX	0	21.74	11	51.9
184	tr|A0A1U9T1G9|A0A1U9T1G9_ECOLX	Succinate--CoA ligase [ADP-forming] subunit alpha OS=Escherichia coli GN=sucD PE=3 SV=1	ECOLX	0	21.74	11	51.9
184	tr|A0A0V9LMS7|A0A0V9LMS7_ECOLX	Succinate--CoA ligase [ADP-forming] subunit alpha OS=Escherichia coli GN=sucD PE=3 SV=1	ECOLX	0	19.62	10	48.44
184	tr|A0A0K4V0R2|A0A0K4V0R2_ECOLX	Succinate--CoA ligase [ADP-forming] subunit alpha OS=Escherichia coli GN=sucD_2 PE=3 SV=1	ECOLX	0	19.62	10	47.4
184	tr|A0A0K3XBG5|A0A0K3XBG5_ECOLX	Succinate--CoA ligase [ADP-forming] subunit alpha OS=Escherichia coli GN=sucD PE=3 SV=1	ECOLX	0	19.62	10	45.67
185	tr|C3SR17|C3SR17_ECOLX	50S ribosomal protein L6 OS=Escherichia coli GN=rplF PE=1 SV=1	ECOLX	21.66	21.68	14	75.71
185	tr|A0A1V3VUV8|A0A1V3VUV8_ECOLX	50S ribosomal protein L6 OS=Escherichia coli GN=rplF PE=3 SV=1	ECOLX	0	19.64	13	68.93
185	tr|A0A0L6XXR2|A0A0L6XXR2_ECOLX	50S ribosomal protein L6 OS=Escherichia coli GN=rplF PE=3 SV=1	ECOLX	0	19.64	13	55.93
185	tr|A0A0K4VLZ5|A0A0K4VLZ5_ECOLX	50S ribosomal protein L6 OS=Escherichia coli GN=rplF PE=3 SV=1	ECOLX	0	19.64	13	68.93
185	tr|A0A0A1AA55|A0A0A1AA55_ECOLX	50S ribosomal protein L6 OS=Escherichia coli GN=rplF PE=3 SV=1	ECOLX	0	19.64	13	67.8
186	tr|C3TDY2|C3TDY2_ECOLX	3-ketoacyl-ACP reductase OS=Escherichia coli GN=fabG PE=4 SV=1	ECOLX	21.63	21.65	16	63.93
186	tr|A0A1V0MS51|A0A1V0MS51_ECOLX	Beta-ketoacyl-ACP reductase OS=Escherichia coli GN=fabG PE=4 SV=1	ECOLX	0	21.65	16	63.93
186	tr|A0A0K5ANN1|A0A0K5ANN1_ECOLX	3-oxoacyl-ACP reductase OS=Escherichia coli GN=fabG_3 PE=4 SV=1	ECOLX	0	21.65	16	63.93
186	tr|A0A0J2BWB2|A0A0J2BWB2_ECOLX	3-oxoacyl-ACP reductase OS=Escherichia coli GN=fabG PE=4 SV=1	ECOLX	0	21.59	16	63.93
186	tr|E2QKH7|E2QKH7_ECOLX	3-ketoacyl-ACP reductase OS=Escherichia coli GN=fabG PE=4 SV=1	ECOLX	0	19.61	12	54.51
186	tr|C3TDY3|C3TDY3_ECOLX	3-oxoacyl-ACP reductase OS=Escherichia coli GN=fabG PE=4 SV=1	ECOLX	0	19.61	15	59.43
186	tr|A0A167AX42|A0A167AX42_ECOLX	3-ketoacyl-ACP reductase OS=Escherichia coli GN=fabG PE=4 SV=1	ECOLX	0	19.61	12	54.51
186	tr|A0A166WJK8|A0A166WJK8_ECOLX	3-ketoacyl-ACP reductase OS=Escherichia coli GN=fabG PE=4 SV=1	ECOLX	0	19.61	12	54.51
186	tr|A0A0K4KJQ1|A0A0K4KJQ1_ECOLX	3-oxoacyl-ACP reductase OS=Escherichia coli GN=fabG_1 PE=4 SV=1	ECOLX	0	19.61	15	56.15
186	tr|A0A0F3UNP4|A0A0F3UNP4_ECOLX	3-ketoacyl-ACP reductase OS=Escherichia coli GN=fabG PE=4 SV=1	ECOLX	0	19.61	15	56.15
186	tr|A0A0A1A2W9|A0A0A1A2W9_ECOLX	3-ketoacyl-ACP reductase OS=Escherichia coli GN=fabG PE=4 SV=1	ECOLX	0	19.61	15	56.56
187	tr|C3SG17|C3SG17_ECOLX	Adenylosuccinate synthetase OS=Escherichia coli GN=purA PE=3 SV=1	ECOLX	21.57	21.75	12	29.17
187	tr|A0A1Q6B3E0|A0A1Q6B3E0_ECOLX	Adenylosuccinate synthetase OS=Escherichia coli GN=purA PE=3 SV=1	ECOLX	0	21.75	12	29.17
187	tr|A0A161QWB8|A0A161QWB8_ECOLX	Adenylosuccinate synthetase OS=Escherichia coli GN=purA PE=3 SV=1	ECOLX	0	21.75	12	29.17
187	tr|A0A152C450|A0A152C450_ECOLX	Adenylosuccinate synthetase OS=Escherichia coli GN=purA PE=3 SV=1	ECOLX	0	21.75	12	29.17
187	tr|A0A061Y7T9|A0A061Y7T9_ECOLX	Adenylosuccinate synthetase OS=Escherichia coli GN=purA PE=3 SV=1	ECOLX	0	21.75	12	29.17
187	tr|A0A0K5W7H3|A0A0K5W7H3_ECOLX	Adenylosuccinate synthetase OS=Escherichia coli GN=purA PE=3 SV=1	ECOLX	0	19.79	11	27.31
187	tr|A0A166SDT5|A0A166SDT5_ECOLX	Adenylosuccinate synthetase OS=Escherichia coli GN=purA PE=3 SV=1	ECOLX	0	19.47	11	27.31
187	tr|A0A0K4RGY8|A0A0K4RGY8_ECOLX	Adenylosuccinate synthetase OS=Escherichia coli GN=purA PE=3 SV=1	ECOLX	0	19.47	11	27.31
188	tr|C3TMK7|C3TMK7_ECOLX	D-alanine--D-alanine ligase OS=Escherichia coli GN=ddlA PE=3 SV=1	ECOLX	21.53	21.57	11	35.99
188	tr|A0A152XFY5|A0A152XFY5_ECOLX	D-alanine--D-alanine ligase OS=Escherichia coli GN=ddl PE=3 SV=1	ECOLX	0	21.57	11	35.99
188	tr|A0A0L6Y2P6|A0A0L6Y2P6_ECOLX	D-alanine--D-alanine ligase OS=Escherichia coli GN=ddl PE=3 SV=1	ECOLX	0	21.57	11	35.99
188	tr|A0A0K3TJC3|A0A0K3TJC3_ECOLX	D-alanine--D-alanine ligase OS=Escherichia coli GN=ddlA PE=3 SV=1	ECOLX	0	21.57	11	35.99
188	tr|A0A0F3UA18|A0A0F3UA18_ECOLX	D-alanine--D-alanine ligase OS=Escherichia coli GN=ddl PE=3 SV=1	ECOLX	0	21.57	11	35.99
188	tr|A0A0D8W778|A0A0D8W778_ECOLX	D-alanine--D-alanine ligase OS=Escherichia coli GN=ddl PE=3 SV=1	ECOLX	0	21.57	11	35.99
188	tr|A0A0D6I4F4|A0A0D6I4F4_ECOLX	D-alanine--D-alanine ligase OS=Escherichia coli GN=ddlA PE=3 SV=1	ECOLX	0	21.57	11	35.99
188	tr|A0A099B3T0|A0A099B3T0_ECOLX	D-alanine--D-alanine ligase OS=Escherichia coli GN=ddl PE=3 SV=1	ECOLX	0	21.57	11	35.99
188	tr|A0A066T5I0|A0A066T5I0_ECOLX	D-alanine--D-alanine ligase OS=Escherichia coli GN=ddl PE=3 SV=1	ECOLX	0	21.57	11	35.99
188	tr|C3TML0|C3TML0_ECOLX	D-alanine--D-alanine ligase OS=Escherichia coli GN=ddl PE=3 SV=1	ECOLX	0	19.5	10	32.97
189	tr|C3TDX2|C3TDX2_ECOLX	3-oxoacyl-[acyl-carrier-protein] synthase 2 OS=Escherichia coli GN=fabF PE=3 SV=1	ECOLX	21.52	21.58	11	44.55
189	tr|A0A193LQL6|A0A193LQL6_ECOLX	3-oxoacyl-[acyl-carrier-protein] synthase 2 OS=Escherichia coli GN=GJ11_06585 PE=3 SV=1	ECOLX	0	21.58	11	44.55
189	tr|A0A0K4AJJ4|A0A0K4AJJ4_ECOLX	3-oxoacyl-[acyl-carrier-protein] synthase 2 OS=Escherichia coli GN=fabF_2 PE=3 SV=1	ECOLX	0	21.58	11	44.55
189	tr|A0A1Y0PQ55|A0A1Y0PQ55_ECOLX	3-oxoacyl-[acyl-carrier-protein] synthase 2 OS=Escherichia coli GN=BUQ71_18700 PE=3 SV=1	ECOLX	0	19.49	10	42.37
189	tr|A0A1V2G7X7|A0A1V2G7X7_ECOLX	3-oxoacyl-[acyl-carrier-protein] synthase 2 OS=Escherichia coli GN=BXT93_21855 PE=3 SV=1	ECOLX	0	19.49	10	38.74
189	tr|A0A1Q6B7Y8|A0A1Q6B7Y8_ECOLX	3-oxoacyl-[acyl-carrier-protein] synthase 2 OS=Escherichia coli GN=AWP75_17210 PE=3 SV=1	ECOLX	0	19.49	10	42.37
189	tr|A0A1Q4PFG6|A0A1Q4PFG6_ECOLX	3-oxoacyl-[acyl-carrier-protein] synthase 2 OS=Escherichia coli GN=BMT49_08405 PE=3 SV=1	ECOLX	0	19.49	10	38.98
189	tr|A0A135PM87|A0A135PM87_ECOLX	3-oxoacyl-[acyl-carrier-protein] synthase 2 OS=Escherichia coli GN=HMPREF3040_00124 PE=3 SV=1	ECOLX	0	19.49	10	40.65
189	tr|A0A0K3TPK7|A0A0K3TPK7_ECOLX	3-oxoacyl-[acyl-carrier-protein] synthase 2 OS=Escherichia coli GN=fabF PE=3 SV=1	ECOLX	0	19.49	10	42.37
189	tr|A0A037Y839|A0A037Y839_ECOLX	3-oxoacyl-[acyl-carrier-protein] synthase 2 OS=Escherichia coli GN=fabF PE=3 SV=1	ECOLX	0	19.49	10	42.37
190	tr|J7QWU4|J7QWU4_ECOLX	ABC-type thiamine transport system, periplasmic component OS=Escherichia coli GN=tbpA PE=4 SV=1	ECOLX	21.45	21.5	10	45.87
190	tr|C3TQY2|C3TQY2_ECOLX	Thiamin-binding periplasmic protein OS=Escherichia coli GN=tbpA PE=4 SV=1	ECOLX	0	21.5	10	45.87
190	tr|A0A1V3VM65|A0A1V3VM65_ECOLX	Thiamine ABC transporter substrate binding subunit OS=Escherichia coli GN=BMT97_06985 PE=4 SV=1	ECOLX	0	21.5	10	45.87
190	tr|A0A1Q6BB83|A0A1Q6BB83_ECOLX	Thiamine ABC transporter substrate binding subunit OS=Escherichia coli GN=AWP75_12935 PE=4 SV=1	ECOLX	0	21.5	10	45.87
190	tr|A0A0V7WL99|A0A0V7WL99_ECOLX	Thiamine ABC transporter substrate-binding protein OS=Escherichia coli GN=tbpA PE=4 SV=1	ECOLX	0	21.5	10	45.87
190	tr|A0A0L7ALG6|A0A0L7ALG6_ECOLX	Thiamine ABC transporter substrate-binding protein OS=Escherichia coli GN=tbpA PE=4 SV=1	ECOLX	0	21.5	10	45.87
190	tr|A0A0K3ZVY4|A0A0K3ZVY4_ECOLX	Thiamine transporter substrate binding subunit OS=Escherichia coli GN=tbpA PE=4 SV=1	ECOLX	0	21.5	10	45.87
190	tr|A0A0J2BBJ7|A0A0J2BBJ7_ECOLX	Thiamine ABC transporter substrate binding subunit OS=Escherichia coli GN=tbpA PE=4 SV=1	ECOLX	0	21.5	10	45.87
190	tr|A0A0B1NH10|A0A0B1NH10_ECOLX	Thiamine ABC transporter substrate-binding protein OS=Escherichia coli GN=tbpA PE=4 SV=1	ECOLX	0	21.5	10	45.87
190	tr|A0A069FGM3|A0A069FGM3_ECOLX	Thiamin-binding protein OS=Escherichia coli GN=tbpA PE=4 SV=1	ECOLX	0	21.5	10	45.87
190	tr|A0A1D7PSK1|A0A1D7PSK1_ECOLX	Thiamin ABC transporter, substrate-binding component OS=Escherichia coli GN=AW106_03815 PE=4 SV=1	ECOLX	0	20.74	10	45.87
190	tr|A0A1M2F2B7|A0A1M2F2B7_ECOLX	Thiamine ABC transporter substrate binding subunit OS=Escherichia coli GN=BK375_05145 PE=4 SV=1	ECOLX	0	19.42	9	39.14
190	tr|A0A152X525|A0A152X525_ECOLX	Thiamine/thiamine pyrophosphate ABC transporter, thiamine/thiamine pyrophospate-binding protein OS=Escherichia coli GN=HMPREF3040_02500 PE=4 SV=1	ECOLX	0	19.42	9	39.14
190	tr|A0A0V9L502|A0A0V9L502_ECOLX	Thiamine ABC transporter substrate-binding protein OS=Escherichia coli GN=tbpA PE=4 SV=1	ECOLX	0	19.42	9	39.14
190	tr|A0A0K3M6K7|A0A0K3M6K7_ECOLX	Thiamine transporter substrate binding subunit OS=Escherichia coli GN=tbpA PE=4 SV=1	ECOLX	0	19.42	9	39.14
190	tr|A0A1V1G4B3|A0A1V1G4B3_ECOLX	Thiamine-binding periplasmic protein OS=Escherichia coli GN=thiB PE=4 SV=1	ECOLX	0	19.41	9	42.2
190	tr|A0A024L9G4|A0A024L9G4_ECOLX	Thiamine ABC transporter, periplasmic binding protein OS=Escherichia coli GN=tbpA PE=4 SV=1	ECOLX	0	19.41	9	42.2
190	tr|A0A1Q6AGC4|A0A1Q6AGC4_ECOLX	Thiamine ABC transporter substrate binding subunit OS=Escherichia coli GN=ACN81_29075 PE=4 SV=1	ECOLX	0	19.38	9	42.2
190	tr|A0A1M0WN65|A0A1M0WN65_ECOLX	Thiamine ABC transporter substrate binding subunit OS=Escherichia coli GN=BE963_14300 PE=4 SV=1	ECOLX	0	19.38	9	41.9
190	tr|A0A0F3UN15|A0A0F3UN15_ECOLX	Thiamine ABC transporter substrate-binding protein OS=Escherichia coli GN=tbpA PE=4 SV=1	ECOLX	0	19.38	9	42.81
191	tr|E2QPF5|E2QPF5_ECOLX	UPF0304 protein YfbU OS=Escherichia coli GN=yfbU PE=1 SV=1	ECOLX	21.31	21.42	14	68.9
191	tr|A0A0K4PAC8|A0A0K4PAC8_ECOLX	UPF0304 protein YfbU OS=Escherichia coli GN=yfbU PE=3 SV=1	ECOLX	0	21.42	14	68.9
191	tr|C3T287|C3T287_ECOLX	UPF0304 protein YfbU OS=Escherichia coli GN=b2294 PE=3 SV=1	ECOLX	0	20.4	14	66.47
191	tr|A0A0K3NUG7|A0A0K3NUG7_ECOLX	UPF0304 protein YfbU OS=Escherichia coli GN=yfbU PE=3 SV=1	ECOLX	0	19.52	13	56.71
191	tr|A0A1Q6AU00|A0A1Q6AU00_ECOLX	UPF0304 protein YfbU OS=Escherichia coli GN=yfbU PE=3 SV=1	ECOLX	0	19.22	13	59.76
192	sp|000001|iRT_iRT	iRT OS=iRT	iRT	21.31	21.34	11	100
193	tr|J7Q933|J7Q933_ECOLX	Bifunctional chorismate mutase/prephenate dehydratase OS=Escherichia coli GN=pheA PE=4 SV=1	ECOLX	21.25	21.34	10	29.53
193	tr|C3SYT7|C3SYT7_ECOLX	Bifunctional chorismate mutase/prephenate dehydratase OS=Escherichia coli GN=pheA PE=4 SV=1	ECOLX	0	21.34	10	29.53
193	tr|A0A1Y0QMD1|A0A1Y0QMD1_ECOLX	Bifunctional chorismate mutase/prephenate dehydratase OS=Escherichia coli GN=BZY74_01775 PE=4 SV=1	ECOLX	0	21.34	10	29.53
193	tr|A0A1V2GGG6|A0A1V2GGG6_ECOLX	p-protein OS=Escherichia coli GN=BXT93_09605 PE=4 SV=1	ECOLX	0	21.34	10	29.53
193	tr|A0A0K3WUW0|A0A0K3WUW0_ECOLX	p-protein [includes: chorismate mutase; prephenate dehydratase] OS=Escherichia coli GN=pheA PE=4 SV=1	ECOLX	0	21.34	10	29.53
193	tr|A0A0F3UW25|A0A0F3UW25_ECOLX	Chorismate mutase OS=Escherichia coli GN=pheA PE=4 SV=1	ECOLX	0	21.34	10	29.53
193	tr|A0A0F3SLV0|A0A0F3SLV0_ECOLX	Chorismate mutase OS=Escherichia coli GN=pheA PE=4 SV=1	ECOLX	0	21.34	10	29.53
193	tr|A0A0B0VU52|A0A0B0VU52_ECOLX	Chorismate mutase OS=Escherichia coli GN=pheA PE=4 SV=1	ECOLX	0	21.34	10	29.53
193	tr|A0A093EEI6|A0A093EEI6_ECOLX	Chorismate mutase OS=Escherichia coli GN=pheA PE=4 SV=1	ECOLX	0	21.34	10	29.53
193	tr|A0A066Q2A1|A0A066Q2A1_ECOLX	Bifunctional chorismate mutase/prephenate dehydratase OS=Escherichia coli GN=pheA PE=4 SV=1	ECOLX	0	21.34	10	29.53
193	tr|A0A1Q5ZCQ5|A0A1Q5ZCQ5_ECOLX	Bifunctional chorismate mutase/prephenate dehydratase OS=Escherichia coli GN=BMT94_22325 PE=4 SV=1	ECOLX	0	21.06	10	29.53
193	tr|A0A1M2EUU2|A0A1M2EUU2_ECOLX	Chorismate mutase OS=Escherichia coli GN=BK375_12650 PE=4 SV=1	ECOLX	0	21.06	10	29.53
193	tr|A0A0J3YQZ8|A0A0J3YQZ8_ECOLX	Chorismate mutase OS=Escherichia coli GN=BK383_10880 PE=4 SV=1	ECOLX	0	21.06	10	29.53
193	tr|A0A0A1A8L7|A0A0A1A8L7_ECOLX	Bifunctional chorismate mutase/prephenate dehydratase OS=Escherichia coli GN=pheA PE=4 SV=1	ECOLX	0	21.06	10	29.53
193	tr|A0A074PT09|A0A074PT09_ECOLX	Bifunctional chorismate mutase/prephenate dehydratase OS=Escherichia coli GN=BE963_28815 PE=4 SV=1	ECOLX	0	21.06	10	29.53
193	tr|A0A1V2G5D6|A0A1V2G5D6_ECOLX	Chorismate mutase OS=Escherichia coli GN=BW690_07450 PE=4 SV=1	ECOLX	0	20.94	10	29.53
193	tr|C7EXK8|C7EXK8_ECOLX	Chorismate mutase p-prephenate dehydratase OS=Escherichia coli GN=pheA PE=4 SV=1	ECOLX	0	20.51	10	29.53
193	tr|A0A1Y5BWN8|A0A1Y5BWN8_ECOLX	P-protein OS=Escherichia coli GN=AZZ60_001164 PE=4 SV=1	ECOLX	0	20.51	10	29.53
193	tr|A0A178Q0G6|A0A178Q0G6_ECOLX	Chorismate mutase OS=Escherichia coli GN=BK248_12230 PE=4 SV=1	ECOLX	0	20.51	10	29.53
193	tr|A0A0V9RIQ6|A0A0V9RIQ6_ECOLX	Bifunctional chorismate mutase/prephenate dehydratase OS=Escherichia coli GN=pheA PE=4 SV=1	ECOLX	0	20.51	10	29.53
193	tr|A0A0D8VJK9|A0A0D8VJK9_ECOLX	p-protein [includes: chorismate mutase; prephenate dehydratase] OS=Escherichia coli GN=pheA PE=4 SV=1	ECOLX	0	20.51	10	29.53
193	tr|A0A1Y5BSH6|A0A1Y5BSH6_ECOLX	P-protein OS=Escherichia coli GN=AZ025_001107 PE=4 SV=1	ECOLX	0	20.27	10	29.53
193	tr|A0A192ETH8|A0A192ETH8_ECOLX	Bifunctional chorismate mutase/prephenate dehydratase OS=Escherichia coli GN=pheA PE=4 SV=1	ECOLX	0	20.12	10	29.53
193	tr|A0A061KVY3|A0A061KVY3_ECOLX	Bifunctional chorismate mutase/prephenate dehydratase OS=Escherichia coli GN=pheA PE=4 SV=1	ECOLX	0	20.12	10	29.53
193	tr|C3SYU0|C3SYU0_ECOLX	Chorismate mutase-P / prephenate dehydratase OS=Escherichia coli GN=pheA PE=4 SV=1	ECOLX	0	19.23	9	27.46
193	tr|A0A1V3VUN3|A0A1V3VUN3_ECOLX	Chorismate mutase OS=Escherichia coli GN=BMT91_20955 PE=4 SV=1	ECOLX	0	19.23	9	23.58
193	tr|A0A1Q6BCK2|A0A1Q6BCK2_ECOLX	Chorismate mutase OS=Escherichia coli GN=AWP75_09750 PE=4 SV=1	ECOLX	0	19.23	9	25.39
193	tr|A0A193LW75|A0A193LW75_ECOLX	Chorismate mutase OS=Escherichia coli GN=pheA PE=4 SV=1	ECOLX	0	19.23	9	25.39
193	tr|A0A0L6Y5A1|A0A0L6Y5A1_ECOLX	Chorismate mutase OS=Escherichia coli GN=pheA PE=4 SV=1	ECOLX	0	19.23	9	23.58
193	tr|A0A0K5JSW9|A0A0K5JSW9_ECOLX	Chorismate mutase OS=Escherichia coli GN=pheA PE=4 SV=1	ECOLX	0	19.23	9	25.39
193	tr|A0A0K3XKM9|A0A0K3XKM9_ECOLX	p-protein [includes: chorismate mutase; prephenate dehydratase] OS=Escherichia coli GN=pheA PE=4 SV=1	ECOLX	0	19.23	9	23.58
193	tr|A0A085P101|A0A085P101_ECOLX	Chorismate mutase OS=Escherichia coli GN=pheA PE=4 SV=1	ECOLX	0	19.23	9	23.58
194	Contig1021_ORF	Contig1021_ORF	Histomonas	21.19	21.33	11	30.12
195	tr|A0A1V3W1T6|A0A1V3W1T6_ECOLX	Erythronate-4-phosphate dehydrogenase OS=Escherichia coli GN=pdxB PE=3 SV=1	ECOLX	21.07	21.3	12	40.81
195	tr|A0A1L6AWK0|A0A1L6AWK0_ECOLX	Erythronate-4-phosphate dehydrogenase OS=Escherichia coli GN=pdxB PE=3 SV=1	ECOLX	0	21.3	12	39.95
195	tr|A0A167EN37|A0A167EN37_ECOLX	Erythronate-4-phosphate dehydrogenase OS=Escherichia coli GN=pdxB PE=3 SV=1	ECOLX	0	21.3	12	39.95
195	tr|A0A166UNK0|A0A166UNK0_ECOLX	Erythronate-4-phosphate dehydrogenase OS=Escherichia coli GN=pdxB PE=3 SV=1	ECOLX	0	21.3	12	39.95
195	tr|A0A0B0VUX5|A0A0B0VUX5_ECOLX	Erythronate-4-phosphate dehydrogenase OS=Escherichia coli GN=pdxB PE=3 SV=1	ECOLX	0	21.3	12	40.81
195	tr|A0A037Y5V8|A0A037Y5V8_ECOLX	Erythronate-4-phosphate dehydrogenase OS=Escherichia coli GN=pdxB PE=3 SV=1	ECOLX	0	21.3	12	39.95
195	tr|C3T1W2|C3T1W2_ECOLX	Erythronate-4-phosphate dehydrogenase OS=Escherichia coli GN=pdxB PE=3 SV=1	ECOLX	0	19.39	11	37.83
195	tr|A0A0F3UGD0|A0A0F3UGD0_ECOLX	Erythronate-4-phosphate dehydrogenase OS=Escherichia coli GN=pdxB PE=3 SV=1	ECOLX	0	19.39	11	37.83
195	tr|A0A0B1FG53|A0A0B1FG53_ECOLX	Erythronate-4-phosphate dehydrogenase OS=Escherichia coli GN=pdxB PE=3 SV=1	ECOLX	0	19.39	11	37.83
196	tr|E2QFC5|E2QFC5_ECOLX	Lipoprotein OS=Escherichia coli GN=metQ PE=3 SV=1	ECOLX	21.04	21.06	13	54.98
196	tr|A0A1E5WYY4|A0A1E5WYY4_ECOLX	Lipoprotein OS=Escherichia coli GN=BHF46_07740 PE=3 SV=1	ECOLX	0	21.06	13	54.98
196	tr|J7QMA1|J7QMA1_ECOLX	Lipoprotein OS=Escherichia coli GN=yaeC PE=3 SV=1	ECOLX	0	19.02	11	47.97
196	tr|C3TPA2|C3TPA2_ECOLX	Lipoprotein OS=Escherichia coli GN=metQ PE=3 SV=1	ECOLX	0	19.02	11	47.97
196	tr|A0A1D7PW36|A0A1D7PW36_ECOLX	Lipoprotein OS=Escherichia coli GN=metQ PE=3 SV=1	ECOLX	0	19.02	12	50.92
196	tr|A0A0K4FCV4|A0A0K4FCV4_ECOLX	Lipoprotein OS=Escherichia coli GN=metQ PE=3 SV=1	ECOLX	0	19.02	12	46.86
197	Contig1090_ORF	Contig1090_ORF	Histomonas	20.91	21.03	10	21.83
198	Contig1190_ORF	Contig1190_ORF	Histomonas	20.89	21.06	11	29.19
199	Contig1971_ORF	Contig1971_ORF	Histomonas	20.83	20.9	11	48.86
200	tr|A0A1V2SZN5|A0A1V2SZN5_ECOLX	Dipeptidyl carboxypeptidase II (Fragment) OS=Escherichia coli GN=BET08_22040 PE=3 SV=1	ECOLX	20.72	20.86	11	20.06
200	tr|A0A1V0MGZ6|A0A1V0MGZ6_ECOLX	Dipeptidyl carboxypeptidase OS=Escherichia coli GN=AYL54_05360 PE=3 SV=1	ECOLX	0	20.86	11	19.68
200	tr|A0A0P7MBB8|A0A0P7MBB8_ECOLX	Dipeptidyl carboxypeptidase II OS=Escherichia coli GN=ACU57_11300 PE=3 SV=1	ECOLX	0	20.86	11	19.68
200	tr|A0A024L2U7|A0A024L2U7_ECOLX	Dipeptidyl carboxypeptidase OS=Escherichia coli GN=dcp PE=3 SV=1	ECOLX	0	20.86	11	19.68
200	tr|C3T9L5|C3T9L5_ECOLX	Dipeptidyl carboxypeptidase II OS=Escherichia coli GN=ECs2147 PE=3 SV=1	ECOLX	0	18.68	10	17.18
200	tr|C3T9L3|C3T9L3_ECOLX	Dipeptidyl carboxypeptidase OS=Escherichia coli GN=dcp PE=3 SV=1	ECOLX	0	18.68	10	17.18
200	tr|C3T9L2|C3T9L2_ECOLX	Dipeptidyl carboxypeptidase II OS=Escherichia coli GN=ECs2147 PE=3 SV=1	ECOLX	0	18.68	10	17.18
200	tr|A0A1Y5BYJ3|A0A1Y5BYJ3_ECOLX	Peptidyl-dipeptidase dcp OS=Escherichia coli GN=AZZ60_000040 PE=3 SV=1	ECOLX	0	18.68	10	17.18
200	tr|A0A1Y2XW10|A0A1Y2XW10_ECOLX	Dipeptidyl carboxypeptidase II OS=Escherichia coli GN=AW059_05150 PE=3 SV=1	ECOLX	0	18.68	10	17.18
200	tr|A0A1V3VYZ5|A0A1V3VYZ5_ECOLX	Dipeptidyl carboxypeptidase II OS=Escherichia coli GN=BMT91_16615 PE=3 SV=1	ECOLX	0	18.68	10	17.18
200	tr|A0A1M1DX16|A0A1M1DX16_ECOLX	Dipeptidyl carboxypeptidase II OS=Escherichia coli GN=BK292_08170 PE=3 SV=1	ECOLX	0	18.68	10	17.18
200	tr|A0A1E5WX05|A0A1E5WX05_ECOLX	Dipeptidyl carboxypeptidase II OS=Escherichia coli GN=BHF46_11570 PE=3 SV=1	ECOLX	0	18.68	10	17.18
200	tr|A0A163G7K5|A0A163G7K5_ECOLX	Dipeptidyl carboxypeptidase OS=Escherichia coli GN=AML35_10730 PE=3 SV=1	ECOLX	0	18.68	10	17.18
200	tr|A0A0L6XSA1|A0A0L6XSA1_ECOLX	Dipeptidyl carboxypeptidase II OS=Escherichia coli GN=AKG99_26730 PE=3 SV=1	ECOLX	0	18.68	10	17.18
200	tr|A0A0K5SZP2|A0A0K5SZP2_ECOLX	Dipeptidyl carboxypeptidase OS=Escherichia coli GN=dcp PE=3 SV=1	ECOLX	0	18.68	10	17.18
200	tr|A0A0K4VMB7|A0A0K4VMB7_ECOLX	Dipeptidyl carboxypeptidase II OS=Escherichia coli GN=dcp PE=3 SV=1	ECOLX	0	18.68	10	17.18
200	tr|A0A0K4CC30|A0A0K4CC30_ECOLX	Dipeptidyl carboxypeptidase II OS=Escherichia coli GN=dcp PE=3 SV=1	ECOLX	0	18.68	10	17.18
200	tr|A0A0F3VQ77|A0A0F3VQ77_ECOLX	Dipeptidyl carboxypeptidase OS=Escherichia coli GN=dcp PE=3 SV=1	ECOLX	0	18.68	10	17.18
200	tr|A0A0C2ECE0|A0A0C2ECE0_ECOLX	Dipeptidyl carboxypeptidase OS=Escherichia coli GN=dcp PE=3 SV=1	ECOLX	0	18.68	10	17.18
200	tr|A0A0B1JMN4|A0A0B1JMN4_ECOLX	Dipeptidyl carboxypeptidase II OS=Escherichia coli GN=WR15_18090 PE=3 SV=1	ECOLX	0	18.68	10	17.33
200	tr|A0A085NXB7|A0A085NXB7_ECOLX	Dipeptidyl carboxypeptidase II OS=Escherichia coli GN=JD73_25895 PE=3 SV=1	ECOLX	0	18.68	10	17.18
200	tr|A0A1X9K463|A0A1X9K463_ECOLX	Dipeptidyl carboxypeptidase II OS=Escherichia coli GN=BHT24_08255 PE=3 SV=1	ECOLX	0	18.55	10	17.18
201	Contig196_ORF	Contig196_ORF	Histomonas	20.62	20.74	11	23.91
202	tr|C3TPL7|C3TPL7_ECOLX	Ribosome-recycling factor OS=Escherichia coli GN=frr PE=3 SV=1	ECOLX	20.59	20.61	13	61.08
202	tr|A0A0V9RBU1|A0A0V9RBU1_ECOLX	Ribosome-recycling factor OS=Escherichia coli GN=frr PE=3 SV=1	ECOLX	0	20.61	13	61.08
202	tr|A0A0K3YB43|A0A0K3YB43_ECOLX	Ribosome-recycling factor OS=Escherichia coli GN=frr PE=3 SV=1	ECOLX	0	20.61	13	61.08
202	tr|A0A0K3KBI5|A0A0K3KBI5_ECOLX	Ribosome-recycling factor OS=Escherichia coli GN=frr PE=3 SV=1	ECOLX	0	20.61	13	61.08
202	tr|A0A0U3TQE8|A0A0U3TQE8_ECOLX	Ribosome-recycling factor OS=Escherichia coli GN=frr PE=3 SV=1	ECOLX	0	20.01	13	65.32
203	Contig803_ORF	Contig803_ORF	Histomonas	20.58	20.68	11	64.41
204	contig04197_HP_ORF	contig04197_HP_ORF	Histomonas	20.57	20.63	18	66.67
205	tr|C3SKQ2|C3SKQ2_ECOLX	Transcription termination factor Rho OS=Escherichia coli GN=rho PE=3 SV=1	ECOLX	20.47	20.6	11	30.31
205	tr|A0A0A0GPI6|A0A0A0GPI6_ECOLX	Transcription termination factor Rho OS=Escherichia coli GN=rho PE=3 SV=1	ECOLX	0	19.89	11	28.67
205	tr|A0A1V0MYN8|A0A1V0MYN8_ECOLX	Transcription termination factor Rho OS=Escherichia coli GN=rho PE=3 SV=1	ECOLX	0	18.44	10	25.3
205	tr|A0A1D3KPE8|A0A1D3KPE8_ECOLX	Transcription termination factor Rho OS=Escherichia coli GN=rho PE=3 SV=1	ECOLX	0	18.44	10	27.21
205	tr|A0A0T5XNA3|A0A0T5XNA3_ECOLX	Transcription termination factor Rho OS=Escherichia coli GN=rho PE=3 SV=1	ECOLX	0	18.44	10	27.21
206	tr|C3SVY0|C3SVY0_ECOLX	Lysine--tRNA ligase OS=Escherichia coli GN=lysS_2 PE=3 SV=1	ECOLX	20.36	20.55	10	25.94
206	tr|A0A163HEF2|A0A163HEF2_ECOLX	Lysine--tRNA ligase OS=Escherichia coli GN=lysS PE=3 SV=1	ECOLX	0	20.55	10	25.94
206	tr|A0A0L6ZWP1|A0A0L6ZWP1_ECOLX	Lysine--tRNA ligase OS=Escherichia coli GN=lysS PE=3 SV=1	ECOLX	0	20.55	10	25.94
206	tr|A0A024LA38|A0A024LA38_ECOLX	Lysine--tRNA ligase OS=Escherichia coli GN=lysS PE=3 SV=1	ECOLX	0	20.55	10	25.94
206	tr|A0A0K4H139|A0A0K4H139_ECOLX	Lysine--tRNA ligase OS=Escherichia coli GN=lysS_1 PE=3 SV=1	ECOLX	0	20.47	10	25.94
206	tr|J7QH94|J7QH94_ECOLX	Lysine--tRNA ligase OS=Escherichia coli GN=lysS PE=3 SV=1	ECOLX	0	18.5	9	22.18
206	tr|A0A0L1C9G8|A0A0L1C9G8_ECOLX	Lysine--tRNA ligase OS=Escherichia coli GN=lysS PE=3 SV=1	ECOLX	0	18.5	9	22.18
206	tr|A0A0K3MNL4|A0A0K3MNL4_ECOLX	Lysine--tRNA ligase OS=Escherichia coli GN=lysS_1 PE=3 SV=1	ECOLX	0	18.5	9	22.18
206	tr|A0A085P092|A0A085P092_ECOLX	Lysine--tRNA ligase OS=Escherichia coli GN=lysS PE=3 SV=1	ECOLX	0	18.5	9	22.18
206	tr|C3SVX7|C3SVX7_ECOLX	Lysine--tRNA ligase OS=Escherichia coli GN=lysS PE=3 SV=1	ECOLX	0	18.28	9	23.56
206	tr|A0A1V3W288|A0A1V3W288_ECOLX	Lysine--tRNA ligase OS=Escherichia coli GN=lysS PE=3 SV=1	ECOLX	0	18.28	9	22.38
206	tr|A0A1M2IZU4|A0A1M2IZU4_ECOLX	Lysine--tRNA ligase OS=Escherichia coli GN=lysS PE=3 SV=1	ECOLX	0	18.28	9	22.18
206	tr|A0A1E5MAJ7|A0A1E5MAJ7_ECOLX	Lysine--tRNA ligase OS=Escherichia coli GN=lysS PE=3 SV=1	ECOLX	0	18.28	9	22.18
207	tr|W8TE29|W8TE29_ECOLX	NH(3)-dependent NAD(+) synthetase OS=Escherichia coli GN=nadE PE=3 SV=1	ECOLX	20.32	20.4	11	42.18
207	tr|A0A1V2G1B2|A0A1V2G1B2_ECOLX	NH(3)-dependent NAD(+) synthetase OS=Escherichia coli GN=nadE PE=3 SV=1	ECOLX	0	18.86	10	39.27
208	tr|C3SE52|C3SE52_ECOLX	Phosphopentomutase OS=Escherichia coli GN=deoB PE=3 SV=1	ECOLX	20.32	20.39	10	27.27
208	tr|A0A1Y2ZJH1|A0A1Y2ZJH1_ECOLX	Phosphopentomutase OS=Escherichia coli GN=deoB PE=3 SV=1	ECOLX	0	20.39	10	27.27
208	tr|A0A1U9SZ06|A0A1U9SZ06_ECOLX	Phosphopentomutase OS=Escherichia coli GN=deoB PE=3 SV=1	ECOLX	0	20.39	10	27.27
208	tr|A0A1M1N6U4|A0A1M1N6U4_ECOLX	Phosphopentomutase OS=Escherichia coli GN=deoB PE=3 SV=1	ECOLX	0	20.39	10	27.27
208	tr|A0A0V9S7V9|A0A0V9S7V9_ECOLX	Phosphopentomutase OS=Escherichia coli GN=deoB PE=3 SV=1	ECOLX	0	20.39	10	27.27
208	tr|A0A0G9FZ83|A0A0G9FZ83_ECOLX	Phosphopentomutase OS=Escherichia coli GN=deoB PE=3 SV=1	ECOLX	0	20.39	10	27.27
208	tr|A0A0D8WCA7|A0A0D8WCA7_ECOLX	Phosphopentomutase OS=Escherichia coli GN=deoB PE=3 SV=1	ECOLX	0	20.39	10	27.27
208	tr|A0A066SY18|A0A066SY18_ECOLX	Phosphopentomutase OS=Escherichia coli GN=deoB PE=3 SV=1	ECOLX	0	20.39	10	27.27
208	tr|A0A1V3VMM4|A0A1V3VMM4_ECOLX	Phosphopentomutase OS=Escherichia coli GN=deoB PE=3 SV=1	ECOLX	0	20.27	10	27.27
209	tr|A0A0K4V0U8|A0A0K4V0U8_ECOLX	Succinate--CoA ligase [ADP-forming] subunit beta OS=Escherichia coli GN=sucC_2 PE=3 SV=1	ECOLX	20.22	20.23	12	32.22
209	tr|C3TIL5|C3TIL5_ECOLX	Succinate--CoA ligase [ADP-forming] subunit beta OS=Escherichia coli GN=sucC PE=3 SV=1	ECOLX	0	20.22	12	32.22
209	tr|C3TIL2|C3TIL2_ECOLX	Succinate--CoA ligase [ADP-forming] subunit beta OS=Escherichia coli GN=sucC PE=3 SV=1	ECOLX	0	20.22	12	32.22
209	tr|A0A1Q4PDV4|A0A1Q4PDV4_ECOLX	Succinate--CoA ligase [ADP-forming] subunit beta OS=Escherichia coli GN=sucC PE=3 SV=1	ECOLX	0	20.22	12	32.22
209	tr|A0A1M0SLC5|A0A1M0SLC5_ECOLX	Succinate--CoA ligase [ADP-forming] subunit beta OS=Escherichia coli GN=sucC PE=3 SV=1	ECOLX	0	20.22	12	32.22
209	tr|A0A0K3TQ93|A0A0K3TQ93_ECOLX	Succinate--CoA ligase [ADP-forming] subunit beta OS=Escherichia coli GN=sucC PE=3 SV=1	ECOLX	0	20.22	12	32.22
209	tr|A0A0B1K7U9|A0A0B1K7U9_ECOLX	Succinate--CoA ligase [ADP-forming] subunit beta OS=Escherichia coli GN=sucC PE=3 SV=1	ECOLX	0	20.22	12	32.22
209	tr|A0A1L7AXE9|A0A1L7AXE9_ECOLX	Succinate--CoA ligase [ADP-forming] subunit beta OS=Escherichia coli GN=sucC PE=3 SV=1	ECOLX	0	20.12	12	32.22
210	tr|J7R990|J7R990_ECOLX	Uronate isomerase OS=Escherichia coli GN=uxaC PE=3 SV=1	ECOLX	20.08	20.3	11	22.34
210	tr|C3STN3|C3STN3_ECOLX	Uronate isomerase OS=Escherichia coli GN=uxaC PE=3 SV=1	ECOLX	0	20.3	11	22.34
210	tr|C3STN2|C3STN2_ECOLX	Uronate isomerase OS=Escherichia coli GN=uxaC PE=3 SV=1	ECOLX	0	20.3	11	22.34
210	tr|A0A1V2G6N5|A0A1V2G6N5_ECOLX	Uronate isomerase OS=Escherichia coli GN=uxaC PE=3 SV=1	ECOLX	0	20.3	11	22.34
210	tr|A0A0L6ZWG4|A0A0L6ZWG4_ECOLX	Uronate isomerase OS=Escherichia coli GN=uxaC PE=3 SV=1	ECOLX	0	20.3	11	22.34
210	tr|A0A0K4HF44|A0A0K4HF44_ECOLX	Uronate isomerase OS=Escherichia coli GN=uxaC PE=3 SV=1	ECOLX	0	20.3	11	22.34
210	tr|A0A0F3UHW5|A0A0F3UHW5_ECOLX	Uronate isomerase OS=Escherichia coli GN=uxaC PE=3 SV=1	ECOLX	0	20.3	11	22.34
210	tr|A0A085P7Y2|A0A085P7Y2_ECOLX	Uronate isomerase OS=Escherichia coli GN=uxaC PE=3 SV=1	ECOLX	0	20.3	11	22.34
210	tr|A0A1C7CW36|A0A1C7CW36_ECOLX	Uronate isomerase OS=Escherichia coli GN=uxaC PE=3 SV=1	ECOLX	0	19.91	11	22.34
210	tr|A0A0K4HTT5|A0A0K4HTT5_ECOLX	Uronate isomerase OS=Escherichia coli GN=uxaC PE=3 SV=1	ECOLX	0	19.3	11	22.34
210	tr|A0A1M0CTP3|A0A1M0CTP3_ECOLX	Uronate isomerase OS=Escherichia coli GN=uxaC PE=3 SV=1	ECOLX	0	17.95	10	19.57
211	tr|A0A0P7ML28|A0A0P7ML28_ECOLX	Chaperone protein HtpG OS=Escherichia coli GN=htpG PE=3 SV=1	ECOLX	20.06	20.17	11	22.76
211	tr|C3TLA7|C3TLA7_ECOLX	Chaperone protein HtpG OS=Escherichia coli GN=htpG PE=3 SV=1	ECOLX	0	20.15	11	22.76
211	tr|A0A1X9TD39|A0A1X9TD39_ECOLX	Chaperone protein HtpG OS=Escherichia coli GN=htpG PE=3 SV=1	ECOLX	0	20.15	11	22.76
211	tr|A0A0L1CDZ7|A0A0L1CDZ7_ECOLX	Chaperone protein HtpG OS=Escherichia coli GN=htpG PE=3 SV=1	ECOLX	0	20.15	11	22.76
211	tr|A0A0K4FVG5|A0A0K4FVG5_ECOLX	Chaperone protein HtpG OS=Escherichia coli GN=htpG PE=3 SV=1	ECOLX	0	20.15	11	22.76
211	tr|A0A0A1A1P9|A0A0A1A1P9_ECOLX	Chaperone protein HtpG OS=Escherichia coli GN=htpG PE=3 SV=1	ECOLX	0	20.15	11	22.76
211	tr|A0A0K3ZH29|A0A0K3ZH29_ECOLX	Chaperone protein HtpG OS=Escherichia coli GN=htpG PE=3 SV=1	ECOLX	0	20.07	11	22.76
211	tr|A0A0V9R8S5|A0A0V9R8S5_ECOLX	Chaperone protein HtpG OS=Escherichia coli GN=htpG PE=3 SV=1	ECOLX	0	19.98	11	22.76
211	tr|A0A0F3TBT1|A0A0F3TBT1_ECOLX	Chaperone protein HtpG OS=Escherichia coli GN=htpG PE=3 SV=1	ECOLX	0	19.64	10	19.39
211	tr|A0A0C2ENG2|A0A0C2ENG2_ECOLX	Chaperone protein HtpG OS=Escherichia coli GN=htpG PE=3 SV=1	ECOLX	0	19.64	10	19.39
211	tr|A0A061KUS9|A0A061KUS9_ECOLX	Chaperone protein HtpG OS=Escherichia coli GN=htpG PE=3 SV=1	ECOLX	0	18.92	10	21.15
212	tr|C3SYQ7|C3SYQ7_ECOLX	50S ribosomal protein L19 OS=Escherichia coli GN=rplS PE=1 SV=1	ECOLX	20.04	20.08	14	68.7
212	tr|A0A1V2G4Z6|A0A1V2G4Z6_ECOLX	50S ribosomal protein L19 OS=Escherichia coli GN=rplS PE=3 SV=1	ECOLX	0	18.05	12	55.65
213	tr|E2QGH0|E2QGH0_ECOLX	UPF0234 protein YajQ OS=Escherichia coli GN=yajQ PE=3 SV=1	ECOLX	19.96	20	13	75.46
213	tr|C3TLY7|C3TLY7_ECOLX	UPF0234 protein YajQ OS=Escherichia coli GN=yajQ PE=3 SV=1	ECOLX	0	20	13	72.78
213	tr|A0A166TT68|A0A166TT68_ECOLX	UPF0234 protein YajQ OS=Escherichia coli GN=yajQ PE=3 SV=1	ECOLX	0	17.96	12	67.48
213	tr|A0A0K3VSR7|A0A0K3VSR7_ECOLX	UPF0234 protein YajQ OS=Escherichia coli GN=yajQ PE=3 SV=1	ECOLX	0	17.96	12	67.48
214	tr|J7Q9Y1|J7Q9Y1_ECOLX	ABC transporter maintaining OM lipid asymmetry, periplasmic binding protein OS=Escherichia coli GN=yrbC PE=4 SV=1	ECOLX	19.74	19.82	12	53.55
214	tr|C3SSD2|C3SSD2_ECOLX	ABC transporter substrate-binding protein OS=Escherichia coli GN=mlaC PE=4 SV=1	ECOLX	0	17.67	11	49.76
215	tr|A0A193LNS6|A0A193LNS6_ECOLX	Glycosyl transferase OS=Escherichia coli GN=GJ11_04450 PE=4 SV=1	ECOLX	19.7	19.78	11	46.25
215	tr|A0A1M2U0L0|A0A1M2U0L0_ECOLX	DNA-binding protein YbiB OS=Escherichia coli GN=BK400_14160 PE=4 SV=1	ECOLX	0	19.75	11	46.25
215	tr|J7QNP7|J7QNP7_ECOLX	DNA-binding protein YbiB OS=Escherichia coli GN=ybiB PE=4 SV=1	ECOLX	0	19.75	11	46.25
215	tr|A0A1V3VXJ0|A0A1V3VXJ0_ECOLX	DNA-binding protein YbiB OS=Escherichia coli GN=BMT91_14945 PE=4 SV=1	ECOLX	0	19.75	11	46.25
215	tr|A0A1Q6A8S6|A0A1Q6A8S6_ECOLX	DNA-binding protein YbiB OS=Escherichia coli GN=ACN77_25055 PE=4 SV=1	ECOLX	0	19.75	11	46.25
215	tr|A0A0K4TTW4|A0A0K4TTW4_ECOLX	Putative glycosyl transferase OS=Escherichia coli GN=trpD2 PE=4 SV=1	ECOLX	0	19.75	11	46.25
215	tr|A0A0K3NMM0|A0A0K3NMM0_ECOLX	Putative glycosyl transferase OS=Escherichia coli GN=trpD2 PE=4 SV=1	ECOLX	0	19.75	11	46.25
215	tr|A0A0A1A7U6|A0A0A1A7U6_ECOLX	Anthranilate phosphoribosyltransferase OS=Escherichia coli GN=trpD PE=4 SV=1	ECOLX	0	19.75	11	46.25
215	tr|A0A0K4BXQ2|A0A0K4BXQ2_ECOLX	Putative glycosyl transferase OS=Escherichia coli GN=trpD2 PE=4 SV=1	ECOLX	0	19.53	11	46.25
215	tr|A0A0D8WIU7|A0A0D8WIU7_ECOLX	DNA-binding protein YbiB OS=Escherichia coli GN=APT94_22400 PE=4 SV=1	ECOLX	0	19.53	11	46.25
215	tr|A0A066QYU8|A0A066QYU8_ECOLX	DNA-binding protein YbiB OS=Escherichia coli GN=trpD2 PE=4 SV=1	ECOLX	0	19.53	11	46.25
215	tr|A0A1Q6B650|A0A1Q6B650_ECOLX	DNA-binding protein YbiB OS=Escherichia coli GN=AWP75_22430 PE=4 SV=1	ECOLX	0	18.44	10	43.44
215	tr|A0A1V2G0N2|A0A1V2G0N2_ECOLX	DNA-binding protein YbiB OS=Escherichia coli GN=BXT93_25965 PE=4 SV=1	ECOLX	0	18.38	10	43.44
215	tr|A0A152X752|A0A152X752_ECOLX	DNA-binding protein YbiB OS=Escherichia coli GN=BE963_18245 PE=4 SV=1	ECOLX	0	18.38	10	43.44
215	tr|A0A1L4IRC4|A0A1L4IRC4_ECOLX	Glycosyl transferase OS=Escherichia coli GN=RG28_00525 PE=4 SV=1	ECOLX	0	17.62	10	40
215	tr|A0A0V9REE1|A0A0V9REE1_ECOLX	Glycosyl transferase OS=Escherichia coli GN=APU18_20890 PE=4 SV=1	ECOLX	0	17.62	10	39.38
215	tr|A0A066SYG1|A0A066SYG1_ECOLX	DNA-binding protein YbiB OS=Escherichia coli GN=trpD2 PE=4 SV=1	ECOLX	0	17.62	10	39.38
216	tr|W8SR14|W8SR14_ECOLX	5'-nucleotidase OS=Escherichia coli GN=ushA PE=3 SV=1	ECOLX	19.64	19.74	12	22.73
216	tr|A0A1X9K1L5|A0A1X9K1L5_ECOLX	Bifunctional UDP-sugar hydrolase/5'-nucleotidase OS=Escherichia coli GN=ushA PE=3 SV=1	ECOLX	0	19.74	12	22.73
216	tr|A0A1M2E969|A0A1M2E969_ECOLX	Bifunctional UDP-sugar hydrolase/5'-nucleotidase OS=Escherichia coli GN=ushA PE=3 SV=1	ECOLX	0	19.74	12	22.73
216	tr|A0A0V9R984|A0A0V9R984_ECOLX	Bifunctional UDP-sugar hydrolase/5'-nucleotidase OS=Escherichia coli GN=ushA PE=3 SV=1	ECOLX	0	19.74	12	22.73
216	tr|A0A0L7AG92|A0A0L7AG92_ECOLX	5'-nucleotidase OS=Escherichia coli GN=ushA PE=3 SV=1	ECOLX	0	19.74	12	22.73
216	tr|A0A0L1CCS6|A0A0L1CCS6_ECOLX	5'-nucleotidase OS=Escherichia coli GN=ushA PE=3 SV=1	ECOLX	0	19.74	12	22.73
216	tr|A0A0K5BG83|A0A0K5BG83_ECOLX	Protein UshA [includes: UDP-sugar hydrolase; 5'-nucleotidase] OS=Escherichia coli GN=ushA PE=3 SV=1	ECOLX	0	19.74	12	22.64
216	tr|A0A0J2F0E3|A0A0J2F0E3_ECOLX	Protein UshA OS=Escherichia coli GN=SK85_00504 PE=3 SV=1	ECOLX	0	19.74	12	22.73
216	tr|A0A0A6S6Y4|A0A0A6S6Y4_ECOLX	Bifunctional UDP-sugar hydrolase/5'-nucleotidase OS=Escherichia coli GN=ushA PE=3 SV=1	ECOLX	0	19.63	12	22.73
216	tr|A0A192EL01|A0A192EL01_ECOLX	Bifunctional UDP-sugar hydrolase/5'-nucleotidase OS=Escherichia coli GN=ushA PE=3 SV=1	ECOLX	0	18.64	12	22.73
216	tr|A0A166TUN1|A0A166TUN1_ECOLX	5'-nucleotidase OS=Escherichia coli GN=ushA PE=3 SV=1	ECOLX	0	17.93	11	20.55
216	tr|A0A0J2BKE5|A0A0J2BKE5_ECOLX	Bifunctional UDP-sugar hydrolase/5'-nucleotidase OS=Escherichia coli GN=ushA PE=3 SV=1	ECOLX	0	17.63	11	20.36
216	tr|J7QY25|J7QY25_ECOLX	UDP-sugar hydrolase (5'-nucleotidase) (Fragment) OS=Escherichia coli GN=ushA PE=3 SV=1	ECOLX	0	17.55	11	20.7
216	tr|C3TL73|C3TL73_ECOLX	UDP-sugar hydrolase OS=Escherichia coli GN=ECs0533 PE=3 SV=1	ECOLX	0	17.55	11	20.36
216	tr|C3TL72|C3TL72_ECOLX	Bifunctional UDP-sugar hydrolase/5'-nucleotidase OS=Escherichia coli GN=ushA PE=3 SV=1	ECOLX	0	17.55	11	20.36
216	tr|A0A1M2HYN8|A0A1M2HYN8_ECOLX	Bifunctional UDP-sugar hydrolase/5'-nucleotidase OS=Escherichia coli GN=ushA PE=3 SV=1	ECOLX	0	17.55	11	20.36
216	tr|A0A1L7AXV1|A0A1L7AXV1_ECOLX	Bifunctional UDP-sugar hydrolase/5'-nucleotidase OS=Escherichia coli GN=ushA PE=3 SV=1	ECOLX	0	17.55	11	20.33
216	tr|A0A1L4YRN2|A0A1L4YRN2_ECOLX	Bifunctional UDP-sugar hydrolase/5'-nucleotidase OS=Escherichia coli GN=ushA PE=3 SV=1	ECOLX	0	17.55	11	20.36
216	tr|A0A193LN49|A0A193LN49_ECOLX	5'-nucleotidase OS=Escherichia coli GN=ushA PE=3 SV=1	ECOLX	0	17.55	11	20.36
216	tr|A0A0P7R4A5|A0A0P7R4A5_ECOLX	Bifunctional UDP-sugar hydrolase/5'-nucleotidase OS=Escherichia coli GN=ushA PE=3 SV=1	ECOLX	0	17.55	11	20.36
216	tr|A0A0K3ZHD5|A0A0K3ZHD5_ECOLX	Bifunctional UDP-sugar hydrolase/5'-nucleotidase OS=Escherichia coli GN=ushA PE=3 SV=1	ECOLX	0	17.55	11	20.36
216	tr|A0A0K3WED4|A0A0K3WED4_ECOLX	Protein UshA [includes: UDP-sugar hydrolase; 5'-nucleotidase] OS=Escherichia coli GN=ushA PE=3 SV=1	ECOLX	0	17.55	11	20.36
216	tr|A0A0F3UT83|A0A0F3UT83_ECOLX	Bifunctional UDP-sugar hydrolase/5'-nucleotidase OS=Escherichia coli GN=ushA PE=3 SV=1	ECOLX	0	17.55	11	20.36
216	tr|A0A0F3UE99|A0A0F3UE99_ECOLX	5'-nucleotidase OS=Escherichia coli GN=ushA PE=3 SV=1	ECOLX	0	17.55	11	20.36
216	tr|A0A0E1L638|A0A0E1L638_ECOLX	Bifunctional UDP-sugar hydrolase and 5'-nucleotidase OS=Escherichia coli GN=ushA PE=3 SV=1	ECOLX	0	17.55	11	20.55
216	tr|A0A0B0VWS0|A0A0B0VWS0_ECOLX	5'-nucleotidase OS=Escherichia coli GN=ushA PE=3 SV=1	ECOLX	0	17.55	11	20.36
216	tr|A0A0A0GUV9|A0A0A0GUV9_ECOLX	UDP-sugar hydrolase 5'-nucleotidase OS=Escherichia coli GN=EL75_3271 PE=3 SV=1	ECOLX	0	17.55	11	20.36
216	tr|A0A085P563|A0A085P563_ECOLX	5'-nucleotidase OS=Escherichia coli GN=ushA PE=3 SV=1	ECOLX	0	17.55	11	20.36
216	tr|A0A066RBG0|A0A066RBG0_ECOLX	5'-nucleotidase OS=Escherichia coli GN=ushA PE=3 SV=1	ECOLX	0	17.55	11	20.36
217	tr|A0A1X7NUR1|A0A1X7NUR1_ECOLX	Beta-glucosidase OS=Escherichia coli GN=SAMN04487933_1990 PE=3 SV=1	ECOLX	19.63	19.78	9	12.96
217	tr|A0A1V2FW07|A0A1V2FW07_ECOLX	Beta-glucosidase OS=Escherichia coli GN=BW690_22815 PE=3 SV=1	ECOLX	0	19.78	9	13.33
217	tr|A0A166XUR1|A0A166XUR1_ECOLX	Beta-D-glucoside glucohydrolase OS=Escherichia coli GN=AAW09_02835 PE=3 SV=1	ECOLX	0	19.78	9	13.33
217	tr|A0A0J2EG40|A0A0J2EG40_ECOLX	Beta-D-glucoside glucohydrolase, periplasmic OS=Escherichia coli GN=bglX PE=3 SV=1	ECOLX	0	19.78	9	13.51
217	tr|A0A0A0G6L2|A0A0A0G6L2_ECOLX	Beta-D-glucoside glucohydrolase, periplasmic OS=Escherichia coli GN=EL75_1507 PE=3 SV=1	ECOLX	0	19.78	9	12.93
217	tr|A0A024L1S4|A0A024L1S4_ECOLX	Beta-D-glucoside glucohydrolase OS=Escherichia coli GN=bglX PE=3 SV=1	ECOLX	0	19.78	9	13.33
217	tr|A0A1V3VKZ3|A0A1V3VKZ3_ECOLX	Beta-glucosidase OS=Escherichia coli GN=BMT97_09700 PE=3 SV=1	ECOLX	0	17.53	8	11.9
217	tr|W8T7L7|W8T7L7_ECOLX	Beta-D-glucoside glucohydrolase OS=Escherichia coli GN=A9R57_19570 PE=3 SV=1	ECOLX	0	17.5	8	11.9
217	tr|J7R2T2|J7R2T2_ECOLX	Beta-D-glucoside glucohydrolase OS=Escherichia coli GN=bglX PE=3 SV=1	ECOLX	0	17.5	8	11.9
217	tr|C3T490|C3T490_ECOLX	Beta-D-glucoside glucohydrolase OS=Escherichia coli GN=AM266_14590 PE=3 SV=1	ECOLX	0	17.5	8	11.11
217	tr|A0A1V1FVX5|A0A1V1FVX5_ECOLX	Periplasmic beta-glucosidase OS=Escherichia coli GN=bglX PE=3 SV=1	ECOLX	0	17.5	8	11.26
217	tr|A0A1Q6BBP3|A0A1Q6BBP3_ECOLX	Beta-glucosidase OS=Escherichia coli GN=AWP75_11345 PE=3 SV=1	ECOLX	0	17.5	8	11.11
217	tr|A0A1Q5ZL38|A0A1Q5ZL38_ECOLX	Beta-glucosidase OS=Escherichia coli GN=BMT94_03470 PE=3 SV=1	ECOLX	0	17.5	8	11.11
217	tr|A0A1Q4PID7|A0A1Q4PID7_ECOLX	Beta-glucosidase OS=Escherichia coli GN=BMT49_13570 PE=3 SV=1	ECOLX	0	17.5	8	11.9
217	tr|A0A1C7CGY9|A0A1C7CGY9_ECOLX	Glycosyl hydrolase OS=Escherichia coli GN=AMK83_14575 PE=3 SV=1	ECOLX	0	17.5	8	11.9
217	tr|A0A1A9PGF1|A0A1A9PGF1_ECOLX	Beta-glucosidase OS=Escherichia coli GN=A5958_19785 PE=3 SV=1	ECOLX	0	17.5	8	11.9
217	tr|A0A148HJH0|A0A148HJH0_ECOLX	Glycosyl hydrolase family 3 protein OS=Escherichia coli GN=HMPREF3040_04272 PE=3 SV=1	ECOLX	0	17.5	8	11.53
217	tr|A0A0U4L0G8|A0A0U4L0G8_ECOLX	Beta-D-glucoside glucohydrolase-like protein OS=Escherichia coli GN=bglX PE=3 SV=1	ECOLX	0	17.5	8	11.53
217	tr|A0A0Q3KDN1|A0A0Q3KDN1_ECOLX	Beta-D-glucoside glucohydrolase OS=Escherichia coli GN=AM270_20080 PE=3 SV=1	ECOLX	0	17.5	8	11.9
217	tr|A0A0Q3FZ67|A0A0Q3FZ67_ECOLX	Beta-glucosidase OS=Escherichia coli GN=BE963_26395 PE=3 SV=1	ECOLX	0	17.5	8	11.9
217	tr|A0A0L6Y0F8|A0A0L6Y0F8_ECOLX	Beta-D-glucoside glucohydrolase OS=Escherichia coli GN=AKG99_11810 PE=3 SV=1	ECOLX	0	17.5	8	11.11
217	tr|A0A0K5IWP2|A0A0K5IWP2_ECOLX	Periplasmic beta-glucosidase OS=Escherichia coli GN=bglX PE=3 SV=1	ECOLX	0	17.5	8	11.26
217	tr|A0A0J2D9N7|A0A0J2D9N7_ECOLX	Periplasmic beta-glucosidase OS=Escherichia coli GN=SM09_02250 PE=3 SV=1	ECOLX	0	17.5	8	11.26
217	tr|A0A0J2CHT3|A0A0J2CHT3_ECOLX	Periplasmic beta-glucosidase OS=Escherichia coli GN=bglX PE=3 SV=1	ECOLX	0	17.5	8	12.05
217	tr|A0A0J1WHQ8|A0A0J1WHQ8_ECOLX	Periplasmic beta-glucosidase OS=Escherichia coli GN=bglX PE=3 SV=1	ECOLX	0	17.5	8	12.05
218	tr|E1CBR6|E1CBR6_ECOLX	DNA-directed RNA polymerase subunit beta' OS=Escherichia coli GN=rpoC66 PE=3 SV=1	ECOLX	19.53	19.63	11	10.23
218	tr|C3SIA2|C3SIA2_ECOLX	DNA-directed RNA polymerase subunit beta' OS=Escherichia coli GN=rpoC PE=3 SV=1	ECOLX	0	19.63	11	10.23
218	tr|A0A1Y2Y006|A0A1Y2Y006_ECOLX	DNA-directed RNA polymerase subunit beta' OS=Escherichia coli GN=rpoC PE=3 SV=1	ECOLX	0	19.63	11	10.23
218	tr|A0A1M2TX39|A0A1M2TX39_ECOLX	DNA-directed RNA polymerase subunit beta' OS=Escherichia coli GN=rpoC PE=3 SV=1	ECOLX	0	19.63	11	10.23
218	tr|A0A1M0D356|A0A1M0D356_ECOLX	DNA-directed RNA polymerase subunit beta' OS=Escherichia coli GN=rpoC PE=3 SV=1	ECOLX	0	19.63	11	10.23
218	tr|A0A166QLH6|A0A166QLH6_ECOLX	DNA-directed RNA polymerase subunit beta' OS=Escherichia coli GN=rpoC PE=3 SV=1	ECOLX	0	19.63	11	10.23
218	tr|A0A0L6ZVJ1|A0A0L6ZVJ1_ECOLX	DNA-directed RNA polymerase subunit beta' OS=Escherichia coli GN=rpoC PE=3 SV=1	ECOLX	0	19.63	11	10.23
218	tr|A0A0K4G280|A0A0K4G280_ECOLX	DNA-directed RNA polymerase subunit beta' OS=Escherichia coli GN=rpoC PE=3 SV=1	ECOLX	0	19.63	11	10.23
218	tr|A0A0A1AFE8|A0A0A1AFE8_ECOLX	DNA-directed RNA polymerase subunit beta' OS=Escherichia coli GN=rpoC PE=3 SV=1	ECOLX	0	19.63	11	10.23
218	tr|A0A061YDR6|A0A061YDR6_ECOLX	DNA-directed RNA polymerase subunit beta' OS=Escherichia coli GN=rpoC PE=3 SV=1	ECOLX	0	19.63	11	10.23
218	tr|A0A1D3KW33|A0A1D3KW33_ECOLX	DNA-directed RNA polymerase subunit beta' OS=Escherichia coli GN=rpoC PE=3 SV=1	ECOLX	0	18.41	10	9.311
219	tr|Q643Q7|Q643Q7_ECOLX	Chaperone FimC OS=Escherichia coli GN=fimC PE=3 SV=1	ECOLX	19.53	19.61	10	38.17
219	tr|Q643Q4|Q643Q4_ECOLX	Type I fimbrial chaperone OS=Escherichia coli GN=fimC PE=3 SV=1	ECOLX	0	19.61	10	38.17
219	tr|Q643P2|Q643P2_ECOLX	Molecular chaperone FimC OS=Escherichia coli GN=fimC PE=3 SV=1	ECOLX	0	19.61	10	38.17
219	tr|Q643N4|Q643N4_ECOLX	Chaperone protein FimC OS=Escherichia coli GN=fimC PE=3 SV=1	ECOLX	0	19.61	10	38.17
219	tr|Q643M8|Q643M8_ECOLX	Type I fimbrial chaperone OS=Escherichia coli GN=fimC PE=3 SV=1	ECOLX	0	19.61	10	38.17
219	tr|Q643L5|Q643L5_ECOLX	Periplasmic chaperone, required for type 1 fimbriae OS=Escherichia coli GN=fimC PE=3 SV=1	ECOLX	0	19.61	10	38.17
219	tr|Q643K5|Q643K5_ECOLX	Type I fimbrial chaperone OS=Escherichia coli GN=fimC PE=3 SV=1	ECOLX	0	19.61	10	38.17
219	tr|Q643J8|Q643J8_ECOLX	Chaperone protein FimC OS=Escherichia coli GN=fimC PE=3 SV=1	ECOLX	0	19.61	10	38.17
219	tr|Q643I0|Q643I0_ECOLX	Molecular chaperone FimC OS=Escherichia coli GN=fimC PE=3 SV=1	ECOLX	0	19.61	10	38.17
219	tr|Q643G2|Q643G2_ECOLX	Periplasmic chaperone, required for type 1 fimbriae OS=Escherichia coli GN=fimC PE=3 SV=1	ECOLX	0	19.61	10	38.17
219	tr|D2SXM5|D2SXM5_ECOLX	Type 1 fimbrial chaperone protein (Fragment) OS=Escherichia coli GN=fimC PE=3 SV=1	ECOLX	0	19.61	10	38.33
219	tr|D2SXH8|D2SXH8_ECOLX	Type 1 fimbrial chaperone protein (Fragment) OS=Escherichia coli GN=fimC PE=3 SV=1	ECOLX	0	19.61	10	38.33
219	tr|D2SXC4|D2SXC4_ECOLX	Type 1 fimbrial chaperone protein (Fragment) OS=Escherichia coli GN=fimC PE=3 SV=1	ECOLX	0	19.61	10	38.33
219	tr|D2SXB8|D2SXB8_ECOLX	Type 1 fimbrial chaperone protein (Fragment) OS=Escherichia coli GN=fimC PE=3 SV=1	ECOLX	0	19.61	10	38.33
219	tr|D2SXA8|D2SXA8_ECOLX	Type 1 fimbrial chaperone protein (Fragment) OS=Escherichia coli GN=fimC PE=3 SV=1	ECOLX	0	19.61	10	38.33
219	tr|D2SXA4|D2SXA4_ECOLX	Type 1 fimbrial chaperone protein (Fragment) OS=Escherichia coli GN=fimC PE=3 SV=1	ECOLX	0	19.61	10	38.33
219	tr|D2SX93|D2SX93_ECOLX	Type 1 fimbrial chaperone protein (Fragment) OS=Escherichia coli GN=fimC PE=3 SV=1	ECOLX	0	19.61	10	38.33
219	tr|D2SX89|D2SX89_ECOLX	Type 1 fimbrial chaperone protein (Fragment) OS=Escherichia coli GN=fimC PE=3 SV=1	ECOLX	0	19.61	10	38.33
219	tr|D2SX71|D2SX71_ECOLX	Type 1 fimbrial chaperone protein (Fragment) OS=Escherichia coli GN=fimC PE=3 SV=1	ECOLX	0	19.61	10	38.33
219	tr|D2SX58|D2SX58_ECOLX	Type 1 fimbrial chaperone protein (Fragment) OS=Escherichia coli GN=fimC PE=3 SV=1	ECOLX	0	19.61	10	38.33
219	tr|D2SX46|D2SX46_ECOLX	Type 1 fimbrial chaperone protein (Fragment) OS=Escherichia coli GN=fimC PE=3 SV=1	ECOLX	0	19.61	10	38.33
219	tr|D2SX33|D2SX33_ECOLX	Type 1 fimbrial chaperone protein (Fragment) OS=Escherichia coli GN=fimC PE=3 SV=1	ECOLX	0	19.61	10	38.33
219	tr|D2SX21|D2SX21_ECOLX	Type 1 fimbrial chaperone protein (Fragment) OS=Escherichia coli GN=fimC PE=3 SV=1	ECOLX	0	19.61	10	38.33
219	tr|D2SX14|D2SX14_ECOLX	Type 1 fimbrial chaperone protein (Fragment) OS=Escherichia coli GN=fimC PE=3 SV=1	ECOLX	0	19.61	10	38.33
[truncated: 14,898 more rows]

## Sheet: Prot_HMx_28_A
Protein Number	Representative Accession	Name	Species	Unused ProtScore	Total ProtScore	Ambiguous Accessions	Confident Peptides	%Seq Cov - peptides >95% conf
1	tr|C3TRK2|C3TRK2_ECOLX	Chaperone protein DnaK OS=Escherichia coli GN=dnaK PE=2 SV=1	ECOLX	76.15	76.15	5	41	68.3
2	tr|J7QC24|J7QC24_ECOLX	Isoleucine--tRNA ligase OS=Escherichia coli GN=ileS PE=3 SV=1	ECOLX	67.27	67.27	17	34	40.6
3	tr|Q53ZW4|Q53ZW4_ECOLX	Flagellin OS=Escherichia coli GN=fliC PE=3 SV=1	ECOLX	64.5	64.5	2	47	86.9
4	sp|P04264|K2C1_HUMAN	Keratin, type II cytoskeletal 1 OS=Homo sapiens GN=KRT1 PE=1 SV=6	HUMAN	62.55	62.55	1	33	49
5	Contig1899_ORF	Contig1899_ORF	Histomonas	62.27	62.28	1	33	59.3
6	tr|A0A1M2TEM9|A0A1M2TEM9_ECOLX	Oligopeptide ABC transporter substrate-binding protein OppA OS=Escherichia coli GN=BK409_13720 PE=4 SV=1	ECOLX	61.43	61.46	2	36	77.4
7	tr|C3SHQ8|C3SHQ8_ECOLX	Extracellular solute-binding protein family 1 OS=Escherichia coli GN=malE PE=4 SV=1	ECOLX	59.36	59.36	3	40	72.5
8	tr|W8T8G2|W8T8G2_ECOLX	Phosphoenolpyruvate carboxykinase (ATP) OS=Escherichia coli GN=pckA PE=3 SV=1	ECOLX	58.35	58.38	12	29	56.5
9	Contig1151_ORF	Contig1151_ORF	Histomonas	57.94	57.94	1	32	69.2
10	tr|Q7DL18|Q7DL18_ECOLX	Aldehyde-alcohol dehydrogenase OS=Escherichia coli GN=adhE PE=3 SV=1	ECOLX	57.84	57.9	10	28	40.4
11	tr|W8T8E9|W8T8E9_ECOLX	Alpha-1,4 glucan phosphorylase OS=Escherichia coli GN=WR15_03030 PE=3 SV=1	ECOLX	56.27	56.27	17	29	39.9
12	tr|E2D2R2|E2D2R2_ECOLX	Alcohol dehydrogenase OS=Escherichia coli GN=yqhD PE=4 SV=1	ECOLX	55.31	55.31	6	35	73.6
13	tr|E2QDR0|E2QDR0_ECOLX	Phosphoglycerate kinase OS=Escherichia coli GN=pgk PE=3 SV=1	ECOLX	55	55.02	3	32	79.1
14	tr|C3T6W2|C3T6W2_ECOLX	Glyceraldehyde-3-phosphate dehydrogenase OS=Escherichia coli GN=gapA PE=3 SV=1	ECOLX	54.7	54.72	5	37	78
15	sp|P02769|ALBU_BOVIN	Serum albumin OS=Bos taurus GN=ALB PE=1 SV=4	BOVIN	51.52	51.52	1	26	50.1
16	tr|A0A0K4X7T8|A0A0K4X7T8_ECOLX	Phosphoribosylformylglycinamidine synthase OS=Escherichia coli GN=purL PE=3 SV=1	ECOLX	49.2	49.2	19	24	25.4
17	tr|C3SQS7|C3SQS7_ECOLX	Elongation factor G OS=Escherichia coli GN=fusA1 PE=3 SV=1	ECOLX	49.14	49.14	5	25	50.7
18	Contig1014_ORF	Contig1014_ORF	Histomonas	48.61	48.62	1	27	37.8
19	tr|J7QYI7|J7QYI7_ECOLX	Glucose-6-phosphate isomerase OS=Escherichia coli GN=pgi PE=3 SV=1	ECOLX	48.44	48.46	11	26	50.5
20	tr|Q2TL68|Q2TL68_ECOLX	Pyruvate kinase OS=Escherichia coli GN=pykF PE=3 SV=1	ECOLX	48.33	48.36	8	26	57.5
21	tr|C3TRN2|C3TRN2_ECOLX	Transaldolase OS=Escherichia coli GN=talB PE=3 SV=1	ECOLX	48	48.07	7	25	79.2
22	tr|C3TPM7|C3TPM7_ECOLX	Elongation factor Ts OS=Escherichia coli GN=tsf PE=1 SV=1	ECOLX	47.59	47.62	3	27	78.1
23	tr|J7R9V6|J7R9V6_ECOLX	Elongation factor Tu OS=Escherichia coli GN=tufA PE=1 SV=1	ECOLX	47.34	47.45	7	25	65.8
24	Contig1013_ORF	Contig1013_ORF	Histomonas	47.3	47.34	1	24	47
25	tr|C3SX72|C3SX72_ECOLX	Enolase OS=Escherichia coli GN=eno PE=3 SV=1	ECOLX	46.51	46.6	1	31	72
26	tr|J7QAE7|J7QAE7_ECOLX	ABC transporter substrate-binding protein OS=Escherichia coli GN=dppA PE=4 SV=1	ECOLX	45.44	45.45	14	24	53.5
27	tr|Q9ETJ7|Q9ETJ7_ECOLX	6-phosphogluconate dehydrogenase, decarboxylating OS=Escherichia coli GN=gnd PE=3 SV=1	ECOLX	44.34	44.36	62	22	56.2
28	Contig449_ORF	Contig449_ORF	Histomonas	43.47	43.48	1	24	67.7
29	Contig1297_ORF	Contig1297_ORF	Histomonas	42.26	42.28	1	21	58.3
30	tr|J7Q825|J7Q825_ECOLX	Cystine ABC transporter substrate-binding protein OS=Escherichia coli GN=fliY PE=3 SV=1	ECOLX	41.67	41.68	24	23	78.2
31	tr|E2QQ11|E2QQ11_ECOLX	Serine hydroxymethyltransferase OS=Escherichia coli GN=glyA PE=3 SV=1	ECOLX	40.59	40.59	12	20	54.7
32	tr|C3SVG7|C3SVG7_ECOLX	Class II fructose-bisphosphate aldolase OS=Escherichia coli GN=fba PE=3 SV=1	ECOLX	40.42	40.43	3	24	78.8
33	tr|W8SS35|W8SS35_ECOLX	Phosphoserine aminotransferase OS=Escherichia coli GN=serC PE=3 SV=1	ECOLX	38.93	38.93	17	19	54.7
34	tr|W8SQE5|W8SQE5_ECOLX	Molybdate ABC transporter substrate-binding protein OS=Escherichia coli GN=modA PE=4 SV=1	ECOLX	38.04	38.05	10	21	69.3
35	tr|A0A1S0WR49|A0A1S0WR49_ECOLX	Peptidase B OS=Escherichia coli GN=pepB PE=3 SV=1	ECOLX	37.98	38.03	6	19	51.5
36	tr|W8T6Y0|W8T6Y0_ECOLX	Bifunctional purine biosynthesis protein PurH OS=Escherichia coli GN=purH PE=3 SV=1	ECOLX	36.71	36.74	20	19	43.7
37	tr|A0A037YML7|A0A037YML7_ECOLX	Glycerophosphodiester phosphodiesterase OS=Escherichia coli GN=glpQ PE=4 SV=1	ECOLX	36.48	36.48	4	21	60.1
38	tr|C3TQB2|C3TQB2_ECOLX	Pyruvate dehydrogenase E1 component OS=Escherichia coli GN=aceE PE=4 SV=1	ECOLX	36.25	36.26	11	19	25.1
39	Contig1024_ORF	Contig1024_ORF	Histomonas	36.2	36.21	1	17	29.2
40	Contig601_ORF	Contig601_ORF	Histomonas	35.83	35.86	1	20	61
41	Contig1384_ORF	Contig1384_ORF	Histomonas	35.73	35.78	1	21	54.2
42	sp|P13645|K1C10_HUMAN	Keratin, type I cytoskeletal 10 OS=Homo sapiens GN=KRT10 PE=1 SV=6	HUMAN	35.64	35.73	1	21	37.1
43	tr|C3TDJ2|C3TDJ2_ECOLX	Putrescine-binding periplasmic protein OS=Escherichia coli GN=potD PE=3 SV=1	ECOLX	35.28	35.3	11	19	53.2
44	Contig966_ORF	Contig966_ORF	Histomonas	35.16	35.24	1	18	51.6
45	tr|A0A037YE18|A0A037YE18_ECOLX	Putative receptor OS=Escherichia coli GN=yncE PE=4 SV=1	ECOLX	35.06	35.11	1	19	54.7
46	tr|E2D2R3|E2D2R3_ECOLX	2,5-didehydrogluconate reductase OS=Escherichia coli GN=dkgA PE=4 SV=1	ECOLX	34.64	34.74	8	19	60.7
47	tr|E2QJB4|E2QJB4_ECOLX	Formate C-acetyltransferase OS=Escherichia coli GN=pflB PE=4 SV=1	ECOLX	34.61	34.67	13	16	27.6
48	Contig1102_ORF	Contig1102_ORF	Histomonas	34.46	34.62	1	17	37.8
49	Contig764_ORF	Contig764_ORF	Histomonas	34.25	34.29	1	16	32.8
50	tr|Q5DXY6|Q5DXY6_ECOLX	Aminoacyl-histidine dipeptidase OS=Escherichia coli GN=pepD PE=4 SV=1	ECOLX	33.96	34.01	20	18	48
51	tr|E2QHG9|E2QHG9_ECOLX	Alkyl hydroperoxide reductase OS=Escherichia coli GN=ahpF PE=3 SV=1	ECOLX	33.64	33.69	17	18	45.1
52	sp|P35908|K22E_HUMAN	Keratin, type II cytoskeletal 2 epidermal OS=Homo sapiens GN=KRT2 PE=1 SV=2	HUMAN	33.61	41.12	1	21	31.9
53	tr|W8SWX2|W8SWX2_ECOLX	4-deoxy-L-threo-5-hexosulose-uronate ketol-isomerase OS=Escherichia coli GN=kduI PE=3 SV=1	ECOLX	33.53	33.58	4	18	61.5
54	tr|C3THM2|C3THM2_ECOLX	Glutamine ABC transporter substrate-binding protein GlnH OS=Escherichia coli GN=glnH PE=3 SV=1	ECOLX	32.17	32.17	4	19	66.5
55	tr|C3TID7|C3TID7_ECOLX	2,3-bisphosphoglycerate-dependent phosphoglycerate mutase OS=Escherichia coli GN=gpmA PE=3 SV=1	ECOLX	32	32	3	16	54.8
56	tr|J7QDD5|J7QDD5_ECOLX	Arginine 3rd transport system periplasmic binding protein OS=Escherichia coli GN=artI PE=3 SV=1	ECOLX	31.81	31.84	3	17	66.7
57	tr|B7TYI0|B7TYI0_ECOLX	Phosphate-binding protein PstS OS=Escherichia coli GN=pstS PE=3 SV=1	ECOLX	31.75	31.78	8	16	58.4
58	Contig1276_ORF	Contig1276_ORF	Histomonas	31.51	31.55	1	16	53.1
59	tr|C3SL97|C3SL97_ECOLX	ATP synthase subunit alpha OS=Escherichia coli GN=atpA PE=3 SV=1	ECOLX	31.22	31.29	2	15	32.9
60	tr|C3SJ37|C3SJ37_ECOLX	Triosephosphate isomerase OS=Escherichia coli GN=tpiA PE=3 SV=1	ECOLX	31.21	31.24	10	17	73.7
61	tr|J7QIY1|J7QIY1_ECOLX	Xaa-Pro dipeptidase OS=Escherichia coli GN=pepQ PE=3 SV=1	ECOLX	31.18	31.25	18	15	46.1
62	Contig1481_ORF	Contig1481_ORF	Histomonas	31.11	31.14	1	15	45.9
63	tr|C3TQA2|C3TQA2_ECOLX	Dihydrolipoyl dehydrogenase OS=Escherichia coli GN=lpdA PE=1 SV=1	ECOLX	31.03	31.09	8	15	38.2
64	tr|J7R3D6|J7R3D6_ECOLX	Flagellar hook-associated protein 1 OS=Escherichia coli GN=flgK PE=3 SV=1	ECOLX	31.02	31.1	25	17	41.7
65	tr|J7QDK2|J7QDK2_ECOLX	Aminotransferase OS=Escherichia coli GN=aspC PE=3 SV=1	ECOLX	30.68	30.82	14	15	46.5
66	tr|A0A1M2PDG3|A0A1M2PDG3_ECOLX	D-ribose ABC transporter substrate-binding protein RbsB OS=Escherichia coli GN=BK409_02310 PE=4 SV=1	ECOLX	30.57	30.61	6	29	65.5
67	tr|A0A024L095|A0A024L095_ECOLX	Methionine--tRNA ligase OS=Escherichia coli GN=metG PE=3 SV=1	ECOLX	30.49	30.65	18	16	26.9
68	tr|A0A1X1LYD5|A0A1X1LYD5_ECOLX	Leucine--tRNA ligase OS=Escherichia coli GN=leuS PE=3 SV=1	ECOLX	29.51	29.58	19	15	22.4
69	tr|A0A1Y2Y729|A0A1Y2Y729_ECOLX	Trigger factor OS=Escherichia coli GN=tig PE=3 SV=1	ECOLX	29.42	29.47	12	15	29.2
70	tr|J7R8P1|J7R8P1_ECOLX	Transketolase OS=Escherichia coli GN=tktA PE=3 SV=1	ECOLX	29.13	29.2	17	14	27.1
71	tr|C3TPQ0|C3TPQ0_ECOLX	2,3,4,5-tetrahydropyridine-2,6-dicarboxylate N-succinyltransferase OS=Escherichia coli GN=dapD PE=3 SV=1	ECOLX	28.93	28.94	8	16	51.8
72	Contig2112_ORF	Contig2112_ORF	Histomonas	28.92	28.95	1	15	45.5
73	Contig2122_ORF	Contig2122_ORF	Histomonas	28.5	47.6	1	28	55.7
74	tr|E2QP16|E2QP16_ECOLX	D-galactose ABC transporter, substrate-binding protein OS=Escherichia coli GN=mglB PE=4 SV=1	ECOLX	28.43	28.5	9	15	50.6
75	tr|C3T220|C3T220_ECOLX	Histidine ABC transporter, substrate-binding periplasmic protein OS=Escherichia coli GN=hisJ PE=3 SV=1	ECOLX	28.34	28.37	10	15	69.6
76	tr|C3TIH5|C3TIH5_ECOLX	Protein TolB OS=Escherichia coli GN=tolB PE=3 SV=1	ECOLX	28.32	28.35	9	18	44.2
77	Contig362_ORF	Contig362_ORF	Histomonas	26.97	26.97	1	13	50.2
78	Contig2119_ORF	Contig2119_ORF	Histomonas	26.94	26.94	1	12	27
79	tr|A0A167E5G8|A0A167E5G8_ECOLX	Glucose-1-phosphatase/inositol phosphatase OS=Escherichia coli GN=agp PE=4 SV=1	ECOLX	26.93	26.93	9	15	51.6
80	tr|C3TLA5|C3TLA5_ECOLX	Adenylate kinase OS=Escherichia coli GN=adk PE=3 SV=1	ECOLX	26.65	26.65	13	15	49.5
81	tr|C3TGB2|C3TGB2_ECOLX	30S ribosomal protein S1 OS=Escherichia coli GN=rpsA PE=3 SV=1	ECOLX	26.14	26.15	3	14	29.4
82	tr|C3SRV3|C3SRV3_ECOLX	Malate dehydrogenase OS=Escherichia coli GN=mdh PE=3 SV=1	ECOLX	26	26	17	13	54.8
83	tr|A0A1Y2XUE9|A0A1Y2XUE9_ECOLX	Flagellar hook-associated protein 2 OS=Escherichia coli GN=AW059_03000 PE=3 SV=1	ECOLX	25.88	25.91	15	14	38.5
84	sp|P35527|K1C9_HUMAN	Keratin, type I cytoskeletal 9 OS=Homo sapiens GN=KRT9 PE=1 SV=3	HUMAN	25.59	25.68	1	15	25.5
85	tr|J7QF25|J7QF25_ECOLX	Pyruvate kinase OS=Escherichia coli GN=pykA PE=3 SV=1	ECOLX	25.5	25.57	13	14	34.6
86	tr|Q49P72|Q49P72_ECOLX	Membrane protein OS=Escherichia coli GN=ompA PE=3 SV=1	ECOLX	24.84	24.85	33	16	31.4
87	tr|C3SFD7|C3SFD7_ECOLX	Inorganic pyrophosphatase OS=Escherichia coli GN=ppa PE=3 SV=1	ECOLX	24.62	24.63	4	12	68.2
88	tr|W8TPS1|W8TPS1_ECOLX	Isocitrate dehydrogenase [NADP] OS=Escherichia coli GN=icd PE=4 SV=1	ECOLX	24.57	24.64	59	13	36.1
89	tr|C3TGI7|C3TGI7_ECOLX	Serine--tRNA ligase OS=Escherichia coli GN=serS PE=3 SV=1	ECOLX	24.28	24.34	6	13	31.9
90	tr|W8SZ23|W8SZ23_ECOLX	Membrane-associated peptidase OS=Escherichia coli GN=pqqL PE=3 SV=1	ECOLX	24	24.09	18	11	15
91	tr|J7QEK1|J7QEK1_ECOLX	Mannose-6-phosphate isomerase OS=Escherichia coli GN=manA PE=3 SV=1	ECOLX	24	24	16	12	40.1
92	Contig1569_ORF	Contig1569_ORF	Histomonas	23.99	24.05	1	12	34.4
93	tr|C3TJX7|C3TJX7_ECOLX	Alkyl hydroperoxide reductase OS=Escherichia coli GN=ahpC PE=4 SV=1	ECOLX	23.96	23.98	1	14	59.9
94	tr|W8SPA8|W8SPA8_ECOLX	Flagellar biosynthesis protein FlgL OS=Escherichia coli GN=flgL PE=4 SV=1	ECOLX	23.48	23.5	10	11	38.8
95	tr|M1JJL3|M1JJL3_ECOLX	Asparaginase II (Fragment) OS=Escherichia coli PE=3 SV=1	ECOLX	23.42	23.45	23	12	52.8
96	tr|J7QND8|J7QND8_ECOLX	Glutamine--tRNA ligase OS=Escherichia coli GN=glnS PE=3 SV=1	ECOLX	23.39	23.44	15	11	24.5
97	Contig1646_ORF	Contig1646_ORF	Histomonas	23.21	23.22	1	12	44.7
98	contig01675_LP_ORF	contig01675_LP_ORF	Histomonas	23.1	23.15	2	13	36.1
99	tr|A0A0A0GWQ8|A0A0A0GWQ8_ECOLX	Phosphoribosylamine--glycine ligase OS=Escherichia coli GN=purD PE=3 SV=1	ECOLX	22.13	22.14	2	11	36.4
100	tr|W8T4H1|W8T4H1_ECOLX	Glucans biosynthesis protein G OS=Escherichia coli GN=mdoG PE=3 SV=1	ECOLX	22	22.05	24	12	30
101	Contig9_ORF	Contig9_ORF	Histomonas	21.93	21.97	1	11	21.8
102	Contig108_ORF	Contig108_ORF	Histomonas	21.73	21.76	1	10	22.1
103	Contig1193_ORF	Contig1193_ORF	Histomonas	21.61	21.65	1	11	29.5
104	tr|A0A1Y0QYN3|A0A1Y0QYN3_ECOLX	Histidinol dehydrogenase OS=Escherichia coli GN=hisD PE=3 SV=1	ECOLX	21.46	21.49	22	10	28.3
105	tr|W8SZW5|W8SZW5_ECOLX	2-dehydro-3-deoxygluconokinase OS=Escherichia coli GN=kdgK PE=4 SV=1	ECOLX	21.42	21.47	24	11	39.8
106	tr|W8TQQ2|W8TQQ2_ECOLX	ABC transporter arginine-binding protein 1 OS=Escherichia coli GN=artJ PE=3 SV=1	ECOLX	21.17	21.19	16	13	63.4
107	sp|000001|iRT_iRT	iRT OS=iRT	iRT	20.84	20.86	1	10	93.3
108	tr|J7QFY9|J7QFY9_ECOLX	Histidine ABC transporter substrate-binding protein HisJ OS=Escherichia coli GN=argT PE=3 SV=1	ECOLX	20.78	20.86	7	11	54.2
109	tr|C3SVM7|C3SVM7_ECOLX	D-3-phosphoglycerate dehydrogenase OS=Escherichia coli GN=serA_1 PE=3 SV=1	ECOLX	20.7	20.78	9	11	34.4
110	tr|C3SZ02|C3SZ02_ECOLX	Autonomous glycyl radical cofactor OS=Escherichia coli GN=yfiD PE=3 SV=1	ECOLX	20.61	21.2	2	11	81.9
111	tr|C3T5W7|C3T5W7_ECOLX	2-keto-3-deoxygluconate 6-phosphate aldolase OS=Escherichia coli GN=eda PE=4 SV=1	ECOLX	20.59	20.63	9	12	53
112	Contig2060_ORF	Contig2060_ORF	Histomonas	20.53	20.59	1	10	21.8
113	tr|J7Q8L8|J7Q8L8_ECOLX	Phosphate acetyltransferase OS=Escherichia coli GN=pta PE=3 SV=1	ECOLX	20.4	20.49	18	10	16.1
114	Contig1996_ORF	Contig1996_ORF	Histomonas	20.33	20.46	1	12	54.9
115	tr|A0A1M0WU60|A0A1M0WU60_ECOLX	Dihydroorotase OS=Escherichia coli GN=pyrC PE=3 SV=1	ECOLX	20.31	20.38	28	10	36.5
116	tr|E2QJ37|E2QJ37_ECOLX	Isocitrate lyase OS=Escherichia coli GN=aceA PE=4 SV=1	ECOLX	20.27	20.36	15	10	31.8
117	tr|E2QEJ9|E2QEJ9_ECOLX	Polyribonucleotide nucleotidyltransferase OS=Escherichia coli GN=pnp PE=3 SV=1	ECOLX	20.15	20.36	16	9	16
118	Contig122_ORF	Contig122_ORF	Histomonas	19.92	19.99	1	11	37.7
119	tr|A5YKJ6|A5YKJ6_ECOLX	Glutamate decarboxylase OS=Escherichia coli GN=gadB PE=3 SV=1	ECOLX	19.91	19.97	19	14	30
120	tr|A0A090J8H4|A0A090J8H4_ECOLX	D-hexose-6-phosphate epimerase-like protein OS=Escherichia coli GN=yeaD PE=4 SV=1	ECOLX	19.85	19.9	2	10	51
121	tr|C3SFP2|C3SFP2_ECOLX	50S ribosomal protein L9 OS=Escherichia coli GN=rplI PE=3 SV=1	ECOLX	19.79	19.87	1	11	71.1
122	tr|W8TW10|W8TW10_ECOLX	2-dehydro-3-deoxy-D-gluconate 5-dehydrogenase OS=Escherichia coli GN=kduD PE=4 SV=1	ECOLX	19.55	19.64	11	11	47.4
123	tr|W8T2I1|W8T2I1_ECOLX	Gamma-glutamyl phosphate reductase OS=Escherichia coli GN=proA PE=3 SV=1	ECOLX	19.36	19.39	37	10	25.7
124	tr|E2QFC5|E2QFC5_ECOLX	Lipoprotein OS=Escherichia coli GN=metQ PE=3 SV=1	ECOLX	19.25	19.28	6	10	55
125	tr|C3SMM7|C3SMM7_ECOLX	2,3-bisphosphoglycerate-independent phosphoglycerate mutase OS=Escherichia coli GN=gpmI PE=3 SV=1	ECOLX	19.21	19.27	20	11	26.5
126	Contig953_ORF	Contig953_ORF	Histomonas	19.11	19.18	1	13	68.8
127	tr|J7R761|J7R761_ECOLX	Glutathione oxidoreductase OS=Escherichia coli GN=gor PE=3 SV=1	ECOLX	19.03	19.08	19	10	31.1
128	Contig1046_ORF	Contig1046_ORF	Histomonas	18.94	18.98	1	9	21.3
129	tr|C3T282|C3T282_ECOLX	Acetate kinase OS=Escherichia coli GN=ackA PE=3 SV=1	ECOLX	18.88	18.9	6	10	40.3
130	tr|C3THL7|C3THL7_ECOLX	DNA protection during starvation protein OS=Escherichia coli GN=dps PE=3 SV=1	ECOLX	18.86	18.89	6	9	52.7
131	Contig1739_ORF	Contig1739_ORF	Histomonas	18.74	22.9	1	12	46.6
132	tr|C3T137|C3T137_ECOLX	Cysteine synthase OS=Escherichia coli GN=cysK PE=3 SV=1	ECOLX	18.68	18.71	5	9	42.4
133	contig03219_LP_ORF	contig03219_LP_ORF	Histomonas	18.57	18.65	2	10	35.2
134	tr|C3T0C7|C3T0C7_ECOLX	4-hydroxy-tetrahydrodipicolinate synthase OS=Escherichia coli GN=dapA PE=3 SV=1	ECOLX	18.35	18.41	10	9	47.9
135	tr|A0A1V2G0N1|A0A1V2G0N1_ECOLX	Glutamate/aspartate ABC transporter substrate-binding protein OS=Escherichia coli GN=BW690_14775 PE=4 SV=1	ECOLX	18.26	18.41	18	11	40.4
136	tr|W8T0P9|W8T0P9_ECOLX	Aminopeptidase OS=Escherichia coli GN=pepN PE=4 SV=1	ECOLX	18.26	18.38	13	10	14.1
137	Contig228_ORF	Contig228_ORF	Histomonas	18.2	18.29	1	9	25
138	tr|W8U1U7|W8U1U7_ECOLX	Oligopeptidase A OS=Escherichia coli GN=prlC PE=3 SV=1	ECOLX	18.13	18.25	26	9	14.7
139	tr|J7R297|J7R297_ECOLX	6-phosphogluconolactonase OS=Escherichia coli GN=ybhE PE=3 SV=1	ECOLX	18.01	18.09	19	9	42.3
140	Contig1090_ORF	Contig1090_ORF	Histomonas	17.99	18.14	1	9	19.6
141	tr|C3SE47|C3SE47_ECOLX	Purine nucleoside phosphorylase DeoD-type OS=Escherichia coli GN=deoD PE=3 SV=1	ECOLX	17.84	17.98	3	9	46.9
142	Contig1382_ORF	Contig1382_ORF	Histomonas	17.73	17.84	1	8	18.5
143	tr|E2QEK3|E2QEK3_ECOLX	Translation initiation factor IF-2 OS=Escherichia coli GN=infB PE=3 SV=1	ECOLX	17.63	17.71	16	9	10.5
144	Contig2123_ORF	Contig2123_ORF	Histomonas	17.51	29.16	1	15	30.3
145	tr|C3SYQ7|C3SYQ7_ECOLX	50S ribosomal protein L19 OS=Escherichia coli GN=rplS PE=1 SV=1	ECOLX	17.47	17.51	2	11	61.7
146	tr|C3TFR2|C3TFR2_ECOLX	3-hydroxydecanoyl-[acyl-carrier-protein] dehydratase OS=Escherichia coli GN=fabA PE=3 SV=1	ECOLX	17.3	17.32	7	9	48.8
147	tr|C3SS35|C3SS35_ECOLX	Glutamate synthase large subunit OS=Escherichia coli GN=gltB PE=4 SV=1	ECOLX	17.23	17.35	60	8	6.9
148	Contig2019_ORF	Contig2019_ORF	Histomonas	17.13	17.21	1	9	69.4
149	Contig1279_ORF	Contig1279_ORF	Histomonas	17.08	17.28	1	8	22
150	tr|C3SZ77|C3SZ77_ECOLX	Pyridoxine 5'-phosphate synthase OS=Escherichia coli GN=pdxJ PE=3 SV=1	ECOLX	17.06	17.09	23	8	55.6
151	tr|W8SWJ0|W8SWJ0_ECOLX	Aldo-keto reductase OS=Escherichia coli GN=yghZ PE=4 SV=1	ECOLX	17.01	17.07	8	9	35
152	tr|W8T5K0|W8T5K0_ECOLX	Glycine dehydrogenase (decarboxylating) OS=Escherichia coli GN=gcvP PE=3 SV=1	ECOLX	16.8	16.91	51	8	10.1
153	Contig1727_ORF	Contig1727_ORF	Histomonas	16.66	16.74	1	8	20
154	tr|C3SQP2|C3SQP2_ECOLX	Peptidyl-prolyl cis-trans isomerase OS=Escherichia coli GN=fkpA PE=3 SV=1	ECOLX	16.52	16.57	5	8	35.9
155	tr|C3T982|C3T982_ECOLX	Putative periplasmic protein OS=Escherichia coli GN=ydgH PE=4 SV=1	ECOLX	16.41	16.52	15	9	37.6
156	tr|A0A1X9TLX5|A0A1X9TLX5_ECOLX	Histidinol-phosphate aminotransferase OS=Escherichia coli GN=hisC PE=3 SV=1	ECOLX	16.37	16.47	29	8	27.3
157	Contig357_ORF	Contig357_ORF	Histomonas	16.34	16.38	1	9	31.3
158	tr|C3SR17|C3SR17_ECOLX	50S ribosomal protein L6 OS=Escherichia coli GN=rplF PE=1 SV=1	ECOLX	16.32	16.36	6	9	50.3
159	tr|W8U164|W8U164_ECOLX	Aldehyde dehydrogenase OS=Escherichia coli GN=aldA PE=3 SV=1	ECOLX	16.21	16.29	35	8	18.8
160	tr|C3TPL7|C3TPL7_ECOLX	Ribosome-recycling factor OS=Escherichia coli GN=frr PE=3 SV=1	ECOLX	16.17	16.17	6	8	56.8
161	tr|C3T8H7|C3T8H7_ECOLX	Superoxide dismutase OS=Escherichia coli GN=sodB PE=3 SV=1	ECOLX	16.16	16.24	8	9	62.2
162	contig04197_HP_ORF	contig04197_HP_ORF	Histomonas	16.08	16.08	1	9	45.6
163	tr|J7R1G7|J7R1G7_ECOLX	Tyrosine--tRNA ligase OS=Escherichia coli GN=tyrS PE=3 SV=1	ECOLX	15.92	15.96	11	8	22.9
164	tr|A0A1U9SJK5|A0A1U9SJK5_ECOLX	OsmC family peroxiredoxin OS=Escherichia coli GN=BE957_16290 PE=4 SV=1	ECOLX	15.77	15.77	12	8	55.9
165	tr|E2QGH0|E2QGH0_ECOLX	UPF0234 protein YajQ OS=Escherichia coli GN=yajQ PE=3 SV=1	ECOLX	15.59	15.64	4	10	60.1
166	tr|E2QN19|E2QN19_ECOLX	Mannose-specific PTS system EIIAB component OS=Escherichia coli GN=manX_2 PE=4 SV=1	ECOLX	15.54	15.63	15	7	26.6
167	Contig1332_ORF	Contig1332_ORF	Histomonas	15.48	15.51	1	8	19.9
168	contig00991_HP_ORF	contig00991_HP_ORF	Histomonas	15.47	17.76	1	9	22.3
169	tr|C3SQZ7|C3SQZ7_ECOLX	50S ribosomal protein L24 OS=Escherichia coli GN=rplX PE=1 SV=1	ECOLX	15.37	15.43	3	8	65.4
170	tr|J7R086|J7R086_ECOLX	Chaperone SurA OS=Escherichia coli GN=surA PE=3 SV=1	ECOLX	15.27	15.43	15	8	22
171	tr|E2QLE1|E2QLE1_ECOLX	Deoxyribose-phosphate aldolase OS=Escherichia coli GN=deoC PE=3 SV=1	ECOLX	15.08	15.11	11	8	42.9
172	tr|J7QWU4|J7QWU4_ECOLX	ABC-type thiamine transport system, periplasmic component OS=Escherichia coli GN=tbpA PE=4 SV=1	ECOLX	14.95	15.03	21	7	29.4
173	tr|C3TDX2|C3TDX2_ECOLX	3-oxoacyl-[acyl-carrier-protein] synthase 2 OS=Escherichia coli GN=fabF PE=3 SV=1	ECOLX	14.9	14.95	10	8	32.7
174	tr|C3T122|C3T122_ECOLX	Glucose-specific PTS system EIIA component OS=Escherichia coli GN=crr PE=4 SV=1	ECOLX	14.84	14.89	6	9	53.3
175	Contig1098_ORF	Contig1098_ORF	Histomonas	14.69	14.76	1	7	14.9
176	tr|J7R3G4|J7R3G4_ECOLX	Malonyl CoA-acyl carrier protein transacylase OS=Escherichia coli GN=fabD PE=3 SV=1	ECOLX	14.65	14.69	16	9	36.9
177	tr|A0A0L1CBN4|A0A0L1CBN4_ECOLX	tRNA-modifying protein YgfZ OS=Escherichia coli GN=ygfZ PE=3 SV=1	ECOLX	14.62	14.7	16	8	29.4
178	tr|C3TPI7|C3TPI7_ECOLX	5-carboxymethyl-2-hydroxymuconate isomerase OS=Escherichia coli GN=skp PE=3 SV=1	ECOLX	14.53	14.57	2	8	49.1
179	tr|J7R7G1|J7R7G1_ECOLX	Chaperone protein ClpB OS=Escherichia coli GN=clpB PE=3 SV=1	ECOLX	14.45	14.55	14	8	11.9
180	Contig2183_ORF	Contig2183_ORF	Histomonas	14.44	14.49	5	8	27
181	tr|J7R592|J7R592_ECOLX	6-phospho-beta-glucosidase OS=Escherichia coli GN=bglA PE=3 SV=1	ECOLX	14.29	14.39	29	7	19.8
182	tr|V5UZV4|V5UZV4_ECOLX	Ribosomal L7 protein (Fragment) OS=Escherichia coli PE=3 SV=1	ECOLX	14.26	14.27	3	7	55
183	Contig1971_ORF	Contig1971_ORF	Histomonas	14.17	14.29	1	7	38.4
184	tr|C3TCN2|C3TCN2_ECOLX	DNA-binding protein OS=Escherichia coli GN=hns PE=3 SV=1	ECOLX	14.16	14.22	4	8	30.7
185	Contig290_ORF	Contig290_ORF	Histomonas	14.02	14.09	1	7	25.3
186	contig04504_LP_ORF	contig04504_LP_ORF	Histomonas	14.02	14.02	1	8	55.6
187	tr|E2QI20|E2QI20_ECOLX	Uridine phosphorylase OS=Escherichia coli GN=udp PE=3 SV=1	ECOLX	14.01	14.05	10	7	43.3
188	tr|C3SL27|C3SL27_ECOLX	D-ribose pyranase OS=Escherichia coli GN=rbsD PE=3 SV=1	ECOLX	14	14	14	8	55.9
189	Contig857_ORF	Contig857_ORF	Histomonas	13.91	13.98	1	7	50
190	tr|C3SIC2|C3SIC2_ECOLX	50S ribosomal protein L1 OS=Escherichia coli GN=rplA PE=3 SV=1	ECOLX	13.79	13.87	4	7	40.2
191	Contig2045_ORF	Contig2045_ORF	Histomonas	13.77	13.95	1	8	57.2
192	tr|C3TBH7|C3TBH7_ECOLX	Thiol peroxidase OS=Escherichia coli GN=tpx PE=3 SV=1	ECOLX	13.77	13.8	8	7	58.9
193	tr|C3SKQ2|C3SKQ2_ECOLX	Transcription termination factor Rho OS=Escherichia coli GN=rho PE=3 SV=1	ECOLX	13.75	13.88	5	7	22.4
194	Contig196_ORF	Contig196_ORF	Histomonas	13.7	13.9	1	8	21.6
195	tr|A0A1Q6AFU5|A0A1Q6AFU5_ECOLX	Asparagine--tRNA ligase OS=Escherichia coli GN=asnS PE=3 SV=1	ECOLX	13.68	13.84	9	7	17.2
196	tr|E2QI48|E2QI48_ECOLX	Thiol:disulfide interchange protein OS=Escherichia coli GN=dsbA PE=3 SV=1	ECOLX	13.36	13.44	9	7	33.6
197	tr|Q8RKD9|Q8RKD9_ECOLX	Periplasmic phosphoanhydride phosphohydrolase OS=Escherichia coli GN=appA PE=4 SV=1	ECOLX	13.31	13.49	18	7	21.8
198	Contig423_ORF	Contig423_ORF	Histomonas	13.26	13.48	1	7	25.7
199	Contig1659_ORF	Contig1659_ORF	Histomonas	13.22	13.26	1	8	35.4
200	tr|A0A0X5FSQ6|A0A0X5FSQ6_ECOLX	Oxidoreductase OS=Escherichia coli GN=BE963_08090 PE=4 SV=1	ECOLX	13.19	13.31	23	6	19.7
201	tr|A0A1V2SVX9|A0A1V2SVX9_ECOLX	Alanine--tRNA ligase (Fragment) OS=Escherichia coli GN=BET08_25800 PE=3 SV=1	ECOLX	13.18	13.33	33	7	18
202	Contig1058_ORF	Contig1058_ORF	Histomonas	13.02	13.21	1	7	17.1
203	Contig80_ORF	Contig80_ORF	Histomonas	12.92	13.11	1	7	15.4
204	tr|C3SKY2|C3SKY2_ECOLX	Putative 2-component regulator OS=Escherichia coli GN=yifE PE=4 SV=1	ECOLX	12.9	12.99	2	7	55.4
205	tr|J7Q9Y1|J7Q9Y1_ECOLX	ABC transporter maintaining OM lipid asymmetry, periplasmic binding protein OS=Escherichia coli GN=yrbC PE=4 SV=1	ECOLX	12.84	13.01	2	7	28.4
206	tr|A0A094VLP5|A0A094VLP5_ECOLX	Dihydropteridine reductase OS=Escherichia coli GN=nfsB PE=4 SV=1	ECOLX	12.76	12.87	10	7	35.9
207	tr|C3T3H7|C3T3H7_ECOLX	50S ribosomal protein L25 OS=Escherichia coli GN=rplY PE=1 SV=1	ECOLX	12.6	12.67	3	6	74.5
208	Contig1576_ORF	Contig1576_ORF	Histomonas	12.57	12.72	1	7	19.9
209	Contig1788_ORF	Contig1788_ORF	Histomonas	12.54	12.62	1	7	28.6
210	Contig804_ORF	Contig804_ORF	Histomonas	12.51	12.56	1	7	54.1
211	tr|C3SQW7|C3SQW7_ECOLX	50S ribosomal protein L22 OS=Escherichia coli GN=rplV PE=1 SV=1	ECOLX	12.27	12.34	2	7	60.9
212	tr|C3TIL0|C3TIL0_ECOLX	Succinate--CoA ligase [ADP-forming] subunit alpha OS=Escherichia coli GN=sucD PE=3 SV=1	ECOLX	12.15	12.21	8	7	29.1
213	Contig803_ORF	Contig803_ORF	Histomonas	12.1	12.11	1	6	34.2
214	tr|J7RA85|J7RA85_ECOLX	High-affinity amino acid transport system periplasmic binding protein OS=Escherichia coli GN=livJ PE=4 SV=1	ECOLX	12.06	12.16	24	6	16.1
215	tr|C3TIG7|C3TIG7_ECOLX	Peptidoglycan-associated lipoprotein OS=Escherichia coli GN=pal PE=3 SV=1	ECOLX	12.05	12.06	8	6	38.2
[truncated: 617 more rows]

## Sheet: Ambiguous Accessions_HMx_28_A
Protein Number	Accession	Name	Species	Unused Score	Total Score	Confident Peptides(95%)	%Seq Cov - peptides >95% conf
[truncated: 11,208 more rows]

[truncated: 11 more sheets: Prot_HMx_28_B, Ambiguous Accessions_HMx_28_B, Prot_HMx_28_C, Ambiguous Accessions_HMx_28_C, Prot_HMx_319_A, Ambiguous Accessions_HMx_319_A, Prot_HMx_319_B, Ambiguous Accessions_HMx_319_B, Prot_HMx_319_C, Ambiguous Accessions_HMx_319_C, Contigs-accessions]
