# Supplementary material for: Molecular characterization of Histomonas meleagridis exoproteome with emphasis on protease secretion and parasite-bacteria interaction
Source: PLoS One. 2019 Feb 26;14(2):e0212429. doi: 10.1371/journal.pone.0212429 (PMC6391000; doi:10.1371/journal.pone.0212429)
Supplement: S3 Table — The file contains two folders. Folder named “Protein abundances incl. t-test” contains detailed output of the statistical analysis including absolute and relative abundances as well as p-values for all quantified proteins. Folder named “Peptide abundances” contains a list of unique peptides used for the quantification of each protein. Information on peptide sequence, peptide charge, mass (m/z), retention time and corresponding protein accession is given. All absolute peptide abundances are shown. (XLSX) [file pone.0212429.s003.xlsx]

## Sheet: Protein abundances incl t-test
Protein details			Protein abundance												Mean abundance of each biological replicate after log transformation						t-test (marked cutoffs p<0.05 and foldchange +/- 2)
ProteinNo	Accession	ProteinName	SWATH_HMx28a_a	SWATH_HMx28a_b	SWATH_HMx28b_a	SWATH_HMx28b_b	SWATH_HMx28c_a	SWATH_HMx28c_b	SWATH_HMx319a_a	SWATH_HMx319a_b	SWATH_HMx319b_a	SWATH_HMx319b_b	SWATH_HMx319c_a	SWATH_HMx319c_b	HMx28a	HMx28b	HMx28c	HMx319a	HMx319b	HMx319c	p-value	p-value FDR adjusted	Foldchange
1	J7QC24_ECOLX	Isoleucine--tRNA ligase	2.18925e+06	2.20132e+06	2.38268e+06	2.32967e+06	2.33439e+06	2.39599e+06	2.57458e+06	2.66393e+06	2.59059e+06	2.61451e+06	2.55113e+06	2.7082e+06	21.066	21.1679	21.1734	21.3205	21.3115	21.3258	0.00644595	0.0208401	1.13564
2	A0A094VV11_ECOLX	Phosphoribosylformylglycinamidine synthase	1.19156e+06	1.30931e+06	1.25149e+06	1.3178e+06	1.28087e+06	1.28334e+06	1.67233e+06	1.67931e+06	1.72196e+06	1.74167e+06	1.85503e+06	1.82616e+06	20.2524	20.2925	20.2901	20.6764	20.7238	20.8117	0.000387015	0.00410129	1.37459
3	Q7DL18_ECOLX	Aldehyde-alcohol dehydrogenase	2.1407e+06	2.12953e+06	3.3298e+06	3.33201e+06	2.59711e+06	2.49376e+06	3.4903e+06	3.59765e+06	3.93328e+06	3.96633e+06	3.25828e+06	3.31896e+06	21.0259	21.6675	21.2792	21.7568	21.9133	21.649	0.0901236	0.140622	1.36495
4	C3TRK2_ECOLX	Chaperone protein DnaK	3.72608e+06	3.71974e+06	4.25191e+06	4.20587e+06	3.75191e+06	3.65904e+06	4.17985e+06	4.25715e+06	4.56091e+06	4.51255e+06	3.88305e+06	3.99388e+06	21.828	22.0118	21.8211	22.0082	22.1132	21.9091	0.224747	0.293131	1.08914
5	W8T8E9_ECOLX	Alpha-1,4 glucan phosphorylase	1.52203e+06	1.47962e+06	1.94712e+06	1.93633e+06	1.85747e+06	1.80735e+06	807223	799673	748201	807274	835063	841116	20.5172	20.8889	20.8052	19.6158	19.5679	19.6767	0.000670238	0.00581127	-2.16886
6	Contig1899	Contig1899_ORF	8.90738e+06	8.80334e+06	7.68856e+06	7.4441e+06	9.08739e+06	8.88384e+06	8.50743e+06	8.19955e+06	7.88837e+06	7.76532e+06	7.11782e+06	6.93656e+06	23.0781	22.851	23.0991	22.9937	22.9	22.7444	0.293734	0.369225	-1.09432
7	E2QJB4_ECOLX	Formate C-acetyltransferase	1.80343e+06	1.81249e+06	2.44419e+06	2.45643e+06	2.09432e+06	2.12164e+06	2.68377e+06	2.70835e+06	3.49624e+06	3.57473e+06	2.73637e+06	2.75471e+06	20.7859	21.2245	21.0074	21.3624	21.7534	21.3886	0.0502226	0.0909767	1.40984
8	Q53ZW4_ECOLX	Flagellin	1.49123e+07	1.50493e+07	1.66597e+07	1.69544e+07	1.5142e+07	1.51976e+07	4.44848e+06	4.52372e+06	4.35799e+06	4.41519e+06	3.77722e+06	3.81729e+06	23.8366	24.0025	23.8547	22.097	22.0646	21.8565	3.28329e-05	0.00176077	-3.71122
9	A0A1M2TEM9_ECOLX	Oligopeptide ABC transporter substrate-binding protein OppA	1.74442e+07	1.74338e+07	1.50091e+07	1.45856e+07	1.19796e+07	1.62035e+07	9.05562e+06	6.40942e+06	8.97412e+06	8.90469e+06	9.18986e+06	9.11641e+06	24.0558	23.8187	23.7319	22.8611	23.0917	23.1258	0.00272597	0.012839	-1.79328
10	W8SZ23_ECOLX	Membrane-associated peptidase	366787	366732	335273	323041	354657	354025	732027	736683	754430	749657	854943	860364	18.4845	18.3282	18.4348	19.4861	19.5204	19.71	0.000157654	0.00295057	2.22899
12	W8T8G2_ECOLX	Phosphoenolpyruvate carboxykinase (ATP)	2.15965e+06	2098576	2.01145e+06	2.08154e+06	2.00267e+06	2.02831e+06	1.49114e+06	1.56417e+06	1.33093e+06	1.34911e+06	1.40702e+06	1.42221e+06	21.0217	20.9645	20.9427	20.5425	20.3538	20.432	0.000860617	0.00666568	-1.44748
13	C3SQS7_ECOLX	Elongation factor G	1.62272e+06	1.58433e+06	2.393e+06	2.36271e+06	1.6627e+06	1.62877e+06	2.08532e+06	2.06372e+06	2.94681e+06	2.92901e+06	2.11751e+06	2.1204e+06	20.6127	21.1812	20.6502	20.9843	21.4864	21.0149	0.229683	0.298041	1.27205
14	Q2TL68_ECOLX	Pyruvate kinase	2.45942e+06	2.47432e+06	3.24057e+06	3.22139e+06	2.86e+06	2.35575e+06	7.81898e+06	7.63676e+06	7.96613e+06	7.86188e+06	8.74779e+06	8.6379e+06	21.2342	21.6235	21.3077	22.8815	22.9159	23.0514	0.000277192	0.00341125	2.95086
15	A0A0A8J6K6_ECOLX	6-phosphogluconate dehydrogenase, decarboxylating	121474	96501.1	107649	111921	112795	120971	127197	140791	117187	122888	123582	129756	16.7243	16.744	16.8338	17.03	16.8727	16.9503	0.0314525	0.0628228	1.13571
16	C3SHQ8_ECOLX	Extracellular solute-binding protein family 1	1.56235e+07	1.55246e+07	1.36057e+07	1.34654e+07	1.44428e+07	1.44322e+07	4.89264e+06	4.90537e+06	4.78537e+06	4.6857e+06	5.00405e+06	5.13791e+06	23.8926	23.6902	23.7833	22.2241	22.175	22.2737	1.77397e-05	0.00135354	-2.95769
17	J7QYI7_ECOLX	Glucose-6-phosphate isomerase	2.97708e+06	2.9864e+06	2.8094e+06	2.78953e+06	2.90748e+06	2.96478e+06	2.62655e+06	2.67127e+06	2.5002e+06	2.4819e+06	2.44219e+06	2.46365e+06	21.5077	21.4167	21.4854	21.3369	21.2483	21.2261	0.0101719	0.0285337	-1.14832
18	W8T6Y0_ECOLX	Bifunctional purine biosynthesis protein PurH	2.87452e+06	2.88038e+06	3.36279e+06	3.33542e+06	2.88536e+06	2.95026e+06	5.24985e+06	5.30592e+06	5.00825e+06	4.9916e+06	5.59152e+06	5.57542e+06	21.4564	21.6753	21.4764	22.3315	22.2535	22.4127	0.000679384	0.00582438	1.73694
19	A0A1M0Q917_ECOLX	Glutamate synthase large subunit	210413	214906	278088	292629	216804	230547	230938	237751	257824	259898	230482	177832	17.6981	18.1219	17.7704	17.8381	17.9818	17.6272	0.788551	0.826462	-1.03366
21	E2D2R2_ECOLX	Alcohol dehydrogenase	2.16648e+07	2.14986e+07	2.05135e+07	2.06427e+07	2.0449e+07	2.06672e+07	1.18867e+07	1.17651e+07	1.17521e+07	1.1861e+07	1.16849e+07	1.17642e+07	24.3633	24.2946	24.2932	23.4954	23.4931	23.483	3.86654e-06	0.000752155	-1.7734
22	Contig1151	Contig1151_ORF	5.27458e+06	5.32724e+06	4.99717e+06	4.9858e+06	5.11265e+06	5.11526e+06	4.45835e+06	4.52735e+06	4.1917e+06	4.20657e+06	3.80343e+06	3.85356e+06	22.3378	22.251	22.286	22.0992	22.0017	21.8683	0.0134476	0.0338763	-1.23277
23	C3TQB2_ECOLX	Pyruvate dehydrogenase E1 component	1.52913e+06	1.52097e+06	2.13349e+06	2.12253e+06	1.87549e+06	1.93998e+06	1.9405e+06	2.11307e+06	2.07265e+06	2.04717e+06	2.11405e+06	2.08335e+06	20.5404	21.0211	20.8632	20.9495	20.9741	21.001	0.3064	0.381376	1.12243
24	E2QDR0_ECOLX	Phosphoglycerate kinase	2.67264e+07	2.63012e+07	2.29205e+07	2.27177e+07	2.38687e+07	2.40089e+07	1.49317e+07	1.49855e+07	1.58503e+07	1.59379e+07	1.53113e+07	1.5434e+07	24.6602	24.4437	24.5128	23.8345	23.922	23.8739	0.000646844	0.00573886	-1.58244
25	Contig1014	Contig1014_ORF	4.53372e+06	4.48904e+06	4.11525e+06	4.16355e+06	4.08377e+06	4.15448e+06	4.71431e+06	4.82132e+06	4.76036e+06	4.82259e+06	4.58119e+06	4.59887e+06	22.1051	21.981	21.9739	22.1848	22.192	22.1301	0.0336286	0.0661305	1.10879
26	C3T6W2_ECOLX	Glyceraldehyde-3-phosphate dehydrogenase	2.93097e+07	2.88067e+07	2.93297e+07	2.89255e+07	2.86038e+07	2.86497e+07	2.47199e+07	2.46718e+07	2.42649e+07	2.42761e+07	2.59715e+07	2.5885e+07	24.7924	24.7959	24.7709	24.5578	24.5327	24.628	0.00195284	0.0106517	-1.15953
27	J7R9V6_ECOLX	Elongation factor Tu	5.65771e+06	5.69134e+06	6.51442e+06	6.40876e+06	6.35007e+06	6.30534e+06	9.13411e+06	9.38269e+06	1.00262e+07	1.01153e+07	9.99932e+06	1.00077e+07	22.4361	22.6234	22.5932	23.1422	23.2637	23.254	0.000667299	0.00581127	1.59002
28	A0A1Y2Y729_ECOLX	Trigger factor	921634	891272	1.3761e+06	1.31952e+06	1.22525e+06	1.21465e+06	1.99583e+06	1.65183e+06	2.1617e+06	2.15712e+06	2.29578e+06	2.25554e+06	19.7897	20.3619	20.2184	20.7921	21.0422	21.1178	0.0121984	0.0315504	1.81595
29	Contig1013	Contig1013_ORF	2.26513e+06	2.28821e+06	2.07014e+06	2.06081e+06	2.15981e+06	2.20554e+06	2.06678e+06	2.0776e+06	1.93586e+06	1.95373e+06	1.85641e+06	1.8618e+06	21.1185	20.978	21.0576	20.9827	20.8912	20.8262	0.067989	0.114012	-1.1106
30	A0A094Y2Q5_ECOLX	Leucine--tRNA ligase	759959	729985	731905	592852	665907	662155	1.14005e+06	806741	853026	931279	888661	724620	19.5065	19.3293	19.3409	19.8712	19.7655	19.6141	0.0189913	0.044313	1.28168
31	C3SX72_ECOLX	Enolase	1.5581e+07	1.54678e+07	1.61864e+07	15623587	1.51864e+07	14649672	1.40386e+07	1.39101e+07	1.39841e+07	1.3593e+07	1.45384e+07	1.4028e+07	23.888	23.9228	23.8303	23.7363	23.7168	23.7676	0.0103549	0.0286261	-1.10201
32	Contig1226	Contig1226_ORF	1.19784e+06	1.23497e+06	1.0913e+06	1.06456e+06	1.11516e+06	1.10297e+06	1.02507e+06	984137	1.0018e+06	1.03234e+06	938654	951400	20.214	20.0397	20.0809	19.9379	19.9558	19.85	0.0335279	0.0661027	-1.1463
33	A0A024L095_ECOLX	Methionine--tRNA ligase	657473	633477	722145	711833	650970	642000	833256	843493	862766	874471	847490	846030	19.2998	19.4516	19.3022	19.6772	19.7283	19.6916	0.00268157	0.0127878	1.27268
34	C3TPM7_ECOLX	Elongation factor Ts	1.40522e+07	1.41535e+07	1.4601e+07	1.48546e+07	1.4228e+07	1.44349e+07	1.54949e+07	1.57749e+07	1.59121e+07	1.61135e+07	1.69157e+07	1.7045e+07	23.7495	23.812	23.7726	23.8982	23.9327	24.0174	0.012609	0.0325023	1.12614
35	J7QAE7_ECOLX	ABC transporter substrate-binding protein	8.12822e+06	7.99717e+06	7.29089e+06	7.21499e+06	7.67882e+06	7.56589e+06	5.11497e+06	5.10375e+06	4.94709e+06	5.00532e+06	5.04303e+06	4.99632e+06	22.9428	22.7901	22.8618	22.2847	22.2466	22.2591	0.000189346	0.00300982	-1.51719
36	C3TRN2_ECOLX	Transaldolase	1.09857e+07	1.09095e+07	9.78131e+06	9.69899e+06	1.06754e+07	1.06144e+07	1.21992e+07	1.20759e+07	1.244e+07	1.26002e+07	1.32148e+07	1.30209e+07	23.3841	23.2155	23.3436	23.533	23.5777	23.645	0.0109311	0.0295094	1.20648
37	J7QDK2_ECOLX	Aminotransferase	1.35138e+06	1.42223e+06	1.26186e+06	1.23472e+06	1.43903e+06	1.44796e+06	1.78638e+06	1.79407e+06	1.77712e+06	1.75693e+06	1.81356e+06	1.85067e+06	20.4029	20.2514	20.4611	20.7717	20.7529	20.805	0.00326012	0.0138965	1.32383
38	W8SQE5_ECOLX	Molybdate ABC transporter substrate-binding protein	5.30419e+06	5.28972e+06	4.86976e+06	4.86404e+06	4.8993e+06	4.82681e+06	5.91621e+06	5.91994e+06	6.18109e+06	6.16237e+06	6.26209e+06	6.26979e+06	22.3367	22.2146	22.2134	22.4967	22.5572	22.5791	0.00374433	0.015116	1.22217
39	J7Q825_ECOLX	Cystine ABC transporter substrate-binding protein	3.52377e+06	3.43167e+06	3.35988e+06	3.31723e+06	3.32928e+06	3.32497e+06	2292372	2.24863e+06	2.19591e+06	2.24952e+06	2.23904e+06	2.2919e+06	21.7296	21.6708	21.6658	21.1145	21.0838	21.1113	1.33656e-05	0.00121627	-1.5006
40	A0A024KZS7_ECOLX	Peptidase B	1.59048e+06	1.61676e+06	1.75023e+06	1.76076e+06	1.67145e+06	1.68229e+06	1.27843e+06	1.30298e+06	1.25146e+06	1.24109e+06	1.25833e+06	1.24809e+06	20.6128	20.7434	20.6773	20.2997	20.2492	20.2572	0.000556948	0.0051199	-1.32795
41	Contig449	Contig449_ORF	5.33289e+06	5.37279e+06	5.00344e+06	4.8976e+06	5.47232e+06	5.56282e+06	5.13033e+06	4.83617e+06	5.0063e+06	4.89357e+06	4.30579e+06	4.3144e+06	22.3519	22.2391	22.3956	22.248	22.2389	22.0393	0.136564	0.196231	-1.11221
42	E2QEJ9_ECOLX	Polyribonucleotide nucleotidyltransferase	604103	646109	928042	919744	670656	722359	1.02549e+06	1.02075e+06	1.17103e+06	1.14538e+06	1.05302e+06	1.0497e+06	19.2529	19.8174	19.4088	19.9645	20.1434	20.0038	0.0370109	0.0711317	1.45824
43	E2QQ11_ECOLX	Serine hydroxymethyltransferase	4.96959e+06	4.93365e+06	4.58407e+06	4.54244e+06	4.92237e+06	4.84101e+06	8.27571e+06	8.30171e+06	8.36054e+06	8.28397e+06	9.12688e+06	9.10982e+06	22.2395	22.1216	22.2189	22.9827	22.9885	23.1203	0.000132038	0.00273003	1.78658
44	J7R1N6_ECOLX	Phenylalanine--tRNA ligase beta subunit	340673	328250	354229	348645	344612	320633	682123	703330	832508	810934	758145	733976	18.3512	18.4229	18.3426	19.4018	19.6482	19.5087	0.000110695	0.00264075	2.21503
45	Contig764	Contig764_ORF	1.76833e+06	1.76043e+06	1.78785e+06	1.78649e+06	1.71462e+06	1.65586e+06	1.2178e+06	1.25749e+06	1.4088e+06	1.37611e+06	976375	994408	20.7507	20.7692	20.6843	20.239	20.4091	19.9103	0.0210068	0.0475613	-1.46271
46	C3SL97_ECOLX	ATP synthase subunit alpha	2.1639e+06	2.19056e+06	2.98235e+06	3.00543e+06	2.70951e+06	2.71176e+06	2.93903e+06	2.9142e+06	3.36844e+06	3.37212e+06	2.39906e+06	2.39119e+06	21.054	21.5136	21.3702	21.4808	21.6844	21.1917	0.517697	0.588678	1.10167
47	Contig1024	Contig1024_ORF	1.07657e+06	1.07252e+06	1.05522e+06	1.06164e+06	1.03583e+06	1.04374e+06	999635	1.00178e+06	1.01293e+06	1.07274e+06	931567	925660	20.0353	20.0135	19.9878	19.9326	19.9915	19.8247	0.131494	0.190019	-1.06877
48	W8SS35_ECOLX	Phosphoserine aminotransferase	2.06805e+06	2.11191e+06	2.08533e+06	2.07816e+06	2.23868e+06	2.18719e+06	2.80615e+06	2.81893e+06	2.91656e+06	2.85121e+06	3.13558e+06	3.16204e+06	20.995	20.9894	21.0774	21.4234	21.4595	21.5864	0.00118958	0.00790976	1.38431
49	W8T0P9_ECOLX	Aminopeptidase	641529	646606	653428	638280	662198	653137	694530	686585	685598	676722	638372	625169	19.2968	19.3007	19.327	19.3974	19.3776	19.269	0.386952	0.465685	1.02797
50	Contig1384	Contig1384_ORF	2.40562e+06	2.39948e+06	2.71325e+06	2.71842e+06	2.92562e+06	2.90294e+06	3.36008e+06	3.32481e+06	3.40871e+06	3.44624e+06	3.71077e+06	3.70014e+06	21.1961	21.373	21.4747	21.6725	21.7087	21.8212	0.0141754	0.0352308	1.30694
51	C3TGB2_ECOLX	30S ribosomal protein S1	1.01458e+06	1.0118e+06	1.10988e+06	1.12395e+06	909555	886209	1.13086e+06	1.11192e+06	1.15859e+06	1.12538e+06	848240	816422	19.9505	20.0911	19.776	20.0968	20.123	19.6665	0.901486	0.920795	1.01601
52	J7Q8L8_ECOLX	Phosphate acetyltransferase	867913	820262	1.12602e+06	978604	719816	753115	1.11317e+06	1.17428e+06	1.43275e+06	1.28261e+06	1.01503e+06	997540	19.6865	20.0016	19.4899	20.1248	20.3705	19.9406	0.0970007	0.149518	1.33728
53	E2QHG9_ECOLX	Alkyl hydroperoxide reductase	877308	899946	977977	999036	948348	950049	899539	960144	904013	913591	902165	893842	19.7611	19.9148	19.8563	19.8259	19.7936	19.7763	0.388697	0.467049	-1.03203
54	Contig1276	Contig1276_ORF	435603	409531	487012	483212	520974	512160	585182	622531	625142	603265	626470	608770	18.6881	18.8879	18.9785	19.2032	19.2281	19.2362	0.0126922	0.0326065	1.29321
55	J7QND8_ECOLX	Glutamine--tRNA ligase	676996	676463	636746	642115	654702	653923	753350	747955	772498	748511	786893	714688	19.3682	19.2864	19.3196	19.5178	19.5364	19.5164	0.00127778	0.00822063	1.14772
56	E2D2R3_ECOLX	2,5-didehydrogluconate reductase	3.64156e+06	3.67123e+06	3.20383e+06	3.23446e+06	3.3075e+06	3.33636e+06	1.16743e+06	1.15091e+06	1.08111e+06	1.13004e+06	1.09167e+06	1.06237e+06	21.802	21.6182	21.6636	20.1446	20.076	20.0385	1.43466e-05	0.00121627	-3.04876
57	J7R8P1_ECOLX	Transketolase	1.41646e+06	1.33362e+06	1.617e+06	1.68742e+06	1.72783e+06	1.78754e+06	2.16554e+06	2.14698e+06	2.03148e+06	2.08339e+06	2136234	2.05498e+06	20.3904	20.6556	20.745	21.0401	20.9723	20.9987	0.0198623	0.0459241	1.32562
58	Q5DXY6_ECOLX	Aminoacyl-histidine dipeptidase	2.64988e+06	2.67101e+06	2.80417e+06	2.8186e+06	2.68004e+06	2.73683e+06	3.01934e+06	2.99726e+06	2.99695e+06	2.93766e+06	2.99609e+06	3.047e+06	21.3432	21.4228	21.3689	21.5205	21.5006	21.5268	0.00511612	0.0179214	1.10011
59	C3SVG7_ECOLX	Class II fructose-bisphosphate aldolase	1.26461e+06	1.21657e+06	1.25052e+06	1.22475e+06	1.28235e+06	1.26294e+06	1.02515e+06	1.01108e+06	1.01025e+06	984668	1.19446e+06	1.17706e+06	20.2423	20.2391	20.2794	19.9574	19.9278	20.1773	0.0433433	0.080858	-1.17506
61	C3THM2_ECOLX	Glutamine ABC transporter substrate-binding protein GlnH	3.09075e+06	3.05561e+06	2.86564e+06	2.92157e+06	2.92372e+06	2.95327e+06	2.27677e+06	2.31919e+06	2.13554e+06	2.10165e+06	2.1202e+06	2.15497e+06	21.5513	21.4644	21.4866	21.1319	21.0146	21.0275	0.00061709	0.00553929	-1.3592
63	C3TQA2_ECOLX	Dihydrolipoyl dehydrogenase	993627	944650	998953	1.18193e+06	796720	1.02897e+06	745270	852350	878283	884463	786878	772956	19.8859	20.0514	19.7882	19.6042	19.7494	19.5729	0.0473235	0.0870068	-1.20274
64	Contig601	Contig601_ORF	302381	291373	204218	205547	253850	232317	258417	258382	251220	259767	255243	244975	18.1793	17.6444	17.8897	17.9792	17.9627	17.9319	0.747656	0.792308	1.03778
65	C3TDJ2_ECOLX	Putrescine-binding periplasmic protein	3.84777e+06	3.89035e+06	3.37584e+06	3.48963e+06	3.70731e+06	3.47526e+06	2.79939e+06	2.616e+06	2.91803e+06	2.89305e+06	2.88319e+06	2.70271e+06	21.8835	21.7107	21.7753	21.3678	21.4704	21.4126	0.00310587	0.0135421	-1.29498
66	Contig966	Contig966_ORF	3.31369e+06	3.32912e+06	3.51048e+06	3.4544e+06	3.58787e+06	3.54277e+06	2.98324e+06	3.00129e+06	2.91867e+06	2.88779e+06	2.87376e+06	2.86298e+06	21.6634	21.7316	21.7656	21.5128	21.4692	21.4518	0.00231301	0.0118141	-1.18283
67	A0A037YE18_ECOLX	Putative receptor	6.90562e+06	6.90646e+06	6.75369e+06	6.79446e+06	6.76411e+06	6.73731e+06	6.8427e+06	6.78434e+06	7.04099e+06	7.01069e+06	7.20636e+06	7.15999e+06	22.7194	22.6916	22.6866	22.7	22.7442	22.7762	0.168114	0.231536	1.02877
68	A0A037YML7_ECOLX	Glycerophosphodiester phosphodiesterase	2.24542e+06	2.24475e+06	2.17673e+06	2.16401e+06	2.07663e+06	2.06253e+06	2.14616e+06	2.12988e+06	1.97954e+06	1.97664e+06	1.91156e+06	1.88026e+06	21.0983	21.0495	20.9809	21.0278	20.9157	20.8544	0.145641	0.205785	-1.07943
69	Contig2119	Contig2119_ORF	242445	229977	224512	224552	440861	219387	175375	286723	154242	178855	175590	230983	17.8492	17.7766	18.2465	17.7747	17.3416	17.6196	0.121683	0.178547	-1.30024
70	A0A1M2DGG9_ECOLX	Isocitrate dehydrogenase [NADP]	328837	321829	318341	269479	281536	287023	365776	361571	344987	349368	359548	366218	18.3115	18.16	18.1169	18.4723	18.4053	18.4691	0.0158924	0.0383732	1.19148
71	Contig122	Contig122_ORF	1.07596e+06	1.11722e+06	1.19186e+06	1.16215e+06	1.08796e+06	1.10665e+06	1.15836e+06	1.17439e+06	1.15408e+06	1.13822e+06	1.05286e+06	1.05e+06	20.0643	20.1666	20.0655	20.1536	20.1283	20.0039	0.953947	0.965333	-1.00245
72	C3TID7_ECOLX	2,3-bisphosphoglycerate-dependent phosphoglycerate mutase	6.1914e+06	6.1741e+06	5.65398e+06	5.39404e+06	5.86764e+06	5.83724e+06	7.87525e+06	7.67968e+06	8.32249e+06	8.12951e+06	9.12426e+06	9.03505e+06	22.5598	22.3969	22.4806	22.8908	22.9717	23.1142	0.00310598	0.0135421	1.42711
73	B7TYI0_ECOLX	Phosphate-binding protein PstS	931584	796748	827612	849402	845397	861072	1.23322e+06	1.23758e+06	1.15551e+06	1.16144e+06	1.19968e+06	1.21377e+06	19.7165	19.6773	19.7025	20.2365	20.1438	20.2026	7.28773e-05	0.00231689	1.40983
74	Contig362	Contig362_ORF	1.80367e+06	1.81603e+06	1.75818e+06	1.79045e+06	1.73587e+06	1.80551e+06	2.21581e+06	2.18656e+06	1.9584e+06	2.00119e+06	1.73091e+06	1.80518e+06	20.7874	20.7588	20.7556	21.0698	20.9168	20.7534	0.187188	0.25234	1.10656
75	W8SZ36_ECOLX	Alcohol dehydrogenase	323031	714891	716649	332349	271852	274749	4.50847e+06	4.36111e+06	4.10936e+06	4.14852e+06	3.97899e+06	4.02135e+06	18.8743	18.8966	18.0601	22.0802	21.9773	21.9316	0.000263324	0.00333905	10.4544
76	W8U1U7_ECOLX	Oligopeptidase A	584131	565545	594542	602684	597208	601296	540987	547950	531613	546295	483841	468938	19.1326	19.1912	19.1928	19.0545	19.0397	18.8616	0.045288	0.0834655	-1.13837
77	W8T0N9_ECOLX	Tryptophanase	645452	684316	787944	784808	633585	644158	1.67873e+06	1.65789e+06	1.6087e+06	1.56737e+06	1.58468e+06	1.55066e+06	19.3421	19.5849	19.2851	20.6699	20.5987	20.5801	0.000225422	0.00316411	2.31692
78	J7QIY1_ECOLX	Xaa-Pro dipeptidase	1.60866e+06	1.58759e+06	1.5593e+06	1.52845e+06	1.63652e+06	1.5353e+06	1.42499e+06	1.42663e+06	1.29064e+06	1.36878e+06	1.28546e+06	1.31573e+06	20.6079	20.5581	20.5961	20.4434	20.3421	20.3106	0.00655948	0.0211176	-1.16637
79	Contig2060	Contig2060_ORF	411048	447750	662475	638944	556050	543985	659797	627143	818401	785693	655376	676656	18.7106	19.3114	19.069	19.295	19.613	19.345	0.125543	0.182804	1.30797
80	Contig1996	Contig1996_ORF	5.23005e+06	5.24567e+06	4.82137e+06	4.93719e+06	4.96292e+06	4.959e+06	7.56674e+06	7.6307e+06	7.20371e+06	7.19366e+06	6.59057e+06	6.62174e+06	22.3205	22.2181	22.2422	22.8573	22.7793	22.6554	0.00162216	0.00959462	1.41785
81	Contig1046	Contig1046_ORF	749667	759620	1.00128e+06	1.00185e+06	898122	928777	1.18248e+06	1.17399e+06	1.26317e+06	1.25311e+06	1.1739e+06	1.17265e+06	19.5254	19.9338	19.8008	20.1682	20.2628	20.1621	0.0234526	0.0511267	1.36073
82	Contig108	Contig108_ORF	1.10583e+06	1.07925e+06	991089	991738	1.04923e+06	1.0571e+06	1.01841e+06	1.05291e+06	945098	929008	830077	836091	20.0591	19.9191	20.0063	19.9819	19.8377	19.6681	0.171208	0.234918	-1.12164
83	J7QDD5_ECOLX	Arginine 3rd transport system periplasmic binding protein	1.49126e+06	1.54571e+06	1.37503e+06	1.34709e+06	1.37971e+06	1.40893e+06	1.06413e+06	1.03561e+06	1.01905e+06	985670	998128	966893	20.534	20.3762	20.411	20.0016	19.9348	19.9059	0.00089455	0.00674064	-1.40733
84	Contig2122	Contig2122_ORF	465441	452846	403252	382412	435300	438486	329010	382146	337713	289209	314985	335864	18.8084	18.583	18.7369	18.4358	18.2536	18.3112	0.0117242	0.0305206	-1.29769
85	J7QF25_ECOLX	Pyruvate kinase	1.38833e+06	1.33627e+06	1.67733e+06	1.72145e+06	1.49352e+06	1.45255e+06	1.88956e+06	1.91573e+06	1.89526e+06	1.87954e+06	2.05365e+06	2.03604e+06	20.3774	20.6965	20.4902	20.8595	20.848	20.9635	0.0212872	0.047912	1.29146
86	W8SWX2_ECOLX	4-deoxy-L-threo-5-hexosulose-uronate ketol-isomerase	9.90328e+06	1.00587e+07	1.11757e+07	1.11162e+07	1.15315e+07	1.14774e+07	1.18534e+07	1.19273e+07	1.15058e+07	1.1632e+07	1.20729e+07	1.2107e+07	23.2507	23.41	23.4557	23.5033	23.4637	23.5273	0.12395	0.18083	1.09124
87	J7R3D6_ECOLX	Flagellar hook-associated protein 1	1.34715e+06	1.33335e+06	1.66442e+06	1.64456e+06	1.22298e+06	1.42736e+06	287029	298592	381095	374471	233171	240199	20.3541	20.6579	20.3334	18.1593	18.5271	17.8525	0.000511633	0.00492581	-4.81934
88	W8T4H1_ECOLX	Glucans biosynthesis protein G	885859	881280	920930	891821	929305	951192	1.12372e+06	1.13852e+06	1.14996e+06	1.183e+06	1.26979e+06	1.28052e+06	19.753	19.7896	19.8426	20.1093	20.1536	20.2822	0.00263435	0.0126416	1.30736
89	W8TXD6_ECOLX	Phosphomethylpyrimidine synthase	434087	450623	490556	498923	466080	455493	809804	832599	834763	830558	736949	752160	18.7546	18.9163	18.8136	19.6472	19.6674	19.5059	0.000358389	0.00390644	1.71556
90	Contig1279	Contig1279_ORF	2.26588e+06	2.21416e+06	1.98053e+06	1.9547e+06	2.15243e+06	2.12183e+06	1.7419e+06	1.79111e+06	1.78538e+06	1.78693e+06	1.47952e+06	1.50396e+06	21.095	20.908	21.0272	20.7523	20.7684	20.5085	0.0291917	0.0595542	-1.26019
91	Contig9	Contig9_ORF	1.38205e+06	1.38297e+06	1.15997e+06	1.14803e+06	1.427e+06	1.4042e+06	1.0442e+06	1.04505e+06	978624	1.00158e+06	930755	938255	20.3989	20.1382	20.4329	19.9946	19.9171	19.8338	0.0171885	0.0408562	-1.32699
92	C3T220_ECOLX	Histidine ABC transporter, substrate-binding periplasmic protein	2.26531e+06	2.25668e+06	2.32969e+06	2.30941e+06	2.45653e+06	2.45792e+06	1.81827e+06	1.85886e+06	1.75074e+06	1.74263e+06	1.62224e+06	1.63184e+06	21.1085	21.1454	21.2286	20.8101	20.7362	20.6338	0.0022195	0.0117603	-1.35112
93	W8T2I1_ECOLX	Gamma-glutamyl phosphate reductase	970331	1.00247e+06	1.04793e+06	1.04768e+06	1.0646e+06	1.0337e+06	776633	1.3602e+06	741346	754708	1.4748e+06	809908	19.9116	19.9989	20.0006	19.9711	19.5127	20.0597	0.515647	0.587933	-1.08866
94	Contig1102	Contig1102_ORF	1.17926e+06	1.21542e+06	362752	366222	283384	381976	291683	294629	319112	259326	248433	252262	20.1912	18.4755	18.3278	18.1613	18.1341	17.9335	0.200654	0.266723	-1.89457
95	C3TGI7_ECOLX	Serine--tRNA ligase	712927	799811	940362	1.02696e+06	910560	941894	1.31971e+06	1.32584e+06	1.5422e+06	1.43741e+06	1.33886e+06	1.35205e+06	19.5263	19.9064	19.8208	20.3351	20.5058	20.3596	0.00690045	0.0216669	1.56809
96	C3TPQ0_ECOLX	2,3,4,5-tetrahydropyridine-2,6-dicarboxylate N-succinyltransferase	1.60774e+06	1.53591e+06	1.52004e+06	1.51234e+06	1.5745e+06	1.55556e+06	2.10421e+06	2.09944e+06	2.00176e+06	1.9758e+06	2.18597e+06	2.17721e+06	20.5836	20.532	20.5777	21.0032	20.9234	21.0569	0.000516468	0.00492581	1.3473
97	C3TLA5_ECOLX	Adenylate kinase	2.8583e+06	2.89996e+06	3.08766e+06	3.09017e+06	3.19554e+06	3.18368e+06	4.58947e+06	4.66082e+06	4.64369e+06	4.71868e+06	5.09994e+06	5.11916e+06	21.4572	21.5587	21.6049	22.141	22.1584	22.2848	0.000481852	0.00490204	1.57404
98	J7R7G1_ECOLX	Chaperone protein ClpB	536324	548000	610020	605612	553298	570029	657061	654452	638910	655391	548318	566709	19.0483	19.2133	19.0992	19.3228	19.3036	19.0885	0.257937	0.330766	1.08527
99	Contig1481	Contig1481_ORF	1.3767e+06	1.35171e+06	1.3808e+06	1.40047e+06	1.46101e+06	1.43402e+06	980722	982414	907488	939191	916556	921766	20.3796	20.4073	20.4651	19.9047	19.8163	19.81	0.000132387	0.00273003	-1.48829
100	Contig1098	Contig1098_ORF	481875	537881	570694	562287	563005	571074	698875	728747	728348	713759	696450	701023	18.9576	19.1117	19.1131	19.4449	19.4597	19.4144	0.00206619	0.0111021	1.30032
101	C3SJ37_ECOLX	Triosephosphate isomerase	8.0364e+06	8.10485e+06	7.99259e+06	8.05596e+06	8.01428e+06	8.02381e+06	6.1256e+06	6.15871e+06	5.81191e+06	5.88031e+06	5.71689e+06	5.75399e+06	22.9442	22.9359	22.935	22.5503	22.479	22.4515	0.000114213	0.00264075	-1.36112
102	A0A1M2PDG3_ECOLX	D-ribose ABC transporter substrate-binding protein RbsB	4.03024e+07	4.00051e+07	3.79825e+07	3.83793e+07	3.78665e+07	3.70851e+07	2.86649e+07	2.84717e+07	2.68768e+07	2.65817e+07	2.60384e+07	2.60617e+07	25.259	25.1863	25.1594	24.7679	24.6719	24.6348	0.000503782	0.00492581	-1.4241
103	C3TIH5_ECOLX	Protein TolB	2.5029e+06	2.51107e+06	2.38795e+06	2.39689e+06	2.35338e+06	2.26855e+06	1.83266e+06	1.86126e+06	1.78892e+06	1.82939e+06	1.97675e+06	2.06158e+06	21.2575	21.19	21.1398	20.8167	20.7868	20.945	0.00428967	0.0159659	-1.2713
104	C3T982_ECOLX	Putative periplasmic protein	834353	836892	901511	916723	881966	896658	962929	1.02167e+06	1.07592e+06	1.11512e+06	1.1959e+06	1.19985e+06	19.6725	19.7941	19.7623	19.9198	20.063	20.192	0.0219808	0.0488961	1.24429
105	E2QP16_ECOLX	D-galactose ABC transporter, substrate-binding protein	877693	880351	796445	817479	800847	799249	664109	689295	577055	595467	565492	589232	19.7455	19.622	19.6097	19.3679	19.161	19.1388	0.00677454	0.0214045	-1.35333
106	W8TW10_ECOLX	2-dehydro-3-deoxy-D-gluconate 5-dehydrogenase	2.99288e+06	2.96571e+06	3.34583e+06	3.32962e+06	3.7618e+06	3.72126e+06	6.47582e+06	6.57482e+06	6.42375e+06	6.48093e+06	7.32983e+06	7.36247e+06	21.5065	21.6704	21.8352	22.6376	22.6214	22.8086	0.000816242	0.00662546	2.02575
107	Contig2112	Contig2112_ORF	9.02934e+06	8.99431e+06	8.52739e+06	8.45748e+06	8.71219e+06	8.57291e+06	8.28898e+06	8.20606e+06	9.01163e+06	8989459	7.81777e+06	7.81442e+06	23.1034	23.0177	23.043	22.9755	23.1016	22.898	0.384237	0.463881	-1.04463
108	E2QJ37_ECOLX	Isocitrate lyase	735133	723862	954778	932038	780157	747164	255447	290127	340618	335844	233693	240061	19.4765	19.8474	19.5422	18.0545	18.3676	17.8536	0.00124503	0.0081893	-2.88812
109	W8SRK2_ECOLX	Dihydroorotase	2.10004e+06	2.03399e+06	2.14997e+06	2.18056e+06	2.33598e+06	2.30358e+06	2.41161e+06	2.5526e+06	2.40842e+06	2.4286e+06	2.71316e+06	2.71705e+06	20.9789	21.0461	21.1455	21.2426	21.2057	21.3726	0.0363885	0.0702897	1.16212
110	A0A1Y2XUE9_ECOLX	Flagellar hook-associated protein 2	1.65629e+06	1.72627e+06	1.78992e+06	1.91494e+06	1.6905e+06	1.7074e+06	447462	475206	445618	438403	494595	491660	20.6894	20.8202	20.6962	18.8148	18.7537	18.9116	6.90051e-06	0.000752155	-3.75433
111	C3SVM7_ECOLX	D-3-phosphoglycerate dehydrogenase	1.65231e+06	1.64751e+06	1.87056e+06	1.87198e+06	1.8635e+06	1.86001e+06	2.89335e+06	3.12628e+06	3.17346e+06	3.15401e+06	3.14881e+06	3.08351e+06	20.654	20.8356	20.8282	21.5202	21.5932	21.5713	0.000236498	0.00320573	1.72781
113	A0A1M0PLB2_ECOLX	Alanine--tRNA ligase	637306	589228	549404	567995	539963	564527	442101	470276	427284	444231	383784	372274	19.225	19.0915	19.0746	18.7986	18.7329	18.528	0.00928098	0.0266218	-1.36028
114	C3SEZ2_ECOLX	Valine--tRNA ligase	518674	513361	627292	607758	561153	587423	775447	787656	923989	885525	820079	849145	18.977	19.236	19.131	19.5759	19.7868	19.6705	0.00435046	0.0161136	1.47743
115	W8T5K0_ECOLX	Glycine dehydrogenase (decarboxylating)	705352	760374	991341	1.03857e+06	770512	773845	807980	811286	989856	1.01016e+06	708636	718395	19.4822	19.9526	19.5586	19.6269	19.9315	19.4446	0.988166	0.989503	1.00223
116	J7R0N2_ECOLX	Periplasmic serine endoprotease DegP-like	616365	632314	764319	752660	663142	643343	955056	965297	1.05846e+06	1.06476e+06	1.04193e+06	1.0415e+06	19.2519	19.5327	19.3171	19.8729	20.0178	19.9905	0.00345879	0.0144496	1.50859
117	W8SPA8_ECOLX	Flagellar biosynthesis protein FlgL	1.48392e+06	1.59298e+06	1.6585e+06	1.76966e+06	1.64456e+06	1.60043e+06	566187	564077	499877	520194	480104	463867	20.5521	20.7082	20.6296	19.1082	18.96	18.8482	4.62643e-05	0.00185787	-3.15556
118	C3SRV3_ECOLX	Malate dehydrogenase	1.05922e+06	1.07023e+06	1.13571e+06	1.15639e+06	1.26997e+06	1.25082e+06	1.2484e+06	1.24311e+06	1.18555e+06	1.20809e+06	1.34645e+06	1.36737e+06	20.022	20.1282	20.2654	20.2486	20.1907	20.3719	0.210145	0.277887	1.09569
119	J7QSN2_ECOLX	Histidinol dehydrogenase	1.20554e+06	1.18532e+06	1.20534e+06	1.22063e+06	1.14711e+06	1.1455e+06	850897	859746	918205	935562	920835	917736	20.189	20.2101	20.1286	19.7061	19.822	19.8102	0.000853717	0.00666568	-1.31631
120	A0A1V2G0N1_ECOLX	Glutamate/aspartate ABC transporter substrate-binding protein	843629	863236	908999	859342	866575	841169	725868	737507	684750	682062	742956	721356	19.7028	19.7534	19.7035	19.4808	19.3824	19.4816	0.0018258	0.0104527	-1.20717
121	Contig1569	Contig1569_ORF	1.41338e+06	1.4003e+06	1.30208e+06	1.26369e+06	1.41026e+06	1.41011e+06	1.09913e+06	1.07037e+06	1.18067e+06	1.02842e+06	938790	1.13191e+06	20.424	20.2908	20.4275	20.0488	20.0716	19.9754	0.0028648	0.0128579	-1.27353
122	Q49P71_ECOLX	Outer membrane protein A	2.5166e+07	2.55168e+07	2.4136e+07	2.39683e+07	2.46695e+07	2.4028e+07	1.56777e+07	1.56909e+07	1.5136e+07	1.49061e+07	1.45529e+07	1.44342e+07	24.595	24.5197	24.5372	23.9028	23.8404	23.7889	6.04996e-05	0.00225852	-1.63191
123	A0A1Q6AFU5_ECOLX	Asparagine--tRNA ligase	1.02033e+06	1.0058e+06	1.12653e+06	1.1242e+06	1.0644e+06	1.03723e+06	1.67029e+06	1.64579e+06	1.87405e+06	1.88101e+06	1.46686e+06	1.43515e+06	19.9503	20.102	20.003	20.661	20.8404	20.4685	0.00535621	0.0183264	1.55644
124	A5YKJ6_ECOLX	Glutamate decarboxylase	591468	586466	693347	689943	610158	594633	609224	617046	730412	736699	691463	699839	19.1678	19.3997	19.2002	19.2258	19.4845	19.408	0.330309	0.406493	1.08438
125	A0A167E5G8_ECOLX	Glucose-1-phosphatase/inositol phosphatase	2.36901e+06	2.41009e+06	2.18387e+06	2.23359e+06	2.16735e+06	2.189e+06	1.6473e+06	1.61709e+06	1.59525e+06	1.60325e+06	1.56322e+06	1.60787e+06	21.1883	21.0747	21.0547	20.6383	20.609	20.5964	0.000347348	0.00387956	-1.40572
126	C3SRL2_ECOLX	Acetyl-CoA carboxylase	467996	466744	1.18785e+06	1.19943e+06	1.1741e+06	1.1901e+06	1.32059e+06	1.31296e+06	1.31237e+06	1.31746e+06	1.21701e+06	1.20443e+06	18.8342	20.1869	20.1729	20.3286	20.3265	20.2074	0.284441	0.358724	1.47036
127	Contig1074	Contig1074_ORF	1.00835e+06	974415	1.15136e+06	1.16498e+06	1.10049e+06	1.10714e+06	943210	970068	1.01072e+06	997913	661207	634470	19.9189	20.1434	20.0741	19.8675	19.9378	19.305	0.180255	0.244288	-1.26755
128	J7R1G7_ECOLX	Tyrosine--tRNA ligase	551644	557131	648432	650702	609202	627236	815037	834596	927185	971984	797492	792589	19.0805	19.3091	19.2376	19.6536	19.8565	19.6007	0.00868334	0.0251686	1.40886
129	E2QEK3_ECOLX	Translation initiation factor IF-2	671736	626974	624706	646264	639477	615287	632682	603066	609155	604811	701005	537798	19.3078	19.2773	19.2587	19.2365	19.2113	19.2279	0.0254012	0.0540819	-1.0396
130	C3SMM7_ECOLX	2,3-bisphosphoglycerate-independent phosphoglycerate mutase	3.06526e+06	3.01498e+06	3.26759e+06	3.35409e+06	3.01532e+06	2.98637e+06	2.71706e+06	2.77533e+06	2.85575e+06	2.86006e+06	2.79561e+06	2.88654e+06	21.5356	21.6586	21.5169	21.3889	21.4465	21.4378	0.0381836	0.0726535	-1.10648
131	Contig1727	Contig1727_ORF	820826	815221	901399	958913	1.18285e+06	1.16211e+06	634659	790641	764170	745860	658941	634501	19.6418	19.8264	20.1611	19.4341	19.526	19.3025	0.0510227	0.0911716	-1.37128
132	A0A0A0GWQ8_ECOLX	Phosphoribosylamine--glycine ligase	1.4767e+06	1.52487e+06	1.42234e+06	1.43471e+06	1.41274e+06	1.40661e+06	2.05762e+06	2.08566e+06	2.22898e+06	2.2466e+06	2.26482e+06	2.25003e+06	20.5171	20.4461	20.4269	20.9823	21.0936	21.1062	0.000239484	0.00320573	1.51294
133	contig01675	contig01675_LP_ORF	1.98399e+06	2.00887e+06	1.89269e+06	1.49282e+06	1.87398e+06	1.90514e+06	1.58373e+06	1.26526e+06	1.5247e+06	1.5715e+06	1.37688e+06	1.09468e+06	20.929	20.6808	20.8496	20.433	20.5619	20.2275	0.0276467	0.0576351	-1.33083
134	W8SZW5_ECOLX	2-dehydro-3-deoxygluconokinase	3.92378e+06	3.78778e+06	3.92283e+06	3.91755e+06	3.91669e+06	3.87308e+06	4.23005e+06	4.24008e+06	4.05121e+06	4.20566e+06	4.45217e+06	4.4225e+06	21.8784	21.9025	21.8931	22.014	21.9769	22.0813	0.0133172	0.0337576	1.09635
135	Contig1382	Contig1382_ORF	586176	588789	660854	636758	725877	715037	562048	555697	612721	611884	516692	497591	19.1642	19.3072	19.4585	19.0921	19.2239	18.9518	0.129198	0.187411	-1.16529
136	C3THL7_ECOLX	DNA protection during starvation protein	970381	991556	1.22432e+06	1.22129e+06	1.18545e+06	1.17619e+06	2.1123e+06	2.0471e+06	2.02359e+06	1.99233e+06	2.05501e+06	2.07224e+06	19.9038	20.2218	20.1713	20.9878	20.9373	20.9767	0.00096316	0.00706626	1.8255
137	E2QID3_ECOLX	6-phosphogluconolactonase	2.72942e+06	2.71974e+06	2.42988e+06	2.10938e+06	2.52056e+06	2.22991e+06	1.98184e+06	1.94246e+06	2.0227e+06	1.99934e+06	2.25008e+06	2.20261e+06	21.3776	21.1104	21.1769	20.9039	20.9395	21.0862	0.0662577	0.1116	-1.1852
138	W8SWJ0_ECOLX	Aldo-keto reductase	1.15595e+06	1.17152e+06	1.30565e+06	1.33793e+06	1.2537e+06	1.27303e+06	913205	1.08568e+06	1.10401e+06	1.10687e+06	1.2469e+06	1.21495e+06	20.1503	20.334	20.2688	19.9254	20.0762	20.2312	0.168666	0.231878	-1.12774
139	J7R592_ECOLX	6-phospho-beta-glucosidase	582504	586971	554789	529598	609389	582544	696737	708043	692086	700196	598867	595531	19.1574	19.0481	19.1845	19.4219	19.409	19.1878	0.0728706	0.119643	1.15635
140	C3SZZ7_ECOLX	Inosine-5'-monophosphate dehydrogenase	483548	516392	847898	844531	594057	571164	981335	995318	1.30676e+06	1.29955e+06	945788	893753	18.9307	19.6907	19.1519	19.9146	20.3136	19.8103	0.0504651	0.0909767	1.68773
141	Contig290	Contig290_ORF	898091	872345	877054	922502	918915	968483	758795	1.17298e+06	684434	698848	713934	717934	19.7555	19.7787	19.8475	19.8475	19.3996	19.4495	0.188916	0.25422	-1.17152
142	C3SE47_ECOLX	Purine nucleoside phosphorylase DeoD-type	1.63542e+06	1.67654e+06	2.00619e+06	1.92378e+06	1.92118e+06	1.86912e+06	2.00527e+06	1.97069e+06	1.87946e+06	1.88843e+06	1.91536e+06	1.913e+06	20.6591	20.9058	20.8537	20.9228	20.8453	20.8683	0.407419	0.484206	1.0516
143	Contig228	Contig228_ORF	481745	523047	525295	508430	564670	535298	414682	405822	497578	472414	343304	312908	18.9372	18.9792	19.0685	18.6461	18.8871	18.3223	0.0887219	0.13929	-1.2982
144	C3SQP2_ECOLX	Peptidyl-prolyl cis-trans isomerase	2.10632e+06	2.15487e+06	2.07642e+06	2.13022e+06	2.04422e+06	2.09345e+06	2.71749e+06	2.77292e+06	2.71353e+06	2.7344e+06	2.79428e+06	2.89914e+06	21.0227	21.0041	20.9803	21.3884	21.3773	21.4406	6.51211e-05	0.00225852	1.31925
145	Contig1576	Contig1576_ORF	1.26823e+06	1.26323e+06	1.11429e+06	1.11617e+06	1.43335e+06	1.43731e+06	1.5254e+06	1.48271e+06	1.60362e+06	1.61337e+06	1.20096e+06	1.17908e+06	20.2715	20.0889	20.453	20.5203	20.6173	20.1825	0.373043	0.451796	1.12419
146	C3SFD7_ECOLX	Inorganic pyrophosphatase	7.53631e+06	7.51905e+06	8.12289e+06	8.28824e+06	7.66588e+06	7.66467e+06	7.08869e+06	7.06009e+06	6.94745e+06	6.97656e+06	7.08862e+06	6.98691e+06	22.8438	22.9681	22.8699	22.7542	22.7311	22.7466	0.0175418	0.0415664	-1.10954
147	A0A090J8H4_ECOLX	D-hexose-6-phosphate epimerase-like protein	1.19784e+06	1.1854e+06	1.14292e+06	1.04557e+06	1.13267e+06	1.08301e+06	1.16346e+06	1.16889e+06	1.15251e+06	1.14658e+06	1.25637e+06	1.19733e+06	20.1845	20.0601	20.079	20.1534	20.1326	20.2261	0.260267	0.333132	1.04454
148	Contig80	Contig80_ORF	322463	320401	325331	331843	297574	309560	261966	225740	228532	235665	244724	266941	18.2941	18.3258	18.2114	17.8917	17.8242	17.9635	0.00189041	0.0105588	-1.30496
149	C3SGB0_ECOLX	Fumarate reductase flavoprotein subunit	275424	279469	267442	263134	279182	281353	253229	449679	263646	468366	168881	236321	18.0818	18.0172	18.0964	18.3643	18.4228	17.608	0.813027	0.847459	1.04722
150	Contig1193	Contig1193_ORF	763171	763157	732455	710253	819124	823453	625418	648798	693150	692710	543593	509503	19.5416	19.4602	19.6475	19.2809	19.4024	19.0054	0.0685286	0.114513	-1.2485
151	Q8RKD9_ECOLX	Periplasmic phosphoanhydride phosphohydrolase	717449	688234	631798	647232	624662	642599	546139	545632	507613	522248	531322	552562	19.4225	19.2865	19.2731	19.0582	18.9739	19.0475	0.00529089	0.0181845	-1.23187
152	Contig2123	Contig2123_ORF	973527	1.02981e+06	999295	1.1184e+06	970964	1.06313e+06	707016	827368	784815	799517	631671	634563	19.9334	20.0118	19.9545	19.5448	19.5954	19.2721	0.00858838	0.0250776	-1.4101
153	M1JJL3_ECOLX	Asparaginase II (Fragment)	973174	965473	958496	963822	935644	933352	588035	598919	603245	607587	579529	595420	19.8866	19.8744	19.8338	19.1788	19.2076	19.164	4.82739e-06	0.000752155	-1.6038
154	C3TJX7_ECOLX	Alkyl hydroperoxide reductase	4.0609e+06	4.02694e+06	5.25844e+06	5.25734e+06	5.06085e+06	5.0234e+06	5.64806e+06	5.65338e+06	6.72907e+06	6.67305e+06	5.3717e+06	5.41356e+06	21.9473	22.3261	22.2656	22.43	22.6759	22.3625	0.109831	0.165288	1.23958
155	contig03219	contig03219_LP_ORF	760823	738327	608207	588225	730252	678361	569352	591394	519243	517940	494540	507437	19.5156	19.1901	19.4249	19.1464	18.9842	18.9343	0.0377634	0.0722143	-1.27917
156	Contig1646	Contig1646_ORF	1.80185e+06	1.76508e+06	1.68677e+06	1.69023e+06	1.70253e+06	1.66456e+06	1.3863e+06	1.41349e+06	1.27797e+06	1.28812e+06	1.11381e+06	1.14758e+06	20.7662	20.6873	20.683	20.4168	20.2911	20.1086	0.00925998	0.0266218	-1.35657
157	C3SZ02_ECOLX	Autonomous glycyl radical cofactor	5.63041e+06	5.67639e+06	5.49606e+06	5.53867e+06	5.55935e+06	5.6649e+06	6.85615e+06	6.96205e+06	6.70551e+06	6.83998e+06	7.34242e+06	7.38031e+06	22.4307	22.3955	22.4201	22.72	22.6912	22.8115	0.000992415	0.00714352	1.25311
158	J7QEK1_ECOLX	Mannose-6-phosphate isomerase	439946	492659	473693	456908	454948	452468	530418	522218	590519	562253	516904	502049	18.8286	18.8276	18.7914	19.0055	19.1362	18.9585	0.016295	0.0389752	1.16277
159	J7QFY9_ECOLX	Histidine ABC transporter substrate-binding protein HisJ	574087	594863	499373	382739	350626	494941	238388	271521	230366	272824	233720	264295	19.1566	18.7379	18.6682	17.9568	17.9356	17.9231	0.00390065	0.0152626	-1.8865
160	W8U164_ECOLX	Aldehyde dehydrogenase	821842	811955	788408	778936	676347	730336	407755	372162	388544	413184	350802	365361	19.6398	19.5799	19.4228	18.5715	18.6121	18.4496	0.000244841	0.00322093	-2.00429
161	C3T137_ECOLX	Cysteine synthase	1.06055e+06	1.07235e+06	1.15986e+06	5.29007e+06	1.08607e+06	1.15809e+06	1.26767e+06	1.24892e+06	1.28361e+06	1.25624e+06	1.39211e+06	1.38887e+06	20.0244	21.2402	20.097	20.263	20.2762	20.4072	0.744606	0.790173	-1.10068
162	C3T5W7_ECOLX	2-keto-3-deoxygluconate 6-phosphate aldolase	2.00984e+07	2.01901e+07	2.00186e+07	2.04268e+07	2.05003e+07	2.0139e+07	2.33159e+07	2.34863e+07	2.3106e+07	2.32709e+07	2.31262e+07	2.3387e+07	24.2639	24.2694	24.2763	24.4801	24.4669	24.4711	2.77728e-06	0.000752155	1.15096
163	C3T0C7_ECOLX	4-hydroxy-tetrahydrodipicolinate synthase	1.87839e+06	1.91727e+06	2.43793e+06	2.45891e+06	2.00597e+06	1.9948e+06	1.96916e+06	1.97253e+06	2.05984e+06	2.06522e+06	1.79281e+06	1.80531e+06	20.8558	21.2234	20.9318	20.9104	20.976	20.7788	0.41236	0.488557	-1.0832
164	C3SCN2_ECOLX	Deoxyribose-phosphate aldolase	292834	286683	357018	374330	334207	341853	627087	648228	610985	610383	686581	665563	18.1444	18.4798	18.3667	19.2822	19.2201	19.3666	0.000864879	0.00666568	1.94443
165	J7R086_ECOLX	Chaperone SurA	439700	448045	476525	446353	472683	455971	543957	545834	563274	531941	571420	564179	18.7597	18.815	18.8245	19.0556	19.0622	19.115	0.00054731	0.0051199	1.21238
166	Contig2183	Contig2183_ORF	695770	725754	870787	855600	880587	906990	1.06024e+06	1.02756e+06	934995	972041	1.09245e+06	1.10293e+06	19.4387	19.7193	19.7694	19.9934	19.8626	20.066	0.0493596	0.089884	1.25837
167	A0A094VLP5_ECOLX	Dihydropteridine reductase	458264	455600	510775	506800	498182	521835	637758	599228	607278	647594	650123	628692	18.8016	18.9567	18.9598	19.2377	19.2584	19.2862	0.00279248	0.0128579	1.27874
168	J7Q6L6_ECOLX	Aldose 1-epimerase	828525	830059	794580	782250	772747	730654	722939	714506	715032	725153	828209	808604	19.6615	19.5886	19.5192	19.4551	19.4578	19.6424	0.391512	0.469691	-1.05071
169	E2QFU0_ECOLX	Aspartate-semialdehyde dehydrogenase	1.7538e+06	1.65192e+06	1.60466e+06	1.61448e+06	1.93903e+06	1.83675e+06	2.58347e+06	2.56252e+06	2.53831e+06	2.53244e+06	2.60813e+06	2.64696e+06	20.6989	20.6182	20.8478	21.295	21.2738	21.3252	0.00111562	0.00778905	1.49108
170	C3SFP2_ECOLX	50S ribosomal protein L9	5.1503e+06	5.20241e+06	5.57817e+06	5.61334e+06	5.73238e+06	5.64561e+06	6.79793e+06	6.90289e+06	6.60756e+06	6.63155e+06	7.80499e+06	7.75977e+06	22.3035	22.4159	22.4397	22.7077	22.6583	22.8918	0.0113522	0.0300387	1.28899
171	C3T6D2_ECOLX	Fused mannose-specific PTS enzymes: IIA component	737998	739274	912966	930604	962131	969649	703433	725305	700506	696513	762090	757703	19.4945	19.814	19.8815	19.4461	19.4139	19.5354	0.101029	0.154251	-1.2015
172	A0A136XMV7_ECOLX	Phenylalanine--tRNA ligase alpha subunit	255603	278373	291331	295133	262936	198951	650373	518727	623627	620385	604344	582087	18.0251	18.1617	17.8032	19.1478	19.2466	19.1779	0.000386891	0.00410129	2.28803
173	Contig646	Contig646_ORF	525280	489396	717774	662778	617536	620752	366620	545307	836477	850242	307583	450957	18.9517	19.3957	19.2399	18.7703	19.6857	18.5066	0.613117	0.672139	-1.15524
174	J7R9I7_ECOLX	Glutamate synthase	164709	201960	268584	232979	233780	189418	190126	201040	213529	203848	191847	183790	17.4766	17.9324	17.683	17.5769	17.6706	17.5187	0.478115	0.55106	-1.07822
175	J7R761_ECOLX	Glutathione oxidoreductase	1.2951e+06	1.28605e+06	1.21593e+06	1.18931e+06	1.29134e+06	1.29365e+06	1.02157e+06	994830	972624	961962	1.0508e+06	1.02518e+06	20.2996	20.1977	20.3017	19.9432	19.8836	19.9853	0.00190441	0.0105588	-1.25612
176	A0A0L1CBN4_ECOLX	tRNA-modifying protein YgfZ	1.07721e+06	1.06496e+06	990374	970169	1.01961e+06	999887	1.25188e+06	1.25195e+06	1.25695e+06	1.27515e+06	1.40352e+06	1.3991e+06	20.0306	19.9027	19.9455	20.2557	20.2719	20.4183	0.00511425	0.0179214	1.27959
177	A0A1X9TLX5_ECOLX	Histidinol-phosphate aminotransferase	1.08427e+06	1.12172e+06	975958	970282	1.06572e+06	1.08056e+06	768559	773810	802550	804039	911993	903970	20.0728	19.8923	20.0334	19.5567	19.6156	19.7923	0.0183101	0.0428546	-1.26981
178	C3SIC2_ECOLX	50S ribosomal protein L1	1.56393e+06	1.52372e+06	1.73102e+06	1.73384e+06	1.75059e+06	1.7518e+06	1.61652e+06	1.64138e+06	1.42095e+06	1.43758e+06	1.78813e+06	1.73807e+06	20.558	20.7244	20.7399	20.6355	20.4468	20.7495	0.580714	0.641222	-1.04498
179	A0A154CW42_ECOLX	Arginine ABC transporter substrate-binding protein	1.49409e+06	1.46825e+06	1.34893e+06	1.34606e+06	1.40598e+06	1.38169e+06	992020	994664	1.00078e+06	976051	933498	957383	20.4982	20.3619	20.4106	19.9219	19.9146	19.8505	0.000326542	0.00377503	-1.44179
180	J7Q617_ECOLX	Pantothenate synthetase	481874	463705	500878	489045	507104	491748	833435	885819	802939	819711	900256	919851	18.8506	18.9169	18.9297	19.7127	19.6298	19.7955	0.000110995	0.00264075	1.75762
181	contig00991	contig00991_HP_ORF	785530	776763	751403	758158	757619	762082	533558	512138	542016	550857	522145	542540	19.5752	19.5257	19.5354	18.9957	19.0596	19.0217	2.67298e-05	0.00156883	-1.43367
182	Contig1739	Contig1739_ORF	2.39962e+06	2.36846e+06	2.06443e+06	2.04185e+06	2.3851e+06	2.35931e+06	2.53391e+06	2.48965e+06	2.25411e+06	2.22037e+06	1.97007e+06	1.9775e+06	21.1849	20.9694	21.1778	21.2602	21.0932	20.9125	0.866302	0.889621	-1.01539
183	E2QN80_ECOLX	Arginine--tRNA ligase	300611	288710	285922	293179	308759	400040	507582	517284	529756	674734	608760	706629	18.1684	18.1433	18.423	18.9669	19.1895	19.3231	0.00261269	0.012617	1.88546
184	C3TIL0_ECOLX	Succinate--CoA ligase [ADP-forming] subunit alpha	379409	337811	329300	318764	337992	336319	363502	344635	420704	385434	324729	326663	18.4496	18.3056	18.363	18.4332	18.6193	18.3132	0.449258	0.522537	1.05881
185	C3SR17_ECOLX	50S ribosomal protein L6	3.96164e+06	4.04155e+06	4.60664e+06	4.68882e+06	4.53335e+06	4.63706e+06	6.46082e+06	6.51406e+06	6.36921e+06	6.50537e+06	7.29478e+06	7.37229e+06	21.9321	22.148	22.1285	22.6292	22.6179	22.8061	0.002607	0.012617	1.53143
186	C3TDY2_ECOLX	3-ketoacyl-ACP reductase	2.13542e+06	2.21176e+06	2.41964e+06	2.45771e+06	2.30061e+06	2.26195e+06	2.8791e+06	2.92392e+06	3.19684e+06	3.23955e+06	3.431e+06	3.45547e+06	21.0514	21.2176	21.1214	21.4683	21.6178	21.7153	0.00554905	0.0188175	1.38544
187	C3SG17_ECOLX	Adenylosuccinate synthetase	260292	225550	286049	286525	225399	241441	419505	411524	731091	719484	366298	389484	17.8864	18.1271	17.8317	18.6645	19.4681	18.5269	0.0378965	0.0722876	1.916
188	C3TMK7_ECOLX	D-alanine--D-alanine ligase	330771	485288	404353	411818	384544	462042	569635	588090	364783	398357	474937	482068	18.612	18.6385	18.6852	19.1427	18.5402	18.8681	0.307319	0.381897	1.15278
189	C3TDX2_ECOLX	3-oxoacyl-[acyl-carrier-protein] synthase 2	1.32994e+06	1.3681e+06	1.43882e+06	1.43231e+06	1.36475e+06	1.34018e+06	995345	987912	1.0879e+06	1.06796e+06	998782	965842	20.3633	20.4532	20.3671	19.9194	20.0398	19.9056	0.00105153	0.00742884	-1.35623
190	J7QWU4_ECOLX	ABC-type thiamine transport system, periplasmic component	591911	589177	503970	488854	525851	509001	623042	590235	590404	581601	591191	573427	19.1717	18.921	18.9808	19.2099	19.1605	19.1513	0.127045	0.184639	1.10911
191	E2QPF5_ECOLX	UPF0304 protein YfbU	842970	957656	1.19746e+06	1.21967e+06	1.20597e+06	1.15904e+06	1.61186e+06	1.60247e+06	1.72223e+06	1.74253e+06	1.73755e+06	1.73095e+06	19.7771	20.2048	20.1731	20.6161	20.7243	20.7259	0.0110159	0.0295094	1.55516
192	iRT_iRT	iRT	1.48087e+07	1.47968e+07	1.44189e+07	1.44155e+07	1.65262e+07	1.63084e+07	1.97056e+07	1.96139e+07	1.56061e+07	1.5783e+07	1.61191e+07	1.61896e+07	23.8194	23.7813	23.9687	24.2287	23.9037	23.9454	0.221021	0.289758	1.12469
193	J7Q933_ECOLX	Bifunctional chorismate mutase/prephenate dehydratase	396117	348444	466226	478394	474511	475866	847429	850163	864927	868852	867330	877985	18.5031	18.8493	18.8581	19.6951	19.7255	19.735	0.00112293	0.00778905	1.9748
194	Contig1021	Contig1021_ORF	326977	347230	276227	270839	342341	328807	258090	244726	186735	241293	219343	242577	18.3622	18.0613	18.356	17.9392	17.6955	17.8155	0.0219288	0.0488961	-1.35952
195	A0A1V3W1T6_ECOLX	Erythronate-4-phosphate dehydrogenase	335318	266010	222227	225014	277268	231883	400362	409437	430580	316619	497104	508865	18.1881	17.7707	17.952	18.6271	18.4942	18.9401	0.0160966	0.0387436	1.64358
196	E2QFC5_ECOLX	Lipoprotein	1.1493e+06	1.10929e+06	1.03801e+06	948519	1.02491e+06	990107	1088212	1.03794e+06	1.01621e+06	1.02576e+06	1.00904e+06	1.03092e+06	20.1068	19.9204	19.9421	20.0194	19.9615	19.96	0.886391	0.906591	-1.00656
197	Contig1090	Contig1090_ORF	786187	830893	775198	794149	852116	903039	705747	730067	696444	704570	593328	590792	19.6244	19.5816	19.7426	19.4532	19.418	19.1754	0.0393587	0.0745178	-1.2317
198	Contig1190	Contig1190_ORF	278343	275290	291284	297086	297635	296772	320352	313795	308660	329383	289915	297727	18.0786	18.1663	18.1811	18.2744	18.2825	18.1645	0.118799	0.175327	1.07064
199	Contig1971	Contig1971_ORF	862808	838975	784828	778521	777780	777418	864535	830270	785900	786644	775304	794375	19.6985	19.5762	19.5687	19.6924	19.5847	19.5819	0.929753	0.942101	1.00362
200	A0A1V2SZN5_ECOLX	Dipeptidyl carboxypeptidase II (Fragment)	438155	447220	439534	438360	513488	479020	499865	504890	508342	527160	516852	523176	18.7559	18.7437	18.9198	18.9384	18.9817	18.9882	0.0505378	0.0909767	1.11957
201	Contig196	Contig196_ORF	370325	375033	399590	395665	323485	322268	417550	399056	405505	413546	326710	337532	18.5075	18.601	18.3006	18.6389	18.6435	18.3412	0.621405	0.679512	1.05078
202	C3TPL7_ECOLX	Ribosome-recycling factor	943564	937889	1.00625e+06	986633	966450	979604	1.22776e+06	1.18632e+06	1.20643e+06	1.23982e+06	1.29105e+06	1.31298e+06	19.8434	19.9264	19.8921	20.2028	20.222	20.3123	0.000983326	0.00714352	1.28201
203	Contig803	Contig803_ORF	1.26123e+06	1.32201e+06	1.10573e+06	1.09929e+06	1.165e+06	1.1815e+06	1.21439e+06	1.26275e+06	1.23934e+06	1.24093e+06	1.03425e+06	993568	20.3004	20.0724	20.162	20.24	20.2421	19.9512	0.787104	0.82608	-1.02373
204	contig04197	contig04197_HP_ORF	3.7734e+06	3.90213e+06	3.32513e+06	3.20496e+06	3.62451e+06	3.59185e+06	4.06537e+06	4.11765e+06	3.75634e+06	3.78375e+06	3.30777e+06	3.3771e+06	21.8716	21.6384	21.7828	21.9642	21.8461	21.6724	0.591482	0.651227	1.04483
205	C3SKQ2_ECOLX	Transcription termination factor Rho	371575	372118	397467	377987	343917	349981	230939	224746	241327	237089	239625	235390	18.5043	18.5642	18.4043	17.7975	17.8678	17.8576	0.000227595	0.00316411	-1.56914
206	C3SVY0_ECOLX	Lysine--tRNA ligase	210205	215705	231908	234575	202299	208274	259837	258224	315058	303022	260204	236897	17.7001	17.8314	17.6471	17.9828	18.2372	17.9216	0.0445824	0.0823641	1.24916
207	W8TE29_ECOLX	NH(3)-dependent NAD(+) synthetase	306982	258401	376034	376193	284899	270143	593067	505710	816522	818592	697732	705870	18.1035	18.5208	18.0817	19.0629	19.641	19.4207	0.00670194	0.0213066	2.20303
208	C3SE52_ECOLX	Phosphopentomutase	287648	276781	291329	283801	278359	266797	349985	343169	336282	331879	281967	317833	18.1062	18.1334	18.056	18.4027	18.3498	18.1915	0.0326365	0.064848	1.16165
209	A0A0K4V0U8_ECOLX	Succinate--CoA ligase [ADP-forming] subunit beta	585191	503745	470536	453983	393268	404439	500747	553672	630409	625237	510717	479756	19.0504	18.8181	18.6054	19.0062	19.26	18.9171	0.224077	0.292758	1.17808
210	J7R990_ECOLX	Uronate isomerase	368212	378877	373193	340801	368495	355376	314455	320309	270315	280340	274299	293808	18.5108	18.4441	18.4651	18.2758	18.0705	18.115	0.0081164	0.0240032	-1.24795
211	A0A0P7ML28_ECOLX	Chaperone protein HtpG	369378	290314	391483	401708	360820	363360	527042	533831	540258	554251	429857	449100	18.321	18.5972	18.466	19.0168	19.0617	18.7451	0.0195014	0.0452267	1.39457
212	C3SYQ7_ECOLX	50S ribosomal protein L19	2.30852e+06	2.26348e+06	2.26032e+06	2.22323e+06	2.12477e+06	2.13235e+06	2.49079e+06	2.43232e+06	2.30692e+06	2.29744e+06	2.80104e+06	2.79932e+06	21.1243	21.0962	21.0214	21.231	21.1346	21.4171	0.111094	0.166205	1.13308
213	E2QGH0_ECOLX	UPF0234 protein YajQ	1.48541e+06	1.45866e+06	1.40673e+06	1.39529e+06	1.53561e+06	1.53623e+06	1.79317e+06	1.82444e+06	1.86688e+06	1.81034e+06	2.1453e+06	2.13689e+06	20.4893	20.418	20.5507	20.7866	20.81	21.0299	0.0107845	0.029505	1.30993
214	J7Q9Y1_ECOLX	ABC transporter maintaining OM lipid asymmetry, periplasmic binding protein	2.55433e+06	2.51887e+06	2.14942e+06	2.17209e+06	2.32184e+06	2.29265e+06	2.02856e+06	2.02663e+06	1.97289e+06	1.97841e+06	1.95759e+06	1.92834e+06	21.2744	21.0431	21.1377	20.9513	20.9139	20.8898	0.0283467	0.0586138	-1.1756
215	A0A193LNS6_ECOLX	Glycosyl transferase	840871	841146	903935	936279	877300	881476	868989	850385	877689	900340	875063	856920	19.6818	19.8112	19.7461	19.7134	19.7617	19.7239	0.755895	0.79882	-1.00931
216	W8SR14_ECOLX	5'-nucleotidase	498653	510530	541874	522411	549407	557783	485952	476506	460959	466923	479175	481844	18.9447	19.0212	19.0784	18.8763	18.8236	18.8742	0.0209136	0.0474913	-1.11477
217	A0A1X7NUR1_ECOLX	Beta-glucosidase	270673	260135	257267	312896	312639	299888	310658	318883	309290	303995	318106	353479	18.0175	18.1141	18.2241	18.2638	18.2261	18.3552	0.0828941	0.131767	1.11972
218	E1CBR6_ECOLX	DNA-directed RNA polymerase subunit beta'	189325	155202	385317	393746	298961	300356	423765	454338	475397	438827	366162	379726	17.3871	18.5713	18.193	18.7432	18.801	18.5084	0.153564	0.215781	1.55156
219	Q643Q7_ECOLX	Chaperone FimC	648932	632411	628477	617647	683714	660059	1.56938e+06	1.55894e+06	1.56644e+06	1.55737e+06	1.65407e+06	1.63951e+06	19.2891	19.249	19.3576	20.577	20.5749	20.6512	5.55093e-06	0.000752155	2.46646
220	Contig953	Contig953_ORF	3.99909e+06	3.96369e+06	3.65181e+06	3.53584e+06	4.14603e+06	4.08061e+06	3.40587e+06	3.43046e+06	3.35297e+06	3.31047e+06	3.13842e+06	3.03717e+06	21.9248	21.7769	21.9718	21.7048	21.6678	21.558	0.02798	0.0580128	-1.18729
221	E2QMS9_ECOLX	Threonine--tRNA ligase	368324	329258	529585	474045	419693	452838	444325	580711	623809	661610	459682	453420	18.4097	18.9346	18.7338	18.9544	19.2932	18.8004	0.200445	0.266723	1.25116
222	A0A1Q4PBE3_ECOLX	Probable cytosol aminopeptidase	269071	345989	542332	532941	339571	369217	345202	358206	408738	409651	360131	349637	18.219	19.0362	18.4337	18.4238	18.6424	18.4368	0.819678	0.849914	-1.0439
223	J7R3G4_ECOLX	Malonyl CoA-acyl carrier protein transacylase	840554	883587	841039	819847	818160	779540	751854	780251	786647	877518	808918	740298	19.717	19.6634	19.6071	19.5468	19.6642	19.5617	0.215104	0.283462	-1.05088
224	E2QLE1_ECOLX	Deoxyribose-phosphate aldolase	336934	331701	332255	331632	355711	329917	354833	354551	326471	328354	369579	367871	18.3508	18.3406	18.386	18.4362	18.3207	18.4922	0.335455	0.412162	1.04047
225	C3SZ77_ECOLX	Pyridoxine 5'-phosphate synthase	1.46838e+06	1.46856e+06	1.55181e+06	1.5474e+06	1.46249e+06	1.40943e+06	1.1379e+06	1.16941e+06	1.27078e+06	1.25708e+06	1.23538e+06	1.227e+06	20.4859	20.5635	20.4533	20.1377	20.2695	20.2316	0.00484926	0.0173216	-1.22093
226	Contig1124	Contig1124_ORF	85654.7	300967	144484	267601	309657	292581	298486	281324	275600	264583	242192	242823	17.2927	17.5851	18.1994	18.1446	18.0428	17.8877	0.296738	0.371776	1.25927
227	Contig2106	Contig2106_ORF	893618	935212	965500	845016	1.10521e+06	990420	799996	864544	838123	788951	775047	783848	19.8021	19.7848	19.9968	19.6656	19.6332	19.5721	0.0316153	0.0629829	-1.17903
228	Contig1058	Contig1058_ORF	590085	583068	527409	543266	627760	615398	532803	532761	545728	522490	505311	435168	19.1619	19.0299	19.2455	19.0232	19.0264	18.839	0.106686	0.161832	-1.13517
229	Contig2019	Contig2019_ORF	490970	513749	492476	517898	508431	484088	479915	483163	508606	474878	372708	368834	18.938	18.946	18.9203	18.8773	18.9067	18.5001	0.256557	0.32955	-1.1277
230	C3T282_ECOLX	Acetate kinase	702787	708683	711353	723785	716640	719325	518917	519616	503326	509837	398289	373892	19.4288	19.4527	19.4536	18.9861	18.9504	18.5579	0.0111214	0.0296701	-1.53003
231	C3T130_ECOLX	Phosphoenolpyruvate-protein phosphotransferase	105600	125558	132001	140587	87638.2	117034	130226	123278	164932	166764	106527	100134	16.8131	17.0556	16.6279	16.9511	17.3395	16.6562	0.55535	0.620928	1.1096
232	J7QHA6_ECOLX	Aminomethyltransferase	1.63996e+06	1.64276e+06	1.62999e+06	1.67265e+06	1.67793e+06	1.68979e+06	1.81582e+06	1.79493e+06	1.86688e+06	1.88212e+06	1.96042e+06	1.96538e+06	20.6465	20.6551	20.6833	20.7838	20.8381	20.9046	0.00788826	0.0236574	1.1333
233	Contig1554	Contig1554_ORF	155411	145464	154043	153565	66785.4	141651	56471.5	128892	137161	139378	57518	113288	17.198	17.2307	16.5696	16.3805	17.0771	16.3007	0.275119	0.348698	-1.33179
234	C3T122_ECOLX	Glucose-specific PTS system EIIA component	7.48237e+06	7.52378e+06	8.43609e+06	8.53575e+06	7.6232e+06	7.81331e+06	8.33201e+06	8.46434e+06	9.19251e+06	9.38669e+06	8.74234e+06	8.92374e+06	22.839	23.0166	22.8797	23.0016	23.1471	23.0744	0.0756324	0.122782	1.11928
235	Contig148	Contig148_ORF	631846	515852	630439	597811	650444	654564	467650	524045	471555	487951	429372	395535	19.1229	19.2277	19.3156	18.9172	18.8717	18.6527	0.0145003	0.0359212	-1.32703
236	C3TEC2_ECOLX	Glutaredoxin	782199	781726	695428	702374	757321	710535	641360	658940	703284	711443	509762	548419	19.5767	19.4147	19.4845	19.3103	19.4321	19.0122	0.145437	0.205785	-1.18139
237	Contig19	Contig19_ORF	156569	151427	149206	156221	153608	152887	146156	135861	135026	135642	133555	128630	17.2324	17.2201	17.2255	17.1045	17.0462	17	0.00446401	0.0163752	-1.12958
238	J7QWS3_ECOLX	Dehydrogenase	464882	472773	453432	420061	444186	449356	464209	443798	457271	459254	477047	470778	18.8386	18.7354	18.7692	18.792	18.8058	18.8542	0.367962	0.449072	1.02547
239	C3SQU2_ECOLX	50S ribosomal protein L3	1.33645e+06	1.34621e+06	1.56088e+06	1.57381e+06	1.63116e+06	1.64086e+06	1.65968e+06	1.68145e+06	1.39369e+06	1.41731e+06	2.04256e+06	2.07014e+06	20.3552	20.5799	20.6417	20.6719	20.4226	20.9716	0.418556	0.493598	1.11968
240	Contig1146	Contig1146_ORF	426735	451433	384766	395973	377189	377181	363108	339873	371094	360789	287216	295430	18.7436	18.5743	18.5249	18.4223	18.4811	18.1521	0.0959766	0.14854	-1.19949
241	C3TFR2_ECOLX	3-hydroxydecanoyl-[acyl-carrier-protein] dehydratase	2.47384e+06	2.51436e+06	2.37553e+06	2.34801e+06	2.52895e+06	2.58245e+06	2.0924e+06	2.11055e+06	1.91167e+06	1.97893e+06	1.68331e+06	1.6746e+06	21.25	21.1714	21.2852	21.003	20.8913	20.6791	0.0199625	0.0460162	-1.29931
242	contig01051	contig01051_LP_ORF	933741	937076	825239	806527	810673	806505	609102	638945	604266	595245	632865	620419	19.8352	19.6379	19.625	19.2508	19.194	19.2572	0.00279089	0.0128579	-1.38069
243	Contig1077	Contig1077_ORF	262427	277559	273047	235238	232845	238292	230143	241910	217084	185572	158365	147147	18.042	17.9513	17.8457	17.8481	17.6148	17.2199	0.115052	0.17112	-1.30621
244	J7QC96_ECOLX	Carbonic anhydrase	686193	585764	700729	609081	743299	745897	921149	953968	934534	969902	883651	867038	19.2741	19.3174	19.5061	19.8383	19.8607	19.7394	0.00512143	0.0179214	1.36315
245	C3SJ82_ECOLX	Superoxide dismutase	1.05168e+06	1.03525e+06	947135	903365	1.03654e+06	990366	1.06364e+06	1.06506e+06	1.10708e+06	1.10076e+06	1.14177e+06	1.14197e+06	19.9929	19.8191	19.9505	20.0215	20.0742	20.123	0.0642271	0.109168	1.11117
246	E2QLQ0_ECOLX	Enoyl-[acyl-carrier-protein] reductase [NADH]	293999	302559	295802	318471	307223	311820	437337	437577	505100	538729	401220	417164	18.1862	18.2275	18.2396	18.7388	18.9927	18.6421	0.00561423	0.0189542	1.48806
247	Contig2045	Contig2045_ORF	271232	283485	262390	20480.4	264292	272068	222565	244861	234240	228911	227799	221028	18.081	16.1617	18.0327	17.8327	17.821	17.7756	0.575698	0.637529	1.30556
248	J7RA85_ECOLX	High-affinity amino acid transport system periplasmic binding protein	527359	515783	524785	556590	507050	490937	439162	451530	414929	415464	408830	413458	18.9924	19.0438	18.9285	18.7644	18.6634	18.6493	0.00387137	0.0152626	-1.22762
249	Contig423	Contig423_ORF	755563	752696	730103	726551	715249	693360	517529	518795	452879	461000	429898	406360	19.5245	19.4742	19.4257	18.983	18.8016	18.673	0.00225335	0.0118141	-1.57523
250	C3TPN7_ECOLX	Methionine aminopeptidase	517880	523015	563188	566154	591092	594916	811301	783369	819391	825181	773975	763233	18.9894	19.107	19.1777	19.6046	19.6493	19.5518	0.00116543	0.00790976	1.42459
251	C3SQX2_ECOLX	30S ribosomal protein S3	661928	689696	1.283e+06	973120	840670	840213	1.59961e+06	1.61695e+06	1.64488e+06	1.62586e+06	1.14121e+06	1.12123e+06	19.366	20.0917	19.6808	20.6171	20.6412	20.1094	0.0525628	0.0930519	1.67373
252	C3SQV7_ECOLX	50S ribosomal protein L2	259091	262407	297074	288588	355391	366475	342148	322763	296322	298974	325793	308683	17.9923	18.1596	18.4612	18.3422	18.1832	18.2747	0.688783	0.7402	1.04417
253	E2QGR5_ECOLX	Glyoxylate/hydroxypyruvate reductase B	313077	361826	403225	394765	460835	462348	565845	479666	586945	612843	648731	668409	18.3605	18.6059	18.8163	18.9909	19.194	19.3288	0.0246225	0.0529209	1.49173
254	W8SZY2_ECOLX	Outer membrane protein assembly factor BamC	375724	385070	366527	382263	403214	411021	461237	465901	384151	417233	437099	443651	18.537	18.5139	18.635	18.8224	18.6109	18.7483	0.0840855	0.133212	1.12135
255	W8T2J1_ECOLX	Peptidase M16	256958	261536	244760	232829	246752	243879	318162	304370	338633	344151	362363	349465	17.9839	17.865	17.9043	18.2474	18.381	18.4409	0.00281847	0.0128579	1.35543
256	C3SR27_ECOLX	30S ribosomal protein S5	1.03785e+06	995127	1.19515e+06	1.25813e+06	1.09734e+06	1.06466e+06	1.58484e+06	1.60357e+06	1.74557e+06	1.74064e+06	1.65057e+06	1.57997e+06	19.9548	20.2258	20.0438	20.6044	20.7332	20.623	0.00292283	0.0129658	1.49353
257	Contig698	Contig698_ORF	817234	838662	752252	784162	793741	801840	669569	687170	642598	624247	697033	714479	19.6591	19.5508	19.6056	19.3716	19.2727	19.4287	0.0109983	0.0295094	-1.18717
258	A0A1V3W5H5_ECOLX	D-lactate dehydrogenase	265868	275062	322775	306067	286266	260580	342796	328806	511065	508276	300028	496188	18.0449	18.2618	18.0592	18.3569	18.9592	18.5576	0.0575978	0.100336	1.41679
259	C3TP22_ECOLX	Phosphoheptose isomerase	1.93197e+06	1.94785e+06	1.92677e+06	1.89558e+06	1.95865e+06	1.91824e+06	1.97887e+06	1.92039e+06	2.01243e+06	1.99551e+06	2.09844e+06	2.07732e+06	20.8875	20.866	20.8864	20.8946	20.9344	20.9936	0.108743	0.164299	1.04312
260	C3SR62_ECOLX	30S ribosomal protein S4	1.66805e+06	1.61877e+06	1.63401e+06	1.60697e+06	1.84827e+06	1.85644e+06	2.00319e+06	2.00035e+06	1.64161e+06	1.6157e+06	1.89829e+06	1.89155e+06	20.6481	20.628	20.8209	20.9328	20.6352	20.8537	0.373028	0.451796	1.07793
261	C3T8H7_ECOLX	Superoxide dismutase	5.62396e+06	5.51461e+06	4.32523e+06	4.32027e+06	4.87881e+06	4.81791e+06	3.44205e+06	3.41591e+06	3.03287e+06	3.04007e+06	4.17552e+06	4.14527e+06	22.409	22.0435	22.209	21.7093	21.534	21.9883	0.0480488	0.0881279	-1.39151
262	W8TQM4_ECOLX	Outer-membrane lipoprotein carrier protein	289350	291465	230298	263219	239369	296647	300234	215096	206039	297317	304355	309260	18.1477	17.9095	18.0236	17.9552	17.9171	18.2269	0.961619	0.971808	1.00425
263	E2QI48_ECOLX	Thiol:disulfide interchange protein	2.65348e+06	2.71816e+06	2.40963e+06	2.47631e+06	2.54471e+06	2.58786e+06	2.03179e+06	2.08333e+06	2.01846e+06	2.04535e+06	2.04922e+06	2.02372e+06	21.3568	21.2201	21.2912	20.9724	20.9544	20.9576	0.00119217	0.00790976	-1.25519
264	Contig314	Contig314_ORF	261851	280196	298199	226085	359827	311877	299931	281834	165124	184404	125867	178360	18.0472	17.9862	18.3538	18.1494	17.4128	17.193	0.154916	0.216883	-1.45801
265	C3T3H7_ECOLX	50S ribosomal protein L25	1.00737e+06	1.09547e+06	1.16781e+06	1.15617e+06	1.20501e+06	1.22351e+06	1.53344e+06	1.55305e+06	1.48048e+06	1.48677e+06	1.69074e+06	1.68926e+06	20.0026	20.1481	20.2116	20.5575	20.5007	20.6886	0.00516736	0.0179214	1.37694
266	W8TQP3_ECOLX	L-allo-threonine aldolase, PLP-dependent	380455	381511	424174	400619	396223	368154	442896	454671	445226	441733	428510	430921	18.5394	18.6531	18.5429	18.7755	18.7585	18.713	0.0150099	0.0369437	1.12549
267	J7QA55_ECOLX	Tryptophan--tRNA ligase	441153	460112	547178	548392	522880	529558	597623	582494	677882	650901	691974	699366	18.7813	19.0632	19.0053	19.1704	19.3414	19.408	0.0328107	0.0650249	1.28046
268	Contig1075	Contig1075_ORF	782649	774114	771788	732417	802772	775677	510757	535018	477874	484902	399822	487928	19.5701	19.5201	19.5899	18.9958	18.8768	18.7527	0.00072608	0.00602173	-1.60764
269	contig04504	contig04504_LP_ORF	3.24057e+06	3.21492e+06	2.66169e+06	2.63837e+06	3.05603e+06	3.07131e+06	3.35801e+06	3.46392e+06	3.20107e+06	3.233e+06	3.0757e+06	3.09873e+06	21.6221	21.3376	21.5468	21.7016	21.6173	21.5579	0.262784	0.334173	1.08931
270	E2QQE2_ECOLX	Glutamate--cysteine ligase	350530	356378	317053	315732	370091	368226	382764	374237	387705	396823	379993	352720	18.4311	18.2714	18.4939	18.5298	18.5814	18.4819	0.140937	0.201051	1.096
271	W8T2X4_ECOLX	Aconitate hydratase B	291168	298515	314092	371124	266686	256098	311862	344460	388818	394238	244734	242202	18.1695	18.3812	17.9956	18.3223	18.5787	17.8934	0.736147	0.784469	1.059
272	Contig1332	Contig1332_ORF	608163	593430	507480	486457	632873	568283	534882	528224	561320	607067	374737	364591	19.1964	18.9225	19.1939	19.0198	19.155	18.4957	0.386849	0.465685	-1.15997
273	C3SQZ7_ECOLX	50S ribosomal protein L24	1.03619e+06	1.0311e+06	1.2018e+06	1.19156e+06	1.32927e+06	1.34529e+06	1.8385e+06	1.9045e+06	1.43556e+06	1.43958e+06	2.14317e+06	2.12598e+06	19.9793	20.1906	20.3508	20.8355	20.4552	21.0255	0.0397737	0.0751172	1.51414
274	C3SQW7_ECOLX	50S ribosomal protein L22	1.12445e+06	1.14415e+06	1.36505e+06	1.38033e+06	1.45932e+06	1.46203e+06	2.17456e+06	2.16302e+06	1.8056e+06	1.80469e+06	2.23075e+06	2.2737e+06	20.1133	20.3886	20.4782	21.0485	20.7837	21.1029	0.0115425	0.0302644	1.57095
275	C3TPI7_ECOLX	5-carboxymethyl-2-hydroxymuconate isomerase	1.6215e+06	1.66344e+06	1.56532e+06	1.58346e+06	1.55033e+06	1.53147e+06	2.1816e+06	2.15961e+06	2.2454e+06	2.2716e+06	2.61475e+06	2.3784e+06	20.6473	20.5863	20.5553	21.0496	21.1069	21.2499	0.0011802	0.00790976	1.45313
276	C3SR12_ECOLX	30S ribosomal protein S8	829514	848158	1.12995e+06	1.13209e+06	1.25299e+06	1.25735e+06	1.57103e+06	1.57919e+06	1.48816e+06	1.50205e+06	1.91784e+06	2.00685e+06	19.6779	20.1092	20.2595	20.587	20.5118	20.9038	0.0369133	0.0711233	1.57135
277	A0A1U9SJK5_ECOLX	OsmC family peroxiredoxin	1.66059e+06	1.60552e+06	1.64359e+06	1.68352e+06	1.6367e+06	1.63836e+06	1.93059e+06	1.90402e+06	1.90461e+06	1.89329e+06	1.94075e+06	1.87821e+06	20.6389	20.6657	20.6431	20.8706	20.8568	20.8646	2.03197e-05	0.00140945	1.16048
278	E2QI94_ECOLX	Citrate synthase	412400	422362	384452	377243	447423	484948	448402	431460	552875	540612	420243	398847	18.6709	18.5388	18.8294	18.7467	19.0604	18.6432	0.415313	0.491292	1.09966
279	Contig804	Contig804_ORF	862225	878410	914301	848384	1.04502e+06	947482	871670	915419	821247	801834	752781	752209	19.7311	19.7483	19.9244	19.7687	19.6302	19.5213	0.16343	0.226722	-1.11822
280	Contig29	Contig29_ORF	442152	446244	464373	444523	444184	449097	399981	421395	437772	406293	342623	343003	18.7608	18.7934	18.7687	18.6472	18.686	18.3871	0.100298	0.153669	-1.14942
281	Contig213	Contig213_ORF	357920	348356	398839	510837	431707	418925	288962	379718	254397	272960	225570	160139	18.4297	18.784	18.698	18.3375	18.0075	17.5361	0.0572539	0.0999651	-1.59865
282	C3THI7_ECOLX	L,D-transpeptidase	690870	682609	599122	625338	633358	670728	716498	722185	742203	761727	726786	754295	19.3894	19.2234	19.314	19.4563	19.5202	19.498	0.0239213	0.0518522	1.1349
283	E2QGV6_ECOLX	Mannitol-1-phosphate 5-dehydrogenase	169076	161847	144220	117361	162583	155578	167175	148516	160208	147500	152674	150148	17.3358	16.9893	17.279	17.2656	17.23	17.2081	0.775177	0.815807	1.02327
284	Q65A08_ECOLX	Mannonate dehydratase	363963	368519	323829	331327	340542	341997	315112	305912	292197	303916	320696	288440	18.4824	18.3214	18.3805	18.2441	18.1849	18.2144	0.0226856	0.0497387	-1.13312
285	C3SKY2_ECOLX	Putative 2-component regulator	2.39981e+06	2.44063e+06	2.35828e+06	2.34115e+06	2.33259e+06	2.29321e+06	2.43308e+06	2.43012e+06	2.61249e+06	2.63394e+06	2.24916e+06	2.29289e+06	21.2067	21.164	21.1412	21.2135	21.3229	21.1148	0.502462	0.578248	1.03271
286	Contig1864	Contig1864_ORF	468557	463172	467442	461572	463497	548914	364171	352096	327389	331901	363630	378680	18.8295	18.8253	18.9442	18.4499	18.3305	18.5014	0.00234392	0.0118438	-1.35574
287	J7QD45_ECOLX	Phospho-2-dehydro-3-deoxyheptonate aldolase	151838	196980	195397	203274	194990	199424	345920	363626	343777	356331	278643	275572	17.3999	17.6046	17.5893	18.4361	18.417	18.0801	0.00422883	0.0158946	1.71689
288	A0A1V2GID1_ECOLX	Nitrate reductase	348561	342126	270692	275929	288708	316338	230570	237125	280597	256231	205996	202458	18.3976	18.0601	18.2052	17.8351	18.0326	17.6398	0.0618123	0.106223	-1.306
289	A0A1K0HYY6_ECOLX	Toxin-antitoxin biofilm protein TabA	1.90401e+06	1.76235e+06	1.80281e+06	1.60165e+06	1.71282e+06	1.64367e+06	2.63164e+06	2.49632e+06	2.61486e+06	2.61481e+06	2.77855e+06	2.5635e+06	20.8048	20.6965	20.6782	21.2895	21.3183	21.3478	0.000160671	0.00295057	1.50734
290	W8SVC4_ECOLX	Peptidyl-prolyl cis-trans isomerase	691997	710771	821637	813406	746084	727301	955110	1.04413e+06	999657	1.08482e+06	973761	985447	19.4197	19.6409	19.4906	19.9296	19.9901	19.9018	0.00381074	0.015223	1.34111
291	Contig857	Contig857_ORF	1.54662e+06	1.50016e+06	2.31867e+06	1.21047e+06	1.3565e+06	1.48735e+06	2.26072e+06	1.0624e+06	2.00876e+06	999671	1.04924e+06	1.06445e+06	20.5387	20.676	20.4379	20.5636	20.4345	20.0113	0.30068	0.374867	-1.16021
292	A0A037YFU4_ECOLX	Formyltetrahydrofolate deformylase	638532	617567	721233	695922	668484	655353	647321	625731	593532	620442	482496	481362	19.2603	19.4343	19.3362	19.2797	19.211	18.8785	0.174359	0.237564	-1.16522
293	C3TCN2_ECOLX	DNA-binding protein	1.87674e+06	1.89455e+06	2.18554e+06	2.19657e+06	1.99711e+06	1.98024e+06	2.64422e+06	2.65953e+06	2.80404e+06	2.78931e+06	2.56513e+06	2.56417e+06	20.8466	21.0632	20.9234	21.3386	21.4153	21.2903	0.00524991	0.0181252	1.32287
294	A0A193LUB4_ECOLX	Protein deglycase HchA	800405	803736	718380	744018	750276	760713	1.19001e+06	1.20528e+06	1.12143e+06	1.16769e+06	1.29819e+06	1.30699e+06	19.6134	19.4797	19.527	20.1917	20.1261	20.3129	0.000570594	0.0051829	1.59132
295	C3SR02_ECOLX	50S ribosomal protein L5	417955	416863	409735	414918	432057	441107	322278	319281	261533	261534	295059	284745	18.6711	18.6534	18.7358	18.2912	17.9966	18.145	0.00361099	0.0147336	-1.45649
296	Contig1867	Contig1867_ORF	831731	799091	801844	811003	834962	834271	789523	718490	678701	777731	618481	697149	19.6369	19.6212	19.6708	19.5226	19.4707	19.3247	0.028919	0.0592298	-1.15156
297	C3TRQ2_ECOLX	L-threonine synthase	170357	76870.4	69518.6	62852.6	78447.7	155074	206083	216948	238853	226005	230519	219950	16.8042	16.0124	16.751	17.6899	17.8259	17.7807	0.00861118	0.0250776	2.36684
298	W8TFD4_ECOLX	Tryptophan synthase alpha chain	352627	393252	405165	555564	406285	428061	405700	424177	429223	361513	386296	381598	18.5064	18.8559	18.6698	18.6622	18.5875	18.5505	0.506866	0.582438	-1.05504
299	E2QI20_ECOLX	Uridine phosphorylase	839814	854181	1.01813e+06	998986	1.01075e+06	1.03017e+06	1.43603e+06	1.44663e+06	1.45693e+06	1.43393e+06	1.48956e+06	1.49469e+06	19.6919	19.9438	19.9607	20.459	20.463	20.5089	0.00228947	0.0118141	1.52783
300	C3SUZ2_ECOLX	Probable Fe(2+)-trafficking protein	1.02035e+06	1.00709e+06	944312	963592	898806	885955	910635	922699	992978	1.00197e+06	1.02689e+06	1.04981e+06	19.9512	19.8635	19.7673	19.806	19.9279	19.9858	0.573604	0.63706	1.03234
301	E2QIY7_ECOLX	Phosphoenolpyruvate carboxylase	244140	214746	314887	364379	346464	279786	455187	437234	512054	427564	434739	403968	17.8048	18.3698	18.2482	18.7671	18.8359	18.6768	0.0252937	0.0540591	1.53582
302	A0A0K5M4M1_ECOLX	Metalloprotease PmbA	237511	271146	233018	264002	155468	195382	243823	242222	202535	215239	285951	251485	17.9532	17.9201	17.4111	17.8907	17.6717	18.0328	0.639067	0.695589	1.07445
303	V5UZV4_ECOLX	Ribosomal L7 protein (Fragment)	6.02432e+06	6.01046e+06	6.20001e+06	6.24113e+06	5.89031e+06	5.92382e+06	5.95394e+06	6.13122e+06	5.90859e+06	5.88076e+06	6.13665e+06	6.31254e+06	22.5207	22.5686	22.494	22.5266	22.491	22.5694	0.971064	0.980055	1.00084
304	C3TPN2_ECOLX	30S ribosomal protein S2	347935	326721	397880	396961	419300	416723	520105	502807	509392	507446	428900	408441	18.3631	18.6003	18.6732	18.964	18.9557	18.675	0.0747595	0.121884	1.2478
305	Contig1465	Contig1465_ORF	429776	412815	467077	396066	461200	455920	376588	383900	401809	401932	395683	381292	18.6842	18.7143	18.8067	18.5365	18.6164	18.5673	0.0206575	0.04733	-1.11861
306	Contig2156	Contig2156_ORF	288527	254315	586500	553485	490702	478732	599280	586021	684251	697571	551226	533420	18.0473	19.12	18.8867	19.1767	19.3981	19.0486	0.200127	0.266723	1.43709
307	A0A066SYY3_ECOLX	4-aminobutyrate aminotransferase	151051	152326	163378	157428	156198	141191	225759	215454	199153	211337	185925	164627	17.2107	17.2911	17.1802	17.7507	17.6463	17.4166	0.0222744	0.0492619	1.29885
308	Contig932	Contig932_ORF	430603	430135	431402	445029	524776	394263	378540	437044	345912	398431	381325	367253	18.7152	18.7411	18.7951	18.6338	18.502	18.5135	0.0141481	0.0352308	-1.14925
309	A0A094WFP3_ECOLX	Cell division coordinator CpoB	400948	407676	398909	417348	407650	400077	378981	365223	387206	369557	411884	392171	18.6251	18.6383	18.6234	18.5051	18.5291	18.6165	0.0826812	0.131703	-1.05607
310	W8SXT6_ECOLX	Allose ABC transporter	590679	632859	483837	509333	561215	549457	183854	200690	200323	222435	195213	195710	19.2218	18.9212	19.0829	17.5514	17.6875	17.5765	0.000107764	0.00264075	-2.77052
311	J7QS24_ECOLX	C-terminal processing peptidase	155690	154416	166824	204608	161650	187968	187605	230997	233576	245255	182897	267378	17.2424	17.4952	17.4113	17.6674	17.8687	17.7546	0.0157511	0.0382742	1.30188
312	A0A037Y8L6_ECOLX	50S ribosomal protein L15	1.16139e+06	1.19581e+06	1.32295e+06	1.34185e+06	1.45653e+06	1.45582e+06	2.03557e+06	2.06195e+06	1.8675e+06	1.91356e+06	2.08527e+06	2.11847e+06	20.1685	20.3456	20.4737	20.9663	20.8503	21.0032	0.00360971	0.0147336	1.52694
313	J7Q8Q8_ECOLX	Glutamate--tRNA ligase	244216	315344	221550	218572	271668	251151	285616	265105	331971	348235	355254	326270	18.0822	17.7475	17.9948	18.07	18.3752	18.3771	0.0806954	0.13017	1.25926
314	J7R6H2_ECOLX	Methionyl-tRNA formyltransferase	372581	363510	377760	366029	374578	357053	408222	394299	415776	439770	447042	461624	18.4894	18.5044	18.4803	18.614	18.7059	18.7932	0.015114	0.0370804	1.15909
315	J7QWT6_ECOLX	Branched chain amino acid ABC transporter substrate-binding protein	581095	593904	550759	584114	558539	534597	363294	368334	356900	364346	353915	355209	19.1641	19.1135	19.0597	18.4807	18.4601	18.4357	3.76245e-05	0.00178956	-1.57311
316	Contig357	Contig357_ORF	520458	576509	496750	415633	443877	446850	312673	337927	319649	323190	415624	429413	19.0632	18.7936	18.7646	18.3103	18.2941	18.6885	0.0505558	0.0909767	-1.35928
317	C3TBH7_ECOLX	Thiol peroxidase	2.01617e+06	1.60759e+06	1.96097e+06	2.07534e+06	2.01923e+06	2.07658e+06	2.61713e+06	2.62514e+06	2.40245e+06	2.47472e+06	2.46771e+06	2.57835e+06	20.7798	20.944	20.9656	21.3218	21.2175	21.2664	0.00485821	0.0173216	1.29419
318	C3SL27_ECOLX	D-ribose pyranase	1.17517e+06	1.19824e+06	1.12736e+06	1.15573e+06	1.08732e+06	1.12573e+06	845686	857849	801759	799764	764156	782981	20.1785	20.1224	20.0774	19.7001	19.611	19.5611	0.000556252	0.0051199	-1.41623
319	C3SHX2_ECOLX	Peptidase E	621336	596080	533142	532195	553192	539597	483779	447982	464703	465979	472359	486512	19.2151	19.0229	19.0595	18.8285	18.8279	18.8708	0.0133105	0.0337576	-1.19476
320	contig04525	contig04525_LP_ORF	3.49831e+06	3.45416e+06	2.91126e+06	2.79558e+06	3.45937e+06	3.38033e+06	4.28481e+06	4.28303e+06	3.8006e+06	3.74918e+06	3.33513e+06	3.35499e+06	21.7291	21.444	21.7054	22.0305	21.848	21.6736	0.178293	0.24206	1.16841
321	C3TLT2_ECOLX	ATP-dependent Clp protease proteolytic subunit	615045	507006	815741	887691	539989	759398	816483	805323	954921	959696	793148	943334	19.091	19.6987	19.2885	19.6291	19.8686	19.7223	0.118587	0.175327	1.30189
322	C3SD38_ECOLX	Imidazole glycerol phosphate synthase subunit HisF	368630	373998	444988	452829	394674	389498	368463	359838	390615	365493	394014	402520	18.5022	18.776	18.5808	18.4741	18.5274	18.6033	0.397849	0.475798	-1.0605
323	D1MDR9_ECOLX	Transaldolase	121137	122244	116199	115228	125609	120044	183564	173928	186779	175509	184804	183006	16.8928	16.8202	16.9059	17.447	17.4661	17.4886	3.46153e-05	0.00176077	1.5097
324	A0A094VYY4_ECOLX	Cysteine--tRNA ligase	216309	220132	224132	209814	235483	243188	268641	276246	311946	304013	276088	256874	17.7354	17.7264	17.8685	18.0555	18.2324	18.0227	0.0148456	0.0366576	1.2542
325	W8SY33_ECOLX	Aspartate--tRNA ligase	242111	354374	154645	283439	350272	343275	330296	317842	412935	401087	352112	383247	18.1601	17.6756	18.4036	18.3057	18.6346	18.4868	0.166096	0.229586	1.31577
326	E2QEL4_ECOLX	Transcription elongation factor GreA	225658	230173	268925	273426	232719	239885	281346	294703	289912	299732	268802	279859	17.7981	18.0488	17.8501	18.1354	18.1693	18.0653	0.0526951	0.0930702	1.16824
327	A0A1L6B390_ECOLX	Proline--tRNA ligase	144711	160707	183567	155477	169470	133926	274129	227153	286692	273917	156704	227869	17.2184	17.3661	17.2009	17.9289	18.0963	17.5278	0.0289551	0.0592298	1.50436
328	E2QQZ3_ECOLX	Thiol:disulfide interchange protein	292669	302858	289439	285838	319621	311229	346421	337088	337741	330797	357829	325044	18.1836	18.1339	18.2668	18.3825	18.3506	18.3796	0.0117602	0.0305206	1.12984
329	J7QN59_ECOLX	Isochorismate hydroxymutase 2, enterochelin biosynthesis	264344	255022	247788	234336	239842	211224	340993	301995	408048	416864	410246	366447	17.9862	17.8785	17.7801	18.2918	18.6538	18.5647	0.00743397	0.0226867	1.53885
330	Contig1788	Contig1788_ORF	318631	314513	289986	280603	299274	301432	279945	285756	295928	294062	283728	275609	18.2721	18.1219	18.1963	18.1096	18.1703	18.0932	0.215948	0.284083	-1.05146
331	A0A069CHT5_ECOLX	Peptidase M24 family protein	279198	276177	351463	329002	312472	296589	361505	395392	379782	400928	393563	385358	18.0831	18.3754	18.2157	18.5283	18.5739	18.571	0.0178059	0.0419319	1.25964
332	C3T7P7_ECOLX	Translation initiation factor IF-3	764963	851022	932807	944493	896092	843390	1.12957e+06	1.17412e+06	1.13969e+06	1.13948e+06	1.26134e+06	1.2394e+06	19.6219	19.8402	19.7296	20.1352	20.1201	20.2539	0.00443106	0.0163328	1.35582
333	A0A086UAG1_ECOLX	UDP-galactopyranose mutase	280655	287830	276668	285063	286738	278713	284821	332525	284554	338396	338172	337138	18.1166	18.0994	18.1089	18.2314	18.2433	18.3652	0.0162766	0.0389752	1.12637
334	C3SR72_ECOLX	50S ribosomal protein L17	756033	762658	905743	919306	1.09352e+06	1.07303e+06	1.35576e+06	1.35025e+06	1.12609e+06	1.12735e+06	1.29814e+06	1.24404e+06	19.5344	19.7995	20.0469	20.3677	20.1037	20.2773	0.0524461	0.0930519	1.37173
335	E2QJ08_ECOLX	Transcription termination/antitermination protein NusG	778071	627438	765503	767906	802945	895269	915714	921575	997703	1.00397e+06	948910	987673	19.4143	19.5483	19.6935	19.8091	19.9328	19.8848	0.0214766	0.048196	1.25139
336	E2QFJ1_ECOLX	Bacterioferritin	279244	177420	202762	185766	154848	196155	340191	309998	334993	387050	378442	326972	17.764	17.5663	17.4111	18.3089	18.458	18.4243	0.00185877	0.0105055	1.76127
337	W8T9V1_ECOLX	Pyridoxal kinase PdxY	303328	291627	295624	277750	306115	283669	253551	262656	246132	247364	248715	238669	18.1821	18.1284	18.1688	17.9774	17.9127	17.8944	0.00149686	0.00892269	-1.17417
338	Contig1435	Contig1435_ORF	369552	364314	345266	366900	380407	375106	480603	499887	408290	405592	424504	418230	18.4851	18.4412	18.5271	18.9029	18.6345	18.6847	0.0408217	0.0767167	1.19434
339	J7QF32_ECOLX	Probable transcriptional regulatory protein YebC	129898	138778	152516	158005	142686	152124	211852	190600	265408	263475	255558	223423	17.0347	17.2441	17.1687	17.6164	18.0126	17.8664	0.00644326	0.0208401	1.60506
340	Q0P6L1_ECOLX	Bifunctional protein GlmU	203377	207966	246830	249799	221601	228230	329802	330577	374163	365028	407757	403728	17.6499	17.9218	17.7789	18.3329	18.4955	18.6302	0.00379732	0.015223	1.62753
341	Contig1182	Contig1182_ORF	141634	209935	197176	198005	759804	176394	198850	751030	706059	221824	236219	833153	17.3957	17.5922	18.4819	18.5599	18.5942	18.759	0.0745792	0.12185	1.75867
342	C3SVM2_ECOLX	Ribose-5-phosphate isomerase A	745796	825805	869675	880531	724004	873868	991718	1.11556e+06	1.15587e+06	1.1704e+06	1.28846e+06	1.34335e+06	19.5819	19.7391	19.6013	20.0045	20.1496	20.3273	0.00793747	0.0236574	1.43362
343	A0A166TJL7_ECOLX	Peptide ABC transporter substrate-binding protein	273646	263028	269941	261753	250240	220093	209411	218587	220800	228664	199092	212559	18.0334	18.0201	17.8404	17.7069	17.7776	17.6503	0.024943	0.0534594	-1.19168
344	E2QMI2_ECOLX	7-alpha-hydroxysteroid dehydrogenase	283998	323352	348918	360068	355386	356475	520674	516873	514123	516376	567828	568372	18.2091	18.4352	18.4412	18.9847	18.9749	19.1158	0.00172181	0.0101057	1.58368
345	Contig1036	Contig1036_ORF	478182	485722	440751	456615	460456	469952	337874	354526	325659	354974	312201	336010	18.8785	18.7751	18.8274	18.4008	18.3752	18.3051	0.000350838	0.00387956	-1.38188
346	C3SYP2_ECOLX	30S ribosomal protein S16	938451	945459	1.04143e+06	1.07619e+06	1.14047e+06	1.11444e+06	1.61909e+06	1.60856e+06	1.36162e+06	1.34169e+06	1.70178e+06	1.69567e+06	19.8453	20.0138	20.1045	20.622	20.3663	20.696	0.0102583	0.0286261	1.48819
347	C3SM87_ECOLX	DNA-directed RNA polymerase subunit omega	540037	571527	647822	609754	613392	619744	863462	834257	809114	805375	854229	860210	19.0836	19.2616	19.2339	19.695	19.6226	19.7093	0.00142006	0.00873794	1.39728
348	C3T8E8_ECOLX	Riboflavin synthase	842780	852611	868807	925076	378776	896271	976543	986351	647296	1.09591e+06	1.54671e+06	1.05676e+06	19.6932	19.7739	19.1523	19.9045	19.6839	20.286	0.18651	0.25187	1.33639
349	E2QQJ4_ECOLX	Activator of AmiC murein hydrolase activity, lipoprotein	390760	389096	358955	365417	299976	372560	292008	284461	238177	299819	238262	315373	18.5728	18.4663	18.3508	18.1368	18.0277	18.0644	0.00569329	0.0190526	-1.30769
350	Contig1273	Contig1273_ORF	461861	451569	292447	429022	395587	426180	405335	406329	402566	407591	371736	380536	18.8008	18.4343	18.6474	18.6305	18.6278	18.5208	0.774291	0.815807	-1.02416
351	C3TJN7_ECOLX	Cold shock protein	1.26885e+06	1.28517e+06	1.45622e+06	1.43827e+06	1.39376e+06	1.41884e+06	2.37821e+06	2.40442e+06	2.62562e+06	2.66104e+06	2.69318e+06	2.74112e+06	20.2843	20.4649	20.4234	21.1894	21.3339	21.3736	0.000314295	0.00368934	1.87656
352	C3SYU7_ECOLX	Cold shock protein associated with 30S ribosomal subunit	1.14183e+06	1.15463e+06	1.22659e+06	1.18481e+06	1.33795e+06	1.33608e+06	1.42645e+06	1.44039e+06	1.41467e+06	1.3523e+06	1.65577e+06	1.61508e+06	20.131	20.2012	20.3506	20.451	20.3995	20.6411	0.0512128	0.0912975	1.2055
353	A0A1M2G6C3_ECOLX	Carbamoyl-phosphate synthase large chain	165462	174518	295988	201357	159250	266432	397198	378818	408242	272282	387784	385672	17.3746	17.8973	17.6522	18.5653	18.3469	18.561	0.00708827	0.0220178	1.80214
354	C3SYE7_ECOLX	Peptidoglycan-binding protein	787696	770919	728052	770232	748743	783819	763733	777357	880862	876537	927586	925323	19.5717	19.5143	19.5471	19.5555	19.745	19.8214	0.113955	0.169819	1.11952
355	C3SSP7_ECOLX	Ribosome-binding factor A	398642	402159	440889	468370	460710	477151	506500	521358	514096	381601	596694	604931	18.6111	18.7937	18.8388	18.9711	18.7567	19.1965	0.192197	0.257727	1.17033
356	E2QMH5_ECOLX	Fumarate hydratase class I	96847.8	93554.1	111804	118000	92214	110290	106097	104294	102908	129359	96985	74350.1	16.5385	16.8095	16.6218	16.6827	16.816	16.3738	0.842919	0.866776	-1.02275
357	C3TPQ2_ECOLX	UPF0325 protein YaeH	83448.2	122933	107268	100219	78675.7	122410	142342	118744	116631	120683	111434	84606.2	16.6281	16.6618	16.5825	16.9883	16.8562	16.5672	0.228235	0.296667	1.13269
358	J7R1K9_ECOLX	Bifunctional protein FolD	596474	643829	700416	702437	650955	660350	736085	772605	789643	788616	740083	774710	19.2412	19.4199	19.3225	19.5244	19.5899	19.5303	0.0167727	0.0399924	1.165
359	C3SF53_ECOLX	Aspartate carbamoyltransferase	117399	121052	193404	174965	148402	150600	306150	284788	329158	340556	272268	282497	16.8632	17.489	17.1898	18.1717	18.353	18.0813	0.00665569	0.0213066	2.02982
360	C3TIG7_ECOLX	Peptidoglycan-associated lipoprotein	1.74957e+06	1.71931e+06	1.65395e+06	1.67416e+06	1.63239e+06	1.63168e+06	1.00194e+06	976458	968038	987934	909742	906275	20.726	20.6662	20.6382	19.9158	19.8994	19.7923	6.48076e-05	0.00225852	-1.75036
361	A0A0J2A7V6_ECOLX	Protein flxA	181752	185026	187731	187326	176654	165083	91160	40472.3	58913.1	45572	48423.2	46435.3	17.4845	17.5167	17.3817	15.8904	15.6611	15.5332	9.49822e-05	0.00264075	-3.40134
362	contig00252	contig00252_LP_ORF	812217	815131	750895	736422	772235	768289	444323	523694	478603	458428	438346	458656	19.6341	19.5042	19.555	18.8798	18.8374	18.7744	0.000112464	0.00264075	-1.66313
363	W8T8D9_ECOLX	Pyridoxine/pyridoxal/pyridoxamine kinase	297031	799388	288920	699853	725658	756635	644289	644704	644934	638337	317580	239743	18.8944	18.7785	19.4991	19.2978	19.2914	18.0739	0.733308	0.782538	-1.12476
364	C3SZV2_ECOLX	Nucleoside diphosphate kinase	338897	352534	372166	227101	403806	205438	432709	268749	385141	417200	395950	379719	18.3989	18.1493	18.1358	18.3795	18.6127	18.5648	0.059085	0.10241	1.22346
365	J7QX79_ECOLX	5'-methylthioadenosine/S-adenosylhomocysteine nucleosidase	78612.8	71325	37723.7	81665.9	95706.4	73288.5	125062	131385	132440	121243	113902	125549	16.1923	15.7603	16.3538	16.9679	16.9513	16.8677	0.0100533	0.0284098	1.77373
366	J7QN08_ECOLX	Peptidyl-prolyl cis-trans isomerase	1.31497e+06	1.33709e+06	1.34652e+06	1.38763e+06	1.3958e+06	1.38155e+06	1.5375e+06	1.59359e+06	1.64012e+06	1.64179e+06	1.4909e+06	1.48245e+06	20.3386	20.3825	20.4053	20.578	20.6461	20.5037	0.0116802	0.0305205	1.14906
367	J7Q703_ECOLX	Anti-FliA (Anti-sigma) factor also known as RflB protein	1.10165e+06	1.0947e+06	1.11954e+06	1.12835e+06	1.13615e+06	1.14455e+06	437062	424776	456537	469274	395958	383846	20.0667	20.1001	20.121	18.7169	18.8202	18.5726	4.57891e-05	0.00185787	-2.62571
368	C3TDZ2_ECOLX	3-oxoacyl-[acyl-carrier-protein] synthase 3	232810	232251	234775	234766	282698	294066	631203	379849	669758	658496	592274	358970	17.8271	17.8409	18.1373	18.9014	19.341	18.8147	0.0048295	0.0173216	2.11984
369	C3SI42_ECOLX	DNA-binding protein	2.89952e+06	2.91188e+06	3.19892e+06	3.28824e+06	3.39536e+06	3.36412e+06	5.87806e+06	5.92986e+06	5.87988e+06	5.9427e+06	7.71924e+06	7.80303e+06	21.4704	21.629	21.6885	22.4932	22.495	22.8878	0.00215997	0.0115249	2.04115
370	C3SE75_ECOLX	Hyperosmotically inducible periplasmic protein	466136	450345	245196	260235	244133	385378	221088	205082	221895	229792	258835	227744	18.8055	17.9465	18.2266	17.7	17.7847	17.8894	0.107632	0.162944	-1.44877
371	C3SUF2_ECOLX	Drug activity modulator	143141	135947	151800	110674	143316	154347	203558	201593	305832	219473	244768	347650	17.0899	16.9839	17.1823	17.6281	17.983	18.1542	0.0071649	0.0220436	1.78558
372	Q7BGE6_ECOLX	10 kDa chaperonin	6.29994e+06	6.28295e+06	6.29466e+06	6.28684e+06	6.29546e+06	6.17164e+06	7.97353e+06	8.13398e+06	8.165e+06	8.23432e+06	9.45655e+06	9.59521e+06	22.585	22.5848	22.5716	22.9412	22.9671	23.1834	0.00425251	0.0159052	1.36615
373	C3T9J7_ECOLX	Putative selenium carrying protein	3.81834e+06	3.8695e+06	3.95843e+06	3.99103e+06	3.74298e+06	3.73718e+06	6.08922e+06	6.26696e+06	6.827e+06	6.78409e+06	6.64621e+06	6.6875e+06	21.8741	21.9224	21.8346	22.5586	22.6983	22.6686	0.000102368	0.00264075	1.69908
374	W8TX90_ECOLX	Maltose operon periplasmic protein	1.0708e+06	1.07867e+06	1.05298e+06	1.03197e+06	968968	984272	467494	534809	528364	544149	557116	536353	20.0355	19.9915	19.8974	18.9316	19.0324	19.0602	6.81765e-05	0.00226168	-1.95441
375	C3SW47_ECOLX	Acetylornithine deacetylase	304720	243845	353214	376415	344965	255519	178134	166305	171451	227061	210970	161065	18.0564	18.4761	18.1796	17.393	17.5901	17.492	0.0055229	0.0188124	-1.67672
376	C3SJ52_ECOLX	ATP-dependent 6-phosphofructokinase	287491	234355	405840	401022	380178	359260	545267	429580	676927	658959	556964	542962	17.9857	18.6219	18.4955	18.8846	19.3492	19.0689	0.0363403	0.0702897	1.66228
377	E2QPI4_ECOLX	3-oxoacyl-ACP synthase	266854	233110	265110	273778	309444	270514	380105	388940	519315	508957	394039	386928	17.9282	18.0394	18.1423	18.5526	18.9717	18.5748	0.0113839	0.0300387	1.58346
378	C3TRD7_ECOLX	Carbamoyl-phosphate synthase small chain	172635	182443	217317	212247	163120	175283	239371	236030	268017	271649	236241	232679	17.4372	17.7124	17.3674	17.8587	18.0417	17.8389	0.0299638	0.0608042	1.32632
379	C3T3Y7_ECOLX	GTP cyclohydrolase 1	159974	179892	233301	238481	194042	187707	205049	220097	226621	231207	201099	207662	17.3721	17.8477	17.5421	17.6967	17.8044	17.6407	0.438079	0.51266	1.09175
380	E2QH63_ECOLX	Adenine phosphoribosyltransferase	513800	485356	513818	513931	462035	454358	601756	592568	707928	701264	712254	708920	18.9298	18.9711	18.8056	19.1877	19.4264	19.4386	0.00935645	0.0267377	1.36491
381	C3SRY7_ECOLX	Regulator of transcription stringent starvation protein A	441017	434556	449295	474160	480367	471813	618874	632076	601449	607291	701357	714235	18.7398	18.8162	18.8608	19.2545	19.2051	19.4329	0.00318569	0.0136555	1.40629
382	J7Q8E6_ECOLX	Probable endonuclease 4	138725	162243	144244	147255	150510	133399	174369	163945	167723	160744	187334	172523	17.1948	17.1531	17.1124	17.3673	17.3251	17.4558	0.00716199	0.0220436	1.17226
383	E2QK76_ECOLX	Aspartate ammonia-lyase	119895	113214	183143	185045	127223	140031	138464	137518	217148	216127	111430	113851	16.8301	17.4901	17.0262	17.0742	17.7249	16.7813	0.830054	0.858172	1.05558
384	Contig588	Contig588_ORF	308320	307989	286413	285936	338715	334258	224072	212699	242053	227722	199649	192558	18.2333	18.1265	18.3602	17.736	17.8409	17.581	0.00678885	0.0214045	-1.43462
385	W8TGE9_ECOLX	Thioredoxin	2.60848e+06	2.63613e+06	2.5403e+06	2.51134e+06	2.4645e+06	2.45214e+06	2.47515e+06	2.55081e+06	2.53538e+06	2.56976e+06	2.40384e+06	2.42243e+06	21.3224	21.2683	21.2292	21.2608	21.2835	21.2025	0.537622	0.605339	-1.01705
386	C3SNS2_ECOLX	Acid stress chaperone HdeA	3.02148e+06	2.94977e+06	2.84736e+06	2.48937e+06	2.73996e+06	2.62618e+06	2.96855e+06	2.88593e+06	2.81422e+06	2.73877e+06	2.78206e+06	2.6853e+06	21.5095	21.3443	21.3551	21.481	21.4047	21.3822	0.764058	0.80633	1.01371
387	W8T1M6_ECOLX	Conserved protein	300547	278165	298082	303142	291504	290497	176751	180308	183808	161498	173824	170668	18.1414	18.1975	18.1507	17.4457	17.3945	17.3941	6.61717e-06	0.000752155	-1.68385
388	C3SQT7_ECOLX	30S ribosomal protein S10	940195	953334	1.29008e+06	1.31035e+06	1.21631e+06	1.23052e+06	1.13833e+06	1.16675e+06	1.15692e+06	1.17114e+06	1.34528e+06	1.35985e+06	19.8526	20.3103	20.2225	20.1363	20.1507	20.3672	0.602863	0.661848	1.06409
389	Contig708	Contig708_ORF	216960	224462	302715	298281	303241	293346	277809	298099	319363	316491	277639	265464	17.7516	18.197	18.1862	18.1346	18.2783	18.0505	0.533691	0.603269	1.0789
390	C3SMK2_ECOLX	2-amino-3-ketobutyrate coenzyme A ligase	221363	155205	211404	148274	237672	223207	189919	243994	244346	279574	209374	221153	17.4999	17.4338	17.8133	17.7158	17.9957	17.7152	0.204894	0.271413	1.17003
391	contig01810	contig01810_HP_ORF	318473	319355	311484	321756	344967	355291	254006	281465	258624	224849	291103	206267	18.2828	18.2722	18.4174	18.0286	17.8795	17.9027	0.00416305	0.015803	-1.30786
392	Contig2152	Contig2152_ORF	508094	530334	507627	505456	473087	479749	429004	440582	465381	464644	248724	246317	18.9856	18.9503	18.8618	18.7298	18.8269	17.9172	0.203711	0.270315	-1.35782
393	C3SR32_ECOLX	50S ribosomal protein L30	1.24503e+06	1.30392e+06	1.47891e+06	1.47908e+06	1.72524e+06	1.70553e+06	2.54494e+06	2.5395e+06	2.12226e+06	2.13906e+06	2.75071e+06	2.67555e+06	20.2811	20.4962	20.7101	21.2777	21.0229	21.3714	0.0108185	0.029505	1.65655
394	Contig1502	Contig1502_ORF	528907	538053	505316	512549	486713	436838	276071	234792	252280	252495	273468	254602	19.025	18.9571	18.8147	17.9579	17.9453	18.0094	0.000121612	0.00265115	-1.94722
395	C3SRY2_ECOLX	30S ribosomal protein S9	39511.2	36501.8	46140.4	41458.8	44787	51654.3	48100.2	47202.6	37189.6	36028.3	40465.2	45385.6	15.2128	15.4166	15.5537	15.5402	15.1597	15.3872	0.839773	0.864705	-1.02244
396	J7R1S7_ECOLX	Glutamate dehydrogenase	46111.3	45424.3	35526	31562.1	40218.9	34567.8	30266.3	37505.9	82400.8	87177	27593.3	24032.3	15.482	15.0312	15.1864	15.0401	16.371	14.6524	0.83236	0.858231	1.08771
397	Contig1023	Contig1023_ORF	125757	130112	131888	140525	135306	140484	193560	155653	165520	162613	129153	138446	16.9648	17.0547	17.073	17.4052	17.3239	17.0288	0.136077	0.1959	1.16619
398	E2QL34_ECOLX	2-iminobutanoate/2-iminopropanoate deaminase	6.66367e+06	6.66616e+06	6.51354e+06	6.3036e+06	6.40071e+06	6.30433e+06	8.51293e+06	8.47808e+06	8.9343e+06	8.69024e+06	8.95495e+06	8.99917e+06	22.6682	22.6114	22.5989	23.0183	23.0709	23.0978	0.000160184	0.00295057	1.35304
399	J7QPG3_ECOLX	Hydrogenase	139752	142131	173118	170946	127904	146825	247760	247398	262906	269266	222859	226689	17.1047	17.3923	17.0642	17.9175	18.0214	17.7781	0.00454471	0.0165915	1.6456
400	Contig190	Contig190_ORF	99827.4	104865	105369	102023	108096	110300	86311.5	87228.3	86788.2	85667.2	73695.1	73142.1	16.6427	16.6618	16.7365	16.4049	16.3958	16.1638	0.012891	0.0330062	-1.28237
401	Q14F23_ECOLX	Integration host factor subunit alpha	841142	821171	1.00559e+06	984738	986689	947237	1.49715e+06	1.48822e+06	1.6747e+06	1.65932e+06	1.79376e+06	1.79549e+06	19.6647	19.9245	19.8828	20.5095	20.6688	20.7753	0.00176804	0.0102198	1.77423
402	contig01461	contig01461_LP_ORF	406622	409482	336813	343449	337346	331227	271405	278803	302848	279729	229225	246784	18.6384	18.3757	18.3507	18.0695	18.151	17.8596	0.0276436	0.0576351	-1.34556
403	J7QC27_ECOLX	4-hydroxy-tetrahydrodipicolinate reductase	150297	174746	167941	154064	141805	136854	225482	237090	254714	239764	209779	142963	17.3062	17.2954	17.0879	17.8189	17.9149	17.4019	0.0492716	0.089884	1.39674
404	C3SLA2_ECOLX	ATP synthase gamma chain	90279.8	83114.2	97283.1	109652	100127	106424	125074	122617	149945	155927	113039	107915	16.4025	16.6562	16.6555	16.9181	17.2223	16.753	0.0714703	0.118034	1.31319
405	A0A0D8WJY6_ECOLX	Acetyltransferase component of pyruvate dehydrogenase complex	393014	348553	324790	378881	331821	305893	299836	279582	289645	281772	328767	251734	18.4976	18.4203	18.2814	18.1434	18.124	18.1341	0.0138437	0.0347459	-1.20239
406	W8TSM7_ECOLX	C-lysozyme inhibitor	398872	398269	391841	365040	455821	433739	569159	592566	570434	568855	684699	635581	18.6045	18.5288	18.7623	19.1475	19.1197	19.3314	0.00403433	0.0155472	1.48216
407	Contig1530	Contig1530_ORF	249754	232792	244309	243593	240396	214036	87493.4	133064	98762.9	104938	88562.9	85017.8	17.8794	17.8962	17.7913	16.7193	16.6354	16.4049	0.000217381	0.00316411	-2.41007
408	C3SIB7_ECOLX	50S ribosomal protein L10	2.27483e+06	2.24511e+06	2.48848e+06	2.53212e+06	2.39586e+06	2.33138e+06	2.28694e+06	2.35874e+06	1.9529e+06	1.96017e+06	2.08053e+06	2.03873e+06	21.1078	21.2594	21.1724	21.1473	20.8999	20.9739	0.113128	0.168918	-1.1273
409	C3SRX7_ECOLX	50S ribosomal protein L13	346881	343562	354706	357370	410076	419601	489341	474707	473768	464152	412599	415030	18.3971	18.4417	18.6621	18.8786	18.839	18.6586	0.0516024	0.0917778	1.22414
410	D3Y324_ECOLX	Acid stress chaperone HdeB	1.63765e+06	1.62007e+06	1.4884e+06	1.47029e+06	1.78063e+06	1.79191e+06	1.49151e+06	1.50281e+06	1.41042e+06	1.42954e+06	1.38046e+06	1.37679e+06	20.6354	20.4965	20.7685	20.5138	20.4374	20.3948	0.0978158	0.150471	-1.13667
411	C3TPJ2_ECOLX	Outer membrane protein assembly factor BamA	143960	154848	140363	143334	151423	140435	154037	153805	140371	133134	139964	136565	17.1879	17.1139	17.1539	17.2318	17.0607	17.077	0.649432	0.703859	-1.02012
412	C3SQA7_ECOLX	Ribulose-phosphate 3-epimerase	300317	337642	386360	363676	293961	257449	447943	442554	445682	459980	408290	413997	18.2806	18.5159	18.0696	18.7642	18.7884	18.6492	0.0305887	0.0617439	1.36155
413	C3SMN2_ECOLX	Glutaredoxin	823188	836795	809177	823904	774905	812879	731678	763174	776749	792825	770980	759603	19.6627	19.6391	19.5982	19.5113	19.5819	19.5456	0.0349709	0.0682424	-1.06222
414	C3T8K2_ECOLX	Lactoylglutathione lyase	180392	175762	179180	168731	163700	159883	161431	158309	147436	157160	167038	154098	17.442	17.4077	17.3037	17.2865	17.2158	17.2917	0.0679839	0.114012	-1.0866
415	C3TLR7_ECOLX	DNA-binding protein HU	30054.6	51788.7	54608	42602.8	129074	49237.4	77362.3	83370.6	61280.5	79455.3	88972.3	85710.7	15.2678	15.5577	16.2827	16.2933	16.0905	16.4141	0.149483	0.210824	1.47758
416	Contig996	Contig996_ORF	256125	257118	299950	295439	233610	241368	239308	245989	280887	271451	182605	184574	17.9693	18.1834	17.8573	17.8884	18.075	17.4861	0.399506	0.476843	-1.13828
417	Contig1288	Contig1288_ORF	237813	246052	189448	193636	194511	183294	206341	213285	189557	162897	193845	140457	17.884	17.5472	17.5266	17.6785	17.4229	17.3322	0.323933	0.39929	-1.12877
418	E2QMB6_ECOLX	Addiction module toxin, GnsA/GnsB family	919692	950152	916952	954846	935395	933558	1.09732e+06	1.09085e+06	1.1357e+06	1.14166e+06	1.13499e+06	1.14735e+06	19.8343	19.8357	19.8338	20.0613	20.1189	20.1221	0.000175906	0.00297103	1.2026
420	C3SN72_ECOLX	Cold shock dna-binding protein	2.0405e+06	2.08221e+06	2.47942e+06	2.52612e+06	2.53582e+06	2.53419e+06	3.17444e+06	3.17736e+06	3.22753e+06	3.2616e+06	3.44005e+06	3.41929e+06	20.9751	21.255	21.2736	21.5987	21.6296	21.7096	0.00941365	0.0268008	1.3929
421	C3SVT2_ECOLX	UPF0267 protein YqfB	151420	145588	160736	156578	166469	172319	174771	177417	186815	202118	195480	182097	17.1799	17.2754	17.3698	17.4259	17.568	17.5255	0.0286239	0.058868	1.17403
422	W8TAR3_ECOLX	3'(2'),5'-bisphosphate nucleotidase	190026	210725	160420	188311	169090	181178	209144	185111	196023	177822	179651	172342	17.6104	17.4071	17.4172	17.5861	17.5104	17.4249	0.739367	0.785707	1.0202
423	W8SRU3_ECOLX	CoA-binding domain protein	106137	101436	114395	112433	126899	124147	141285	149235	152678	155274	130964	135701	16.6629	16.7912	16.9375	17.1477	17.2323	17.0244	0.0276002	0.0576351	1.26368
424	Q2KHI5_ECOLX	Hibernation promoting factor	786422	816736	869489	905214	823747	865999	1.06086e+06	1.06351e+06	1.09051e+06	1.10659e+06	1.07835e+06	1.1221e+06	19.6122	19.7589	19.6879	20.0186	20.0671	20.0691	0.0012999	0.00822063	1.28812
425	C3SQN2_ECOLX	Peptidyl-prolyl cis-trans isomerase	665629	656987	855946	864850	746083	692865	907341	906104	1.27789e+06	1.29634e+06	949099	939636	19.3349	19.7146	19.4556	19.7903	20.2957	19.849	0.0708625	0.117284	1.39146
426	J7QVY5_ECOLX	3,4-dihydroxy-2-butanone 4-phosphate synthase	972992	853876	1.01902e+06	898719	982948	841145	846892	738086	770614	674516	804485	700599	19.7979	19.8681	19.7944	19.5926	19.4596	19.518	0.00282777	0.0128579	-1.22836
427	J7QIN3_ECOLX	Uncharacterized protein	130751	126652	200559	221577	116024	105516	151049	147983	150745	142796	143730	148080	16.9735	17.6856	16.7556	17.1899	17.1627	17.1545	0.917987	0.931415	1.02158
428	J7R6X0_ECOLX	Glucokinase	190423	115623	153913	466964	145211	218362	604266	654339	560607	622189	584651	554843	17.179	18.0324	17.4421	19.2623	19.1718	19.1195	0.00308427	0.0135421	3.10239
429	W8TBH0_ECOLX	Glycerol kinase	65381.3	64036.2	66742.3	82746.8	52943.4	30948.9	106940	97773.3	137983	139964	105265	75193.2	15.9816	16.1814	15.3049	16.6418	17.0844	16.441	0.0509706	0.0911716	1.86579
430	J7QCR7_ECOLX	Acyl-CoA thioesterase I also functions as protease I	325293	294713	325575	178980	238979	289643	302926	320357	364159	341975	327446	363337	18.2402	17.881	18.0052	18.249	18.4289	18.3959	0.0566896	0.0993574	1.24468
431	contig04544	contig04544_LP_ORF	670482	689758	732517	768368	720801	712449	696096	684182	666043	669337	610390	593568	19.3753	19.517	19.4508	19.3965	19.3488	19.1992	0.139391	0.199541	-1.09647
432	A0A1V3VYH8_ECOLX	Porphobilinogen deaminase	270443	294708	281067	263766	288762	295647	349601	341145	346103	331571	335592	330968	18.1069	18.0547	18.1565	18.3977	18.3699	18.3463	0.00128875	0.00822063	1.20184
433	J7RA12_ECOLX	Shikimate kinase 1	307608	254496	291315	262649	309412	319029	389173	559436	484688	674306	445787	683674	18.094	18.0775	18.2612	18.8318	19.1249	19.0745	0.00130366	0.00822063	1.82278
434	C3SXI2_ECOLX	2-C-methyl-D-erythritol 2,4-cyclodiphosphate synthase	382267	329896	326092	315207	307704	335822	293687	327687	321258	322443	285577	304015	18.4379	18.2904	18.2943	18.2429	18.296	18.1687	0.1603	0.223191	-1.0755
435	C3SQG7_ECOLX	Peptidyl-prolyl cis-trans isomerase	431888	301158	324771	420997	305992	262064	310410	305378	346655	332686	297871	312997	18.4602	18.4963	18.1113	18.232	18.3735	18.2201	0.574445	0.637066	-1.05757
436	C3SLA7_ECOLX	ATP synthase subunit beta	432967	389219	340972	337623	420961	415476	346492	316027	498123	318973	324332	311180	18.6471	18.3722	18.6739	18.3361	18.6046	18.2773	0.319472	0.394429	-1.11604
437	J7Q600_ECOLX	UDP-N-acetylmuramoylalanine--D-glutamate ligase	61410.1	91656.8	89876.6	120700	173429	109777	106288	121387	107607	110665	151652	135035	16.1951	16.6684	17.0741	16.7934	16.7356	17.1267	0.443317	0.517203	1.18051
438	C3TCU2_ECOLX	DNA-binding response regulator	212070	195890	193242	203989	209559	210760	179996	192021	194573	202193	201825	208984	17.6369	17.5991	17.6811	17.5043	17.5977	17.6479	0.312452	0.387462	-1.03942
439	Contig1103	Contig1103_ORF	461351	449193	416785	428336	421367	417162	340690	332687	310349	322575	249391	275867	18.7962	18.6887	18.6775	18.361	18.2714	18.0008	0.011291	0.0300175	-1.42379
440	Contig376	Contig376_ORF	358540	379907	402017	419738	406107	418473	365459	360114	361426	383301	317696	323281	18.4935	18.648	18.6531	18.4687	18.5057	18.2899	0.105342	0.160112	-1.13037
441	Contig875	Contig875_ORF	57326.9	65965.3	65431.6	64381.6	59123.1	58607.5	48244.9	49530.2	49934.1	49138.1	47374.8	42477.8	15.9082	15.986	15.8451	15.5771	15.5961	15.4531	0.00360266	0.0147336	-1.29325
442	Q65A07_ECOLX	D-mannonate oxidoreductase	305608	288442	250242	268406	248270	267497	200952	197956	210607	198754	207659	207567	18.1796	17.9835	17.9754	17.6057	17.6424	17.6635	0.00403452	0.0155472	-1.32773
443	C3TAX7_ECOLX	Glucans biosynthesis protein D	59029.8	61390.4	73524.3	70882.7	73495.1	62628.5	82614.1	85228.1	76698	74995.2	74378.7	86753	15.8774	16.1395	16.0499	16.3566	16.2107	16.2936	0.0393146	0.0745178	1.20135
444	E2QIV8_ECOLX	ATP-dependent protease ATPase subunit HslU	49665.2	25996.7	55294.4	61374.6	82216	67453.2	62777.1	66213.3	65804.9	12849	71161	75670.4	15.133	15.8301	16.1844	15.9764	14.8276	16.1631	0.913444	0.928559	-1.04254
445	A0A1Q6AV28_ECOLX	3-deoxy-manno-octulosonate cytidylyltransferase	196068	192961	198476	206072	206176	194036	271505	265351	260259	267307	249670	252353	17.5695	17.6257	17.6097	18.0341	18.0089	17.9374	0.000303736	0.0036211	1.31203
446	C3SME2_ECOLX	50S ribosomal protein L28	1.04054e+06	1.08417e+06	1.08797e+06	1.08973e+06	1.29432e+06	1.25731e+06	2.01231e+06	1.96175e+06	1.71323e+06	1.72371e+06	2.01693e+06	1.99591e+06	20.0185	20.0544	20.2828	20.9221	20.7127	20.9362	0.00255352	0.0125301	1.66832
447	Contig1762	Contig1762_ORF	287371	255069	210591	238878	250410	261460	230058	218206	215524	173190	192364	236721	18.0465	17.775	17.9651	17.7735	17.5597	17.7032	0.0705229	0.116976	-1.18927
448	A0A1M0PNJ8_ECOLX	Iron uptake system protein EfeO	167381	146521	202123	192415	160900	158484	151391	144786	175495	187187	148370	153210	17.2568	17.5894	17.2849	17.1757	17.4676	17.202	0.537902	0.605339	-1.06824
449	Contig1029	Contig1029_ORF	262704	242678	214635	232638	284120	277135	199259	203785	191256	218147	204430	161385	17.9459	17.7696	18.0982	17.6205	17.64	17.4707	0.0296153	0.0602573	-1.28416
450	Contig950	Contig950_ORF	226724	227555	269341	278975	228981	210501	229537	230111	258926	251918	172946	123162	17.7932	18.0644	17.7442	17.8102	17.9624	17.1551	0.447256	0.521002	-1.16855
451	C3SQK2_ECOLX	Inner membrane protein YhfA	879213	894537	962229	977067	921164	917617	871859	878222	951641	957523	934082	962706	19.7583	19.8871	19.8103	19.739	19.8645	19.855	0.987484	0.989503	1.00064
452	Contig937	Contig937_ORF	198451	204756	213141	176292	219031	181561	150632	149027	176754	172587	129643	132823	17.621	17.5645	17.6054	17.1929	17.4142	17.0017	0.0306814	0.0617677	-1.31408
453	Contig165	Contig165_ORF	118686	126348	143277	139359	132173	134354	97746.2	97074.6	103962	105347	87750.8	89253.2	16.9019	17.1084	17.0239	16.5718	16.6752	16.4334	0.00807828	0.0239834	-1.36725
454	W8TB76_ECOLX	Glycine--tRNA ligase beta subunit	186467	190985	195221	194951	193123	197568	228885	227488	213642	207909	186146	191642	17.5258	17.5737	17.5756	17.7998	17.6852	17.5271	0.236546	0.306425	1.08097
455	Contig567	Contig567_ORF	137009	134585	123041	140506	211629	210715	65360.9	127191	116900	119032	117412	120751	17.051	17.0045	17.6881	16.4764	16.848	16.8614	0.110435	0.165656	-1.43324
456	A0A061KYF5_ECOLX	RNA chaperone ProQ	139239	156602	182208	194024	171003	167926	288308	293220	292724	280214	281226	304431	17.172	17.5206	17.3706	18.1494	18.1277	18.1586	0.00145614	0.00877631	1.73011
457	C3TD27_ECOLX	Peptidyl-tRNA hydrolase	293315	333704	303588	154775	270619	313334	414079	409673	378355	392954	227621	423233	18.2552	17.7258	18.1516	18.6518	18.5567	18.2437	0.0967917	0.149498	1.35649
458	W8SQT1_ECOLX	Fe2+-enterobactin ABC transporter substrate-binding protein	97613.6	108247	93554.4	98532.9	90461	108376	121620	111934	115552	86913.5	132601	120651	16.6494	16.5509	16.5953	16.8322	16.6127	16.9486	0.123762	0.18083	1.14813
459	J7QER8_ECOLX	Monooxygenase	652190	606187	539913	556708	548329	539618	640998	665173	691537	721817	723998	712102	19.2622	19.0645	19.0531	19.3167	19.4304	19.4537	0.0267494	0.0563806	1.20886
460	A0A0K5Z365_ECOLX	30S ribosomal protein S21	776910	779858	823561	840324	881693	888820	1.32642e+06	1.33838e+06	1.45928e+06	1.46122e+06	1.5784e+06	1.6037e+06	19.5701	19.6661	19.7557	20.3456	20.4778	20.6015	0.000886681	0.00674064	1.75441
461	A0A090JBK6_ECOLX	NADPH-dependent quinone oxidoreductase	76038	86039.2	90515.5	67597.1	66142.8	84101.3	105712	75505.6	102937	112596	120127	111968	16.3036	16.2553	16.1866	16.447	16.7161	16.8235	0.0240895	0.0520689	1.33212
462	C3SR52_ECOLX	30S ribosomal protein S13	659111	682147	719314	711851	760596	736415	484715	339195	413186	412599	437978	320025	19.3549	19.4487	19.5135	18.6293	18.6554	18.5142	0.000186237	0.00300982	-1.78935
464	Q1RPH7_ECOLX	Probable transcriptional regulatory protein YeeN	175576	178341	196699	184044	143605	141415	198609	187936	280514	254958	238638	222605	17.433	17.5377	17.1207	17.5597	18.0288	17.8143	0.0769527	0.12466	1.35394
465	contig04293	contig04293_HP_ORF	728346	742085	712951	707645	794140	812741	791238	784913	697908	722057	734776	791345	19.4877	19.4381	19.6157	19.588	19.4372	19.5404	0.913151	0.928559	1.00558
466	A0A0H0QK60_ECOLX	Uncharacterized protein	133474	153635	160859	165276	144983	163699	211263	225068	252312	247499	214868	186084	17.1277	17.315	17.2331	17.7343	17.931	17.6093	0.00788962	0.0236574	1.4469
467	Contig816	Contig816_ORF	168759	173697	131414	128062	300453	303210	295343	286499	284632	161658	168747	275699	17.3854	16.9851	18.2034	18.1501	17.7107	17.7186	0.435076	0.510712	1.26152
468	contig04330	contig04330_LP_ORF	83873.6	81590.4	79365.4	81790.3	80651.1	79061.5	63951.9	66145.1	75742	78430.9	61164.3	60923.9	16.336	16.2979	16.285	15.989	16.234	15.8976	0.0588016	0.1022	-1.20259
469	Contig78	Contig78_ORF	74200.2	66069.9	64605	58249.7	69701	60517.1	59687.7	60409.3	56722.3	49790	51396.9	54863.2	16.0954	15.9047	15.987	15.8738	15.6976	15.6965	0.0412273	0.0772886	-1.18077
470	C3TES2_ECOLX	Probable phosphatase YcdX	299806	293161	283523	294935	273162	279440	237681	251274	283779	261315	253270	254166	18.1775	18.1416	18.0758	17.8988	18.0549	17.9529	0.0407215	0.0767167	-1.11943
471	J7R3Y6_ECOLX	Phage shock protein A	177717	131914	260672	184845	134821	238038	203364	220428	225872	203643	378667	314819	17.2242	17.7439	17.4508	17.6918	17.7104	18.3974	0.171493	0.234918	1.37577
472	contig03750	contig03750_HP_ORF	227083	242858	272565	266519	288631	274677	287269	281258	284576	295066	238771	233202	17.8413	18.0401	18.1031	18.1168	18.1446	17.8482	0.751791	0.795584	1.02933
473	W8SRG0_ECOLX	UPF0227 protein YcfP	107104	100452	117817	115817	115460	112740	173475	185854	182701	175244	131566	137006	16.6624	16.8338	16.7998	17.4541	17.4491	17.0347	0.0211236	0.0476844	1.46129
474	C3SQW2_ECOLX	30S ribosomal protein S19	516401	414251	510027	596417	700251	710125	792803	765977	626375	623581	999109	781978	18.8191	19.0731	19.4276	19.5718	19.2534	19.7535	0.140973	0.201051	1.33759
475	W8TEC6_ECOLX	Transcriptional regulator SlyA	308850	187191	267130	288051	294383	275013	236942	241273	347896	354393	340916	334096	17.8753	18.0816	18.1182	17.8672	18.4216	18.3645	0.371353	0.451182	1.14293
476	Contig2161	Contig2161_ORF	316272	342867	304717	309372	284470	298619	285594	293907	281335	273982	266021	265949	18.329	18.228	18.1529	18.1443	18.0828	18.021	0.0685876	0.114513	-1.11263
477	A0A0L7AMN2_ECOLX	Ecotin	283147	284226	265107	276506	274369	272615	349927	363847	370594	368283	403828	400128	18.1139	18.0466	18.0611	18.4448	18.495	18.6167	0.00126774	0.00822063	1.36128
478	contig04303	contig04303_LP_ORF	161851	206366	171378	159838	184579	168009	150637	140045	137540	182336	165488	163197	17.4796	17.3365	17.426	17.1481	17.2729	17.3263	0.0703483	0.116941	-1.12113
479	C3T132_ECOLX	PTS sugar transporter	2.2157e+06	2.20926e+06	2.0993e+06	2.16343e+06	2.11325e+06	2.11988e+06	2.52558e+06	2.54059e+06	2.65723e+06	2.74597e+06	2.77107e+06	2.80157e+06	21.0772	21.0232	21.0133	21.2725	21.3652	21.4099	0.00230926	0.0118141	1.24081
480	E2QPC8_ECOLX	1,4-dihydroxy-2-naphthoyl-CoA synthase	147004	146960	256854	255854	232703	230074	234328	181183	271550	262863	238031	237673	17.1653	17.9678	17.8199	17.6526	18.0274	17.8597	0.507969	0.582828	1.14519
481	C3SIC7_ECOLX	50S ribosomal protein L11	1.89386e+06	1.92361e+06	2.11397e+06	2.05507e+06	2.16477e+06	2.17396e+06	2.80422e+06	2.76421e+06	2.43075e+06	2.38963e+06	3.05376e+06	3.02027e+06	20.8641	20.9911	21.0488	21.4088	21.2007	21.5342	0.0207452	0.04733	1.33162
482	W8TRG7_ECOLX	2,3-dihydroxybenzoate-AMP ligase	166106	163447	188222	135555	184291	171991	238596	248634	265007	268187	167979	146465	17.3301	17.2853	17.4418	17.8939	18.0243	17.2591	0.196114	0.262518	1.29536
483	W8T1C3_ECOLX	ATP-dependent dethiobiotin synthetase BioD	201411	213653	149557	223773	221559	127831	272932	274780	301376	289964	314041	320728	17.6623	17.481	17.3606	18.063	18.1734	18.2758	0.00333704	0.0141453	1.59043
484	Contig118	Contig118_ORF	157220	134421	154903	118903	163016	161829	142118	140196	147947	131634	140043	99872.8	17.1494	17.0502	17.3094	17.1069	17.0904	16.8517	0.242172	0.312652	-1.11214
485	J7QW84_ECOLX	Nitrogen regulatory protein	540728	527268	157912	260361	249924	254950	247895	273371	239025	249979	246306	248611	19.0264	17.6295	17.9455	17.9899	17.8991	17.9168	0.565503	0.628978	-1.20176
486	D3Y2X0_ECOLX	Cold shock-like protein	5.21606e+06	5.30395e+06	5.43987e+06	5.64836e+06	5.3713e+06	5.35419e+06	6.53327e+06	6.6683e+06	6.96635e+06	7.09191e+06	6.46364e+06	6.55866e+06	22.3266	22.4023	22.3545	22.6541	22.7449	22.6344	0.00145089	0.00877631	1.24546
487	A0A0A0FWB5_ECOLX	Ketol-acid reductoisomerase (NADP(+))	78583.4	90785.9	93035.6	99547.4	96924.8	105972	106649	94960	153842	152297	104475	106491	16.3661	16.5543	16.629	16.6188	17.2238	16.6866	0.189304	0.254294	1.25407
488	Contig1940	Contig1940_ORF	307313	319302	271402	257994	288618	293504	64420.1	72357.8	81019.5	77572.5	83497.7	73799.4	18.257	18.0135	18.1509	16.059	16.2746	16.2604	3.98724e-05	0.00178956	-3.84357
489	Contig1854	Contig1854_ORF	81593.8	84617.2	119088	99056.7	91473.3	73888.7	94825.4	91987.8	114254	111878	92102.6	94919.6	16.3424	16.7288	16.3271	16.5111	16.7867	16.5127	0.439474	0.513504	1.09992
491	J7QRP6_ECOLX	1,4-dihydroxy-2-naphthoyl-CoA hydrolase	161690	163483	145994	160336	164020	155353	128886	121407	125800	127875	125001	123354	17.3108	17.2231	17.2844	16.9326	16.9526	16.922	0.000253372	0.00327666	-1.26316
492	J7QF54_ECOLX	L-arabinose-binding periplasmic protein	296566	274102	250862	236245	242183	193997	222542	221776	146117	177173	194680	167447	18.1212	17.8932	17.7257	17.7612	17.2958	17.462	0.0841523	0.133212	-1.32594
493	contig03200	contig03200_LP_ORF	350365	357956	301050	297013	303204	297815	256402	251208	248129	245642	231236	225922	18.434	18.1899	18.197	17.9533	17.9135	17.8022	0.0140212	0.0350759	-1.30492
494	W8T6J5_ECOLX	S-(hydroxymethyl)glutathione dehydrogenase	252257	252517	264033	261902	282279	276116	265853	276013	275461	290243	291672	284130	17.9453	18.0045	18.0908	18.0473	18.1092	18.1351	0.167196	0.230688	1.0597
495	Contig768	Contig768_ORF	79381	73289.3	100294	97409.6	80594.8	74326.9	196955	73400.4	104949	70175.3	198508	42878.9	16.2189	16.5928	16.24	16.8755	16.389	16.4934	0.285796	0.359838	1.17723
496	A0A1Y5C1D0_ECOLX	Ribonuclease R	166499	180226	228757	230254	187651	161946	160550	155771	172302	169162	167404	172540	17.4023	17.8082	17.4114	17.2709	17.3813	17.3748	0.225426	0.293515	-1.14736
497	C3TKN2_ECOLX	N5-carboxyaminoimidazole ribonucleotide mutase	359040	345624	434773	450729	391817	375277	578749	590575	601454	610413	645000	652579	18.4263	18.7559	18.5487	19.1572	19.2088	19.3074	0.00361095	0.0147336	1.56641
498	E2QJE9_ECOLX	Dihydroorotate dehydrogenase (quinone)	256895	250623	282618	303824	275589	266633	257548	271968	268500	257205	270641	274742	17.953	18.1607	18.0483	18.0138	18.0036	18.0569	0.662547	0.716038	-1.02049
499	C3TC67_ECOLX	Protein	207227	200754	199999	214969	249141	231077	340377	334030	330552	344579	391629	396167	17.638	17.6617	17.8723	18.3632	18.3645	18.5874	0.00246991	0.0122373	1.64079
500	W8TFK6_ECOLX	Protein	178843	183114	181436	172934	167204	176563	204178	198736	220483	236060	236107	237744	17.4654	17.4345	17.3905	17.62	17.7996	17.8541	0.0114171	0.0300387	1.25505
501	W8T6D9_ECOLX	Chaperone YajL	120384	116769	108901	110015	96065.6	114788	113502	118547	108699	118461	115797	114870	16.8553	16.74	16.6802	16.8237	16.792	16.8154	0.376818	0.455645	1.03663
502	E2QEN1_ECOLX	3-deoxy-D-manno-octulosonate 8-phosphate phosphatase KdsC	403923	409686	402608	432014	391807	407935	188725	400328	386729	385225	398430	400644	18.6339	18.6699	18.6089	18.0684	18.5582	18.608	0.261528	0.333132	-1.16964
503	Contig846	Contig846_ORF	170151	183138	142963	148487	153341	156483	142182	137890	169670	155960	160840	143885	17.4295	17.1526	17.241	17.0953	17.3116	17.2149	0.549647	0.616736	-1.04763
504	Contig1890	Contig1890_ORF	249797	197283	161934	265944	185795	239680	331932	348638	359480	312193	222465	213514	17.7602	17.6629	17.6871	18.376	18.3538	17.7336	0.101082	0.154251	1.36707
505	Contig1095	Contig1095_ORF	118431	128284	108920	124868	100040	123151	135960	133377	145383	143560	140988	119153	16.9113	16.8315	16.7601	17.039	17.1404	16.9838	0.0254461	0.0540819	1.1648
506	Contig1519	Contig1519_ORF	235519	217600	264403	168239	265253	253981	302434	251144	273201	251425	193278	206833	17.7884	17.6863	17.9857	18.0722	17.9997	17.6092	0.684881	0.737045	1.05233
507	W8SY87_ECOLX	Endoribonuclease L-PSP	2.46654e+06	2.31133e+06	1.76754e+06	1.6783e+06	2.30049e+06	2.25496e+06	1.96145e+06	1.9533e+06	1.96555e+06	1.91746e+06	1.98034e+06	1.99248e+06	21.1872	20.7159	21.1191	20.9005	20.8886	20.9217	0.520093	0.590523	-1.07459
508	W8T5B4_ECOLX	Hydrogenase-2 large subunit	166365	175943	196101	179662	168171	116195	260168	241502	182020	176407	111493	152472	17.3844	17.5181	17.0929	17.9354	17.4511	16.9924	0.691699	0.742288	1.09267
509	Contig1904	Contig1904_ORF	327070	347521	370567	358335	419067	406115	242290	246491	298106	298681	271096	282268	18.363	18.4752	18.6542	17.8988	18.1869	18.0776	0.0206058	0.04733	-1.35947
511	C3T247_ECOLX	D-erythro-7,8-dihydroneopterin tri P epimerase	173902	168183	203618	184583	175584	209532	222281	240237	227014	237944	190742	224618	17.3838	17.5647	17.5493	17.8181	17.8263	17.6592	0.0277651	0.0577242	1.20463
512	A0A1M2P3Q3_ECOLX	Protein GrpE	457581	458711	545063	543118	543742	508814	671332	643843	696561	679586	637324	636342	18.8054	19.0535	19.0047	19.3265	19.3921	19.2806	0.0101123	0.0284712	1.30001
513	C3SUG2_ECOLX	Hydrogen peroxide and cadmium resistance periplasmic protein	300703	307819	271018	239909	274575	270492	612456	622405	592825	603751	659003	641772	18.2149	17.9601	18.056	19.2359	19.1904	19.3108	0.000141867	0.00284853	2.24811
514	C3SYC7_ECOLX	DNA-binding protein	260519	257499	237680	252078	245293	237209	227485	229190	238088	228767	236681	236718	17.9826	17.9011	17.88	17.8008	17.8323	17.8527	0.0560676	0.098798	-1.0663
515	A0A1Y0PF47_ECOLX	Malate synthase G	268416	288507	235969	253689	266596	257564	212596	208850	259954	231937	198851	247697	18.0862	17.9005	17.9994	17.6849	17.9056	17.7598	0.0654274	0.110445	-1.15822
516	Contig669	Contig669_ORF	126999	131827	128615	131007	125087	120097	92824.1	100975	96100.4	95485.9	78806.9	80400.6	16.9814	16.986	16.9032	16.5629	16.5476	16.2805	0.00669305	0.0213066	-1.40754
517	C3TJK2_ECOLX	D-alanyl-D-alanine carboxypeptidase	98728	57252.1	61083	65833.9	73313.7	71268.1	125303	124259	109577	107659	117971	115806	16.1981	15.9525	16.1414	16.929	16.7288	16.8347	0.0014608	0.00877631	1.6627
518	C3TCV2_ECOLX	Protein YchN	1.1756e+06	1.1654e+06	1.18311e+06	1.17186e+06	1.36233e+06	1.37962e+06	1.12055e+06	1.05616e+06	1.04703e+06	1.01551e+06	1.11129e+06	1.13505e+06	20.1587	20.1673	20.3867	20.0531	19.9758	20.0991	0.0782838	0.126548	-1.14465
519	W8TB56_ECOLX	Class B acid phosphatase	271607	275192	261630	261494	272263	256097	166739	154564	151417	161120	166167	155075	18.0606	17.9968	18.0105	17.2925	17.253	17.2924	5.9045e-06	0.000752155	-1.67402
520	C3SSG2_ECOLX	50S ribosomal protein L21	554071	622231	679941	708197	687810	677137	515074	543559	497695	532017	535744	523735	19.1634	19.4044	19.3804	19.0132	18.973	19.0148	0.0154143	0.0375755	-1.24462
521	C3T002_ECOLX	GMP synthase [glutamine-hydrolyzing]	154536	153323	137865	187015	140227	155616	172126	183650	314581	332705	137885	119384	17.2319	17.2928	17.1725	17.4399	18.3035	16.9692	0.436924	0.512094	1.26437
522	Q14F34_ECOLX	FabZ (Fragment)	1.32229e+06	1.30882e+06	1.45057e+06	1.4447e+06	1.3828e+06	1.38836e+06	820818	835707	765859	778418	774387	801015	20.3272	20.4653	20.4021	19.6597	19.5585	19.5871	9.0738e-05	0.00264075	-1.73682
523	C3SVB7_ECOLX	Agmatinase	53855.7	61601.3	79013.2	84633.3	60495.3	55847.4	64510	47599.1	67620	67806.3	41876	39890	15.8137	16.3194	15.8269	15.7579	16.0471	15.3188	0.359172	0.439179	-1.2131
524	C3SDZ7_ECOLX	Protein CreA	127995	120439	128753	125918	116936	121487	138617	130563	130965	130841	153619	151881	16.9218	16.9582	16.8629	17.0376	16.9981	17.2208	0.0817317	0.131287	1.12599
525	C3SCP1_ECOLX	Galactitol-specific PTS system EIIA component	122494	124922	120967	122747	124997	125531	109228	117474	107739	119773	128199	135712	16.9165	16.8948	16.9346	16.7895	16.7936	17.0091	0.523735	0.592893	-1.03616
526	Contig2163	Contig2163_ORF	325606	264748	219684	221792	275707	280218	212433	207251	219518	214891	197385	191685	18.1635	17.752	18.0845	17.6788	17.7286	17.5695	0.0643847	0.109168	-1.26663
527	A0A1X9K9I2_ECOLX	Sulfurtransferase	142958	148917	116093	121853	133535	130539	86444.6	91245.2	98545.6	95496.6	105859	104757	17.1547	16.8599	17.0105	16.4385	16.5658	16.6842	0.0158633	0.0383732	-1.36178
529	C3SHG4_ECOLX	Uncharacterized protein	618733	594236	627754	634587	652898	621074	842766	838966	834632	852727	888307	886326	19.2098	19.2676	19.2805	19.6815	19.6863	19.7591	0.000162417	0.00295057	1.37203
530	C3SSQ7_ECOLX	30S ribosomal protein S15	821217	844171	908927	638670	976581	949710	1.47878e+06	1.50864e+06	1.35522e+06	1.34944e+06	1.40685e+06	1.3716e+06	19.6673	19.5393	19.8773	20.5104	20.367	20.4057	0.00241089	0.0120229	1.66222
531	E2QJP6_ECOLX	NAD(P)H dehydrogenase (quinone)	114766	105939	118532	117535	113168	118980	167294	171757	195451	202578	160753	161024	16.7506	16.8488	16.8242	17.371	17.6023	17.2957	0.00314828	0.0136264	1.53168
532	C3SFP7_ECOLX	30S ribosomal protein S18	369434	365117	402788	342052	452927	450524	550055	538011	486620	416854	543245	560329	18.4865	18.5018	18.7851	19.0532	18.7808	19.0736	0.049191	0.089884	1.29963
533	W8SUV6_ECOLX	L-fucose isomerase	97700.4	117554	115228	116827	144444	112870	140460	107251	152797	81823.5	134955	151442	16.7095	16.8241	16.9622	16.9052	16.7707	17.1253	0.466234	0.540455	1.07311
534	C3SQJ7_ECOLX	Catabolite expression activator	159067	167617	198543	195264	189333	195879	269699	277272	308571	310489	261758	257968	17.317	17.5871	17.5551	18.061	18.2397	17.9874	0.00579363	0.0193037	1.52585
535	Q2EUT0_ECOLX	AccD (Fragment)	311281	314125	367730	375035	344151	331184	448241	499467	541199	537416	478595	492176	18.2544	18.5025	18.365	18.852	19.0407	18.8886	0.00387246	0.0152626	1.46729
536	C3SZD2_ECOLX	Nitrogen regulatory protein P-II	1.16869e+06	1.21069e+06	1.17502e+06	1.18464e+06	1.12904e+06	1.11884e+06	796157	813464	964192	936308	761631	786882	20.1819	20.1701	20.1001	19.6182	19.8578	19.5623	0.00746312	0.0226867	-1.38637
537	Contig1428	Contig1428_ORF	83480.9	86198.3	88526.9	108116	94574.2	92313.7	123362	121920	96156	105995	90764.5	66361.7	16.3723	16.578	16.5117	16.9041	16.6234	16.244	0.63437	0.691464	1.0741
538	Contig1756	Contig1756_ORF	33427.8	34930.3	34181.6	34769.2	32960.4	31855.8	34566.1	35603.9	40439.5	35947	28620.1	28167	15.0605	15.0732	14.9839	15.0984	15.2185	14.7932	0.985741	0.989503	-1.00171
539	C3TB72_ECOLX	2-hydroxyacid dehydrogenase	141559	51988.6	62100.5	60278.5	136066	43555.8	60961.3	60072.6	125738	125526	59253.9	60805.9	16.3885	15.9008	16.2323	15.885	16.9388	15.8733	0.885482	0.906591	1.0414
540	Q68QS7_ECOLX	Phosphoribosylglycinamide formyltransferase 1 (Fragment)	225931	205368	197042	214623	131966	213162	274843	263956	239418	241574	241925	259614	17.7167	17.6498	17.3557	18.0391	17.8756	17.9351	0.0357494	0.0694066	1.29764
541	C3SQ12_ECOLX	Ferrous iron transport protein A	278654	282175	263218	302171	286001	296506	483556	448492	483760	514197	579512	523976	18.0972	18.1055	18.1517	18.829	18.9279	19.0718	0.000340365	0.0038761	1.77132
542	Contig1818	Contig1818_ORF	133089	124202	155317	154256	162290	132566	140304	125653	142004	141263	137845	139473	16.9722	17.2399	17.1623	17.0186	17.1118	17.0812	0.55402	0.62073	-1.03833
543	W8SWV1_ECOLX	Phosphoesterase	264864	271599	273292	251217	276479	287444	326116	342222	339337	330645	350357	371404	18.033	17.9993	18.1049	18.3498	18.3536	18.4605	0.00201516	0.0109047	1.26774
544	contig04408	contig04408_LP_ORF	438717	453234	417777	446160	436784	439431	384525	389748	354104	352944	342950	338184	18.7664	18.7198	18.7409	18.5625	18.4314	18.3775	0.00725509	0.0222314	-1.2186
545	Contig1998	Contig1998_ORF	50222.1	49357.2	52072	47629.4	48624.6	46978.4	32407.9	35415.2	38610.7	40013.2	37937.2	40494.2	15.6035	15.6039	15.5446	15.0481	15.2625	15.2584	0.00582147	0.0193121	-1.31435
546	Q548B9_ECOLX	Periplasmic protein	110228	97898.7	97969	96561.5	105463	104367	124655	130199	128164	123507	139986	141823	16.6646	16.5696	16.6788	16.959	16.9409	17.1043	0.00422738	0.0158946	1.28676
547	W8SVJ9_ECOLX	Acetylornithine/succinyldiaminopimelate aminotransferase	54723.6	46689.6	59691.2	75175.5	73980.1	54207.6	65149.8	65470.5	83098	78411.7	56598.7	38143.5	15.6253	16.0316	15.9505	15.995	16.3007	15.5038	0.819838	0.849914	1.04536
548	J7QIA8_ECOLX	Acriflavine resistance protein A	180739	45476.2	42646.9	166433	160533	176081	172803	172720	29735.5	33149.8	31572.4	171720	16.4682	16.3624	17.3592	17.3984	14.9383	16.168	0.509954	0.584227	-1.47597
549	C3TPZ2_ECOLX	RNA polymerase-binding transcription factor DksA	122195	131379	155690	157980	126424	125127	197134	186629	263988	249343	191624	186454	16.9511	17.2589	16.9405	17.5493	17.9689	17.5282	0.0235648	0.0512249	1.54972
550	W8SRJ5_ECOLX	UPF0502 protein YceH	50993.5	45910.1	44261.9	57255.3	44998.1	37111.4	69005.8	67684.7	68757.1	74372.4	51374.4	50082.8	15.5623	15.6195	15.3186	16.0605	16.1259	15.6304	0.0721332	0.118872	1.35549
551	C3TG87_ECOLX	UPF0434 protein YcaR	456368	453679	447223	460362	421740	431975	572313	556384	472451	465603	439326	460938	18.7956	18.7915	18.7033	19.1061	18.8393	18.7796	0.23908	0.309184	1.10561
552	W8STS0_ECOLX	Acrylyl-CoA reductase AcuI	97097.4	83150	93775.4	112882	98402.4	101570	140453	141959	159061	157829	125940	161046	16.4553	16.6507	16.6093	17.1074	17.2736	17.1197	0.00173897	0.0101285	1.51066
553	A0A1X0YUW4_ECOLX	Ribonuclease E	160106	148272	131250	201670	165374	138181	182073	166778	174274	154986	187509	212018	17.2333	17.3118	17.2058	17.4109	17.3264	17.6052	0.0896515	0.140362	1.14647
554	J7Q793_ECOLX	Phage shock protein	209827	211485	172845	183293	186564	165752	84899.7	102591	109231	117701	94994.2	90655.3	17.6845	17.4415	17.424	16.51	16.7909	16.5018	0.00195445	0.0106517	-1.88654
555	Q2LD69_ECOLX	Bacterial pre-peptidase domain protein	39601.2	51789.1	49082.8	38811.1	43955.6	43613.2	57989	47231.2	51373.3	41292.4	54761.6	57525.2	15.4668	15.4136	15.4181	15.6755	15.4912	15.7764	0.0652926	0.110445	1.16058
556	C3SYZ7_ECOLX	Methyltransferase	113443	108515	119607	105710	114182	110717	124234	118721	133003	124095	129881	128639	16.7596	16.7788	16.7788	16.89	16.9711	16.9799	0.00399917	0.0155472	1.12865
558	W8T4J3_ECOLX	Glyoxylate/hydroxypyruvate reductase A	86201.8	88192.4	102043	99638.3	84559.5	86168.4	129448	132580	129406	122774	131773	134644	16.4119	16.6216	16.3813	16.9993	16.9436	17.0232	0.00283277	0.0128579	1.43108
560	W8T7M4_ECOLX	Cytidine deaminase	69586.5	66553.7	117180	78664.7	80615.2	116576	66850.4	156240	133874	76223.5	123253	107372	16.0544	16.5509	16.5648	16.641	16.6242	16.8118	0.165131	0.228665	1.23311
561	A0A0M1UG24_ECOLX	Clp protease ClpX	50569.3	45075	57204	58853.9	60005.9	52434.7	122836	120410	122663	128677	119834	121176	15.543	15.8243	15.7755	16.892	16.9389	16.8787	0.000179119	0.00297103	2.27978
563	W8T7H6_ECOLX	Protein	81039.6	83713.3	75119.3	64556.4	85781.9	77281.3	155589	148864	146166	146676	163116	172268	16.3298	16.0876	16.3131	17.2155	17.1598	17.3549	0.000505639	0.00492581	1.99988
564	Contig219	Contig219_ORF	73584.5	67943.1	119280	68472	67536.8	70689.9	122041	107504	58197	52285.6	43031.1	77482.8	16.1096	16.4636	16.0763	16.8055	15.7514	15.8173	0.812796	0.847459	-1.06566
565	C3SF57_ECOLX	Aspartate carbamoyltransferase regulatory chain	126870	169539	194228	203921	114417	148102	216790	211377	229539	224290	181782	192030	17.1621	17.6025	16.9901	17.7077	17.7917	17.5114	0.104896	0.159751	1.33671
566	Contig497	Contig497_ORF	408694	420259	481791	476095	593781	598601	609231	606969	576411	589091	580308	590754	18.6608	18.8695	19.1854	19.2139	19.1524	19.1593	0.153858	0.215797	1.20582
567	C3SL52_ECOLX	AsnC family transcriptional regulator	397035	394847	427318	402702	288635	382920	438773	469789	483485	478612	472773	500582	18.5949	18.6622	18.3428	18.7924	18.8758	18.892	0.0348915	0.0682424	1.24843
568	C3SSG7_ECOLX	50S ribosomal protein L27	678520	650604	762871	731960	780834	762116	1.09017e+06	1.05648e+06	1.01183e+06	1.01991e+06	1.21321e+06	1.17165e+06	19.3417	19.5112	19.5572	20.0335	19.9543	20.1853	0.00337232	0.0142159	1.50277
569	J7QZ68_ECOLX	Putrescine-binding periplasmic protein	210581	207548	204601	208825	195708	216118	178327	176446	180629	184426	177080	177442	17.6736	17.6572	17.6499	17.4365	17.4777	17.4355	0.000173025	0.00297103	-1.15694
570	J7QU11_ECOLX	Bifunctional malic enzyme oxidoreductase/phosphotransacetylase	54884	41683.5	51562.5	54438.6	65912.8	27923.6	48700.5	41744.1	75971.6	73272.7	36673.8	39171.7	15.5456	15.6932	15.3887	15.4605	16.1871	15.21	0.81448	0.847815	1.05457
571	C3SQY7_ECOLX	30S ribosomal protein S17	148713	159381	163285	166758	170494	175840	213339	233019	155822	163167	156509	160368	17.2321	17.3322	17.4016	17.7664	17.2828	17.2735	0.523027	0.592893	1.0859
573	C3T0B7_ECOLX	Bacterioferritin comigratory protein	66924.6	62006.9	180698	212845	120448	102981	234078	255666	465099	459939	246328	234460	15.9752	17.5813	16.765	17.9003	18.8191	17.8746	0.0631927	0.108108	2.68355
574	J7R5E9_ECOLX	Glutathione synthetase	107216	110906	135464	130828	119357	126352	135990	125360	118620	136881	107531	106091	16.7346	17.0224	16.906	16.9944	16.9593	16.7047	0.990644	0.990644	-1.00107
575	Q0P6M6_ECOLX	Acyl-[acyl-carrier-protein]--UDP-N-acetylglucosamine O-acyltransferase	228016	225323	232576	310063	270860	274960	238422	237687	295110	262761	304408	288395	17.7902	18.0348	18.058	17.8609	18.0871	18.1767	0.560653	0.625407	1.05744
576	J7R832_ECOLX	tRNA pseudouridine synthase D	143794	127351	124346	120718	135754	114702	107252	129622	128129	111112	99374.1	103438	17.046	16.9026	16.9291	16.8473	16.8644	16.6295	0.11051	0.165656	-1.13198
577	J7QY07_ECOLX	Gtp-binding protein typa/bipa (Fragment)	54903.4	46912.7	65657.7	65582.7	41733.8	48007.2	86216.7	78175.2	146738	142891	85695.1	90301.7	15.6311	16.0019	15.4499	16.3251	17.1437	16.4247	0.0371533	0.071226	1.91433
579	E2QPY2_ECOLX	Cytoskeleton protein RodZ	69189.2	78280.8	63993.5	73222	66238.8	66902.2	87307.7	76786.3	79569.6	77258.1	78374.5	85765.8	16.1673	16.0628	16.0226	16.3212	16.2587	16.3231	0.0107306	0.029505	1.16211
580	W8SSN1_ECOLX	Peptide chain release factor 3	69939.7	19695.9	80150.5	85658.9	77003.9	70379.5	91793.9	94157.7	106173	98937.8	92520.9	100124	15.1797	16.3384	16.1678	16.5045	16.6451	16.5545	0.13787	0.197735	1.5941
581	C3SZM7_ECOLX	Inositol-1-monophosphatase	76293.7	93099.9	120743	116893	93383.5	84264.5	117219	109892	134357	127781	102091	104678	16.3629	16.8582	16.4368	16.7923	16.9995	16.6575	0.223989	0.292758	1.20066
582	E2QMK2_ECOLX	Pyridoxine/pyridoxamine 5'-phosphate oxidase	153464	111067	130981	143430	159780	147751	192492	141462	119888	172869	186887	139688	16.9943	17.0645	17.2293	17.3322	17.1353	17.3018	0.158568	0.221183	1.11763
583	C3TGB7_ECOLX	Cytidylate kinase	51374.7	47088.1	67672.5	87023.6	62439.1	69895.7	77801.8	81578.3	97520.3	98816.9	104869	121622	15.5859	16.2277	16.0115	16.2817	16.5829	16.7851	0.0633749	0.108177	1.52437
584	Contig167	Contig167_ORF	43069.4	55165.4	61816.5	74447	53209.2	48326.5	32014.9	50919.3	50163.1	49236.9	47578.6	44423	15.5729	16.0498	15.63	15.3012	15.6009	15.4885	0.173833	0.237271	-1.22041
585	contig04296	contig04296_LP_ORF	404982	403848	383971	377643	388382	391287	324113	324089	305872	313325	283760	281823	18.6255	18.5387	18.5725	18.3061	18.2399	18.1094	0.00464009	0.0168436	-1.28379
586	contig04155	contig04155_HP_ORF	652346	987951	894977	519335	872163	849803	448063	691885	444319	443304	416420	423091	19.6147	19.3789	19.7155	19.0868	18.7596	18.6791	0.0103432	0.0286261	-1.65619
587	J7Q705_ECOLX	Flagellar hook protein FlgE	210403	201338	188323	168488	159300	185188	44220.3	98074.6	124069	124869	79690.8	113140	17.651	17.4426	17.39	16.007	16.9254	16.5349	0.0223709	0.0493323	-2.00752
588	C3TJ27_ECOLX	Glucosamine-6-phosphate deaminase	170322	170838	173521	181529	182593	182546	178974	188469	174828	177945	161251	179501	17.3801	17.4373	17.4781	17.4867	17.4283	17.3763	0.975585	0.983317	-1.00096
590	E2QLM6_ECOLX	Protein YciO	51360.2	58343.1	43994.9	70491.9	56496.8	107446	74039.9	86976.3	96070.3	80776.8	106274	80762.8	15.7403	15.7651	16.2496	16.2922	16.4267	16.4994	0.0506942	0.0910111	1.40228
591	C3SQX7_ECOLX	50S ribosomal protein L16	330456	316868	404055	393036	457631	443128	565222	571621	500143	504763	527522	535437	18.3038	18.6042	18.7806	19.1166	18.9386	19.0196	0.0357363	0.0694066	1.3775
592	Contig1659	Contig1659_ORF	367781	344162	310547	327724	326973	326178	278338	305306	293090	287428	306991	303647	18.4406	18.2833	18.3171	18.1532	18.1469	18.2199	0.0310046	0.0620905	-1.1279
593	J7Q975_ECOLX	ABC-type proline/glycine betaine transport system, periplasmic component	115976	109905	90236.2	103016	98225.3	112259	67972.4	78890.2	72161.6	63668.4	56458.7	57021.3	16.7847	16.557	16.6801	16.1601	16.0486	15.7921	0.00611927	0.020125	-1.59512
594	W8SXH5_ECOLX	2Fe-2S ferredoxin	182259	178916	196529	190935	168613	164002	139659	131058	208090	207023	141336	133750	17.4623	17.5636	17.3434	17.0457	17.6631	17.069	0.40475	0.481785	-1.14641
596	C3SL92_ECOLX	ATP synthase subunit delta	226825	257422	264127	264135	284163	277118	317366	316390	298329	285070	283756	280516	17.8825	18.0109	18.0982	18.2736	18.1538	18.106	0.0871301	0.137073	1.13333
597	Contig1919	Contig1919_ORF	98269.2	101132	115034	109037	123482	124527	99997	114152	101475	102280	104476	96987.2	16.6052	16.7731	16.92	16.7051	16.6365	16.6192	0.300369	0.374867	-1.08111
598	Contig1698	Contig1698_ORF	969787	958034	814777	755128	943315	978465	863682	846574	864253	868308	758888	769764	19.8785	19.5812	19.8738	19.7057	19.7245	19.5438	0.351828	0.431584	-1.08661
599	Contig618	Contig618_ORF	208471	214249	264882	271360	290638	295709	397057	388430	370715	383718	420870	438378	17.6892	18.0324	18.1613	18.5831	18.5248	18.7124	0.0129982	0.0331694	1.56461
600	Contig1241	Contig1241_ORF	284166	275535	259385	252287	283420	277064	254222	240770	226134	222564	217925	224490	18.0941	17.9647	18.0962	17.9165	17.7753	17.7549	0.0242229	0.0522093	-1.17781
601	A0A0K4VRD5_ECOLX	ATP synthase subunit b	63577.5	60533.8	66711.9	66904.3	60565.1	66128.1	79008.8	73210.3	85954.4	79876.4	81127.7	81542.8	15.9208	16.0277	15.9496	16.2147	16.3384	16.3116	0.00283201	0.0128579	1.25022
602	W8T6F0_ECOLX	30S ribosomal protein S6	301304	306069	418716	401611	323067	324735	285196	296731	364420	372841	263812	245873	18.2122	18.6455	18.3052	18.1502	18.4917	17.9584	0.410267	0.486833	-1.13882
603	Contig1620	Contig1620_ORF	63662.3	65691	69889	70621.2	64572.6	66888.1	84140.4	75385.3	90333.5	82022.9	68492.5	74641.5	15.9808	16.1003	16.004	16.2813	16.3934	16.1257	0.0499028	0.0906568	1.17967
604	W8TR86_ECOLX	Phosphoglucomutase	144359	152011	147949	141468	154739	159775	230858	241508	241364	245770	227015	221269	17.1766	17.1424	17.2626	17.8492	17.8939	17.7739	0.000208561	0.00316411	1.5639
605	Q9JN24_ECOLX	Peptide deformylase	249487	260559	247426	237252	236303	228359	220592	221613	211020	219706	266945	271361	17.9599	17.8864	17.8256	17.7544	17.7161	18.038	0.642638	0.69848	-1.03848
606	J7QAH7_ECOLX	Cytoplasmic protein	178042	213060	236161	239698	253337	279444	407644	382256	447328	403491	423280	425973	17.5714	17.8601	18.0214	18.5906	18.6966	18.6958	0.00346562	0.0144496	1.79419
607	E2QQE8_ECOLX	Competence damage-inducible protein A	187673	193356	154811	146828	161772	169745	155230	159987	162979	162165	161903	168079	17.5394	17.202	17.3383	17.2658	17.3107	17.3318	0.598179	0.657652	-1.04038
608	C3TM42_ECOLX	6,7-dimethyl-8-ribityllumazine synthase	339222	370144	467755	446097	390788	379031	382083	404216	433191	423572	451268	417551	18.4348	18.8012	18.554	18.5841	18.7084	18.7276	0.547369	0.615085	1.05463
610	C3T5G7_ECOLX	Chemotaxis protein CheY	279201	301742	404565	413022	388540	383781	170744	163774	160890	159208	119521	133863	18.1469	18.6409	18.5588	17.3514	17.2881	16.9487	0.00316104	0.0136264	-2.38309
611	C3T582_ECOLX	Ferritin	129588	126050	147438	149864	132481	134828	177185	175229	214308	209151	141772	132253	16.9636	17.1815	17.0281	17.4269	17.6918	17.0631	0.157089	0.219522	1.2624
612	C3SLB3_ECOLX	ATP synthase epsilon chain	142373	134500	146700	136867	135958	130775	134578	125491	120032	120383	136342	127991	17.0783	17.1125	17.0248	16.9877	16.8752	17.0113	0.0814869	0.13117	-1.08208
614	Contig1081	Contig1081_ORF	110234	91455.8	118625	103792	120026	113846	114291	115248	94603.6	98281.5	89575	91603.7	16.6155	16.7597	16.8349	16.8084	16.5571	16.467	0.35602	0.436024	-1.09116
615	E2QN71_ECOLX	Hydrolase	125648	123107	117778	122769	110418	119988	152103	146988	160703	165480	157695	160959	16.9243	16.8756	16.8126	17.19	17.3152	17.2816	0.00137737	0.00859519	1.31167
616	W8SU15_ECOLX	Acetyl-coenzyme A carboxylase carboxyl transferase subunit alpha	175121	159784	172881	181331	157412	168876	224179	208495	222219	205851	226025	218997	17.3519	17.4338	17.3149	17.722	17.7064	17.7633	0.000738336	0.00605753	1.28673
617	A0A0K4ZJF7_ECOLX	Putative RNA-binding protein	266362	240401	193714	210051	225193	224181	218245	220427	192986	197490	224832	219874	17.9491	17.622	17.7776	17.7428	17.5748	17.7624	0.467497	0.540455	-1.06404
618	E2QE49_ECOLX	Antibiotic biosynthesis monooxygenase	712211	714334	724139	743304	799496	772493	1.02053e+06	1.0313e+06	1.13869e+06	1.09791e+06	1.14893e+06	1.13576e+06	19.4441	19.4848	19.5839	19.9685	20.0926	20.1235	0.000902546	0.00674064	1.47149
620	A0A1Y5BKK0_ECOLX	Molybdopterin molybdenumtransferase	76266.2	75578.9	80298.4	87767.7	83571.7	76582.4	105488	111289	130474	131463	116739	126065	16.2122	16.3572	16.2877	16.7253	16.9989	16.8884	0.00286429	0.0128579	1.50016
621	contig02059	contig02059_HP_ORF	203583	211718	227791	225962	193177	211473	232468	248013	241364	121149	244582	222177	17.6635	17.7915	17.6248	17.8734	17.3836	17.8307	0.988206	0.989503	1.00179
622	C3SKV7_ECOLX	Branched-chain-amino-acid aminotransferase	150470	136182	176284	147822	129867	128090	157949	155931	239618	249361	163843	179982	17.1271	17.3005	16.9767	17.2598	17.8991	17.3897	0.152693	0.214953	1.30263
623	C3TJ07_ECOLX	Ferric uptake regulation protein	180650	185019	249114	250738	178674	193189	258615	253767	288390	297052	238645	250259	17.4801	17.9311	17.5033	17.9668	18.159	17.8988	0.089773	0.140362	1.29237
624	C3SQS2_ECOLX	30S ribosomal protein S7	152893	149716	177424	177407	182698	178725	159880	157256	134713	134315	162167	158512	17.207	17.4368	17.4632	17.2747	17.0374	17.2907	0.21907	0.287694	-1.12357
625	W8TE42_ECOLX	2-deoxyglucose-6-P phosphatase	136805	142274	136201	115767	140837	139790	169901	181892	185664	183139	206890	197348	17.09	16.9381	17.0983	17.4235	17.4925	17.6244	0.00389932	0.0152626	1.38639
626	A0A1Y4KD15_ECOLX	Pitrilysin	82897.3	91820.7	74080.9	70951.6	84661.2	72699.2	83741.8	80677.9	73064.3	79369.7	89001.9	37356.6	16.4128	16.1457	16.2595	16.3268	16.2166	15.8153	0.427646	0.502764	-1.11196
627	J7R2P6_ECOLX	Uncharacterized protein	101245	132330	142246	135750	108670	122253	170903	161750	150184	120306	168451	173665	16.8206	17.0843	16.8146	17.3431	17.0364	17.384	0.0693739	0.115573	1.27277
628	C3THD7_ECOLX	Glutathione ABC transporter substrate-binding protein	93059.6	84437.7	83560.2	85911.9	100196	91788.2	87701.2	68636.9	80790.4	78516.7	73721.1	86238	16.4357	16.3705	16.5492	16.2435	16.2813	16.2829	0.0273855	0.0575623	-1.13493
629	J7R5H8_ECOLX	Methyl-accepting chemotaxis protein II, aspartate sensor receptor	151347	153870	143001	133878	145064	119072	75928.6	80848.9	67850.9	80641.1	70866.7	79809.7	17.2194	17.0781	17.0039	16.2576	16.1747	16.1985	0.000194948	0.00303562	-1.85343
630	Contig285	Contig285_ORF	131442	135125	120920	100551	144245	156663	140445	130925	123215	121313	125233	124500	17.024	16.7506	17.1977	17.049	16.8996	16.93	0.831866	0.858231	-1.02189
632	C3SX70_ECOLX	CTP synthase	129840	78957	50289.2	63169.3	59491.7	44893.6	112548	84829.8	158671	164898	109692	73121.9	16.6276	15.7824	15.6573	16.5762	17.3034	16.4506	0.135561	0.195525	1.68681
633	contig03856	contig03856_LP_ORF	75912.5	52906.1	67548.1	74633.4	75980.5	71950.7	73280.3	45753.7	63956.4	43048.1	60108.1	52579.9	15.9516	16.1156	16.174	15.8214	15.6792	15.7787	0.0152237	0.0372297	-1.24887
634	A0A192EUF4_ECOLX	Uncharacterized protein	201575	193275	201662	180663	185328	189350	179716	150631	146892	139335	186940	151713	17.5906	17.5423	17.5152	17.328	17.1263	17.3616	0.0224419	0.0493462	-1.212
636	contig00343	contig00343_HP_ORF	32841.7	44275.3	34697.9	39463.8	38121.5	37491	29802.3	43278.4	42869.1	38628.7	26226	37105.5	15.2187	15.1754	15.2063	15.1322	15.3125	14.929	0.535307	0.6042	-1.05376
637	W8SZ84_ECOLX	FMN-dependent NADH-azoreductase	222530	144904	159218	216215	245016	243158	324670	330437	284763	285777	255791	313223	17.4542	17.5014	17.897	18.3213	18.122	18.1107	0.0221367	0.0490998	1.48158
638	J7QDT6_ECOLX	Thymidylate kinase	51079.6	62615	49450	53300.7	37883.7	50875.4	51748.1	40287.5	59943.8	50982.4	59339.5	50402.7	15.7873	15.6478	15.422	15.4786	15.7545	15.739	0.796452	0.832456	1.02693
640	Contig901	Contig901_ORF	88946.1	85793.1	83285.4	78752.3	74995.2	78477.6	77861.7	80006.1	68971.8	76886.6	66763.7	61488.6	16.4146	16.3054	16.2273	16.2682	16.1521	15.9674	0.144612	0.205472	-1.13801
641	W8T5B8_ECOLX	GST-like protein YghU	67284.2	67728.8	60404.3	58914.7	71088	70502.1	86326.7	92305.7	83637.6	57800.3	63473.2	111268	16.0427	15.8644	16.1113	16.4458	16.0853	16.3588	0.0912048	0.142019	1.22306
642	Contig1224	Contig1224_ORF	81701.9	225785	81688.8	83045.9	80738.3	81140.9	65164.4	182493	61200.6	163711	49493.5	55413.4	17.0513	16.3297	16.3046	16.7346	16.611	15.6764	0.621624	0.679512	-1.16568
643	W8SY41_ECOLX	UDP-N-acetylenolpyruvoylglucosamine reductase	39856.1	42306.2	38130.4	41253.5	43414.5	42533.5	60175.1	57211.1	63171.1	53021.7	60966.8	62374.1	15.3255	15.2754	15.3911	15.8404	15.8206	15.9122	0.000266949	0.00333905	1.44099
644	contig03745	contig03745_LP_ORF	145485	172765	154512	116459	186627	190299	159745	160153	174933	171242	165670	165298	17.2745	17.0334	17.5239	17.2873	17.4011	17.3363	0.681128	0.73404	1.04558
646	W8T2X0_ECOLX	Blue copper oxidase CueO	276473	40663.7	173371	163115	176536	189913	191405	198265	161800	162731	195980	188494	16.6941	17.3595	17.4823	17.5717	17.308	17.5523	0.313272	0.387462	1.23001
648	W8T1G2_ECOLX	Nucleoside triphosphate hydrolase	118363	126333	102972	118597	120519	132256	92297.7	88129.3	79710.6	81270.1	77727.3	75051.3	16.8999	16.7538	16.9459	16.4607	16.2965	16.2209	0.0041027	0.0157305	-1.45452
649	contig04534	contig04534_LP_ORF	41521	46524.8	52745.6	48121.7	48762.1	44793	50830.5	48571.9	53201.8	49349.5	46187.3	46577.5	15.4236	15.6206	15.5122	15.6006	15.645	15.5013	0.422142	0.497059	1.04498
650	W8T2T4_ECOLX	Putative cytoplasmic protein	143743	141725	142567	150257	148718	153748	199065	180220	182048	190422	200051	196581	17.1229	17.1592	17.2062	17.5311	17.5064	17.5974	0.000461002	0.00475331	1.30333
651	Q548B5_ECOLX	BON domain-containing protein	179850	161258	139284	142889	141434	144940	104129	115988	115954	114826	106581	106404	17.3777	17.1061	17.1274	16.7458	16.8161	16.7004	0.0085847	0.0250776	-1.3657
652	W8T6U5_ECOLX	Esterase FrsA	73163.7	61223.2	61294.5	51997.7	67295.7	69968.1	111138	116824	128226	121599	133105	126284	16.0303	15.7848	16.0663	16.798	16.93	16.9843	0.000827669	0.00664749	1.92334
654	Contig1087	Contig1087_ORF	65284.7	59211.9	66918.7	75497.6	68154.6	76613.3	41991.7	37488.7	99524.8	103178	88270.7	39580.4	15.924	16.1171	16.1409	15.276	16.6288	15.8511	0.739104	0.785707	-1.10349
656	C3SFF7_ECOLX	AIG2 family protein	250334	277809	283566	276835	270076	273946	371408	372522	372611	431356	452866	437212	18.0086	18.096	18.0533	18.5048	18.6129	18.7633	0.00190972	0.0105588	1.48905
657	A0A1V3VIV3_ECOLX	N-methyl-L-tryptophan oxidase	117963	114028	137867	122658	132669	138627	174870	172953	181694	183482	174643	180914	16.8235	16.9886	17.0492	17.408	17.4782	17.4395	0.00227443	0.0118141	1.40264
658	E2QP53_ECOLX	UPF0352 protein YejL	245109	251740	270516	267273	216351	245065	208095	198931	303338	316671	302742	272410	17.9223	18.0367	17.8129	17.6344	18.2416	18.1316	0.711299	0.76118	1.05596
659	C3SWX2_ECOLX	L-1,2-propanediol oxidoreductase	220910	236845	231699	215219	226984	222405	159921	188889	211200	96193	197756	173436	17.8033	17.7687	17.7775	17.4071	17.1209	17.4987	0.018152	0.0426152	-1.35748
660	J7QCG2_ECOLX	Xanthine phosphoribosyltransferase	117004	117153	131196	139471	123895	117562	96998	99731	134883	127503	72780.8	65124	16.8371	17.0455	16.8809	16.5857	17.0008	16.0711	0.252962	0.326031	-1.29115
661	W8T0H9_ECOLX	Ribosomal RNA large subunit methyltransferase I	67039.1	48632.2	48110.2	53111.6	63924.1	51952.9	48265.7	52117.3	59128.2	58683.6	55882.8	56099.1	15.8012	15.6254	15.8145	15.6141	15.8461	15.7729	0.978317	0.98477	-1.00184
662	Contig799	Contig799_ORF	89373.3	77199	79587.2	90138.5	86620.2	95770	86488.9	95671.7	95911.5	80326.4	72954.8	79013.6	16.3419	16.3701	16.4749	16.473	16.4215	16.2123	0.780214	0.819977	-1.01867
663	Contig1330	Contig1330_ORF	49488.7	63089.3	85418.7	82484.6	87393.1	88580	86457.9	102187	70669.2	53136.5	54791.5	58502.8	15.77	16.3571	16.425	16.5203	15.9031	15.7889	0.731778	0.781998	-1.08164
664	Q2LD73_ECOLX	Cell division topological specificity factor	296615	275262	314522	322333	129109	339619	408989	385014	403283	272788	385649	391834	18.1243	18.2805	17.6759	18.5981	18.3394	18.5684	0.0751742	0.122298	1.38999
665	Contig1542	Contig1542_ORF	122766	119030	125463	122520	111280	120188	106918	98357.3	112826	112544	100424	71142	16.8833	16.9198	16.8194	16.6459	16.7819	16.3671	0.0930237	0.144262	-1.21068
666	Contig1964	Contig1964_ORF	197958	196042	214202	197378	198235	208814	201214	215150	201606	178092	176163	163182	17.5878	17.6496	17.6344	17.6667	17.5317	17.3713	0.313321	0.387462	-1.07228
667	C3SE98_ECOLX	Ribosomal RNA small subunit methyltransferase C	54640.3	54192.6	72668.9	71930.1	60639.2	61113.2	63266.7	65701	86925.4	68920.7	94520.9	73533.2	15.7317	16.1417	15.8936	15.9764	16.2401	16.3472	0.177192	0.240994	1.2021
668	W8SWF7_ECOLX	BMFP family putative fusogenic protein	111372	106766	91229.2	116102	124878	92529.9	178897	182896	208104	196620	179217	202461	16.7346	16.6511	16.7139	17.4647	17.626	17.5393	9.06145e-05	0.00264075	1.79438
669	W8U2R6_ECOLX	Membrane protein insertase YidC	389584	383492	312097	311003	307854	323412	128673	182244	168526	122247	165931	177534	18.5602	18.2491	18.2675	17.2244	17.131	17.389	0.000909943	0.00674064	-2.15961
670	E2QNT6_ECOLX	dCTP deaminase	104847	88717.5	108679	104873	101520	112368	101268	101818	128376	114361	112399	112088	16.5574	16.704	16.7046	16.6317	16.8866	16.7763	0.283896	0.35863	1.07887
671	C3TRH7_ECOLX	30S ribosomal protein S20	899297	930680	1.14409e+06	1.14832e+06	1.39484e+06	1.34156e+06	1.68133e+06	1.69694e+06	1.50117e+06	1.49631e+06	1.61294e+06	1.64676e+06	19.8032	20.1284	20.3836	20.6878	20.5153	20.6362	0.0443861	0.0823641	1.42214
673	Contig699	Contig699_ORF	73047.4	84425	75979.9	80197.1	68736.9	66998.9	63595.7	70103.4	73809.2	68509	61468	69601	16.261	16.2523	16.0503	16.0269	16.1178	15.9972	0.145023	0.205674	-1.10234
674	W8SVZ7_ECOLX	Argininosuccinate lyase	53043.2	19759.1	104925	54080.3	28698	35211.8	42927.1	43785.2	101508	101547	38881.5	80423	14.9826	16.2009	14.9562	15.4039	16.6315	15.7711	0.368439	0.449072	1.46977
676	A0A1C7CL97_ECOLX	Dihydroxy-acid dehydratase	48846.6	43322.1	60886.1	56069.4	46470.4	49243.4	32907.6	46568.9	53107	52878.4	51268.3	49075.9	15.4894	15.8344	15.5458	15.2566	15.6935	15.6143	0.585291	0.645342	-1.07307
678	C3SGW2_ECOLX	Alkylphosphonate uptake protein in phosphonate metabolism	99842.6	99590.5	108801	126294	105092	107124	130184	124631	143611	145095	119590	118948	16.6055	16.8389	16.6951	16.9587	17.1392	16.8639	0.0602483	0.104003	1.20924
679	E2QQV4_ECOLX	Aldo/keto reductase	177022	178703	194658	195556	190902	187472	262395	254921	251788	247003	293065	281825	17.4404	17.5739	17.5294	17.9805	17.928	18.1327	0.0023736	0.0119148	1.4134
680	contig01648	contig01648_LP_ORF	102232	90954.3	113778	126702	102893	104801	107329	110273	113412	108819	106051	103101	16.5572	16.8735	16.664	16.7312	16.7614	16.674	0.815661	0.847888	1.01677
681	W8SWB1_ECOLX	Protein YqjC	42266	43411.2	41867.5	38395.5	38759	39175.5	27578	26435.8	28763.7	28001	27148.9	24381.3	15.3865	15.2911	15.25	14.7207	14.7926	14.651	0.000515816	0.00492581	-1.50289
682	Contig1962	Contig1962_ORF	153822	157187	159137	167989	163221	157139	142736	150571	133492	140330	170421	157626	17.2465	17.319	17.2891	17.1615	17.0624	17.3224	0.261489	0.333132	-1.07379
683	Contig891	Contig891_ORF	70065.5	61570.4	70772.3	70102.9	69930.6	67470.5	89157.7	87295.4	91454.2	83935.5	67446.8	72706.5	16.0032	16.104	16.0678	16.4288	16.4189	16.0956	0.0867407	0.136742	1.19425
684	J7QEH0_ECOLX	UPF0482 protein YnfB	59212.9	51068.4	57090.5	50096.1	53735.9	49703.4	63281.6	66784.7	84407.7	87005.8	75939.1	83926.6	15.7469	15.7067	15.6573	15.9884	16.387	16.2847	0.0134529	0.0338763	1.43036
685	contig04367	contig04367_LP_ORF	1.34516e+07	1.34912e+07	1.19522e+07	1.2049e+07	1.19078e+07	1.1878e+07	1.20691e+07	1.2378e+07	1.12634e+07	1.13001e+07	1.16689e+07	1.19725e+07	23.6834	23.5166	23.5036	23.543	23.4275	23.4947	0.300576	0.374867	-1.05662
686	C3SIX2_ECOLX	ATP-dependent protease subunit HslV	231642	268378	380619	345079	268615	294826	252568	260939	274487	272441	298715	300604	17.9277	18.4673	18.1023	17.9698	18.061	18.193	0.62336	0.680435	-1.06525
688	W8SRQ7_ECOLX	Curved DNA-binding protein	69809.3	82494.3	102630	113359	94235.6	115222	135571	135962	124496	124760	114375	116824	16.2116	16.7188	16.669	17.0508	16.9273	16.8187	0.0844753	0.133447	1.31869
689	Contig272	Contig272_ORF	49847.8	54658.5	57780	62793.3	58176.2	58551.4	56287.3	51976.1	60241	58481	40873.8	35737.6	15.6717	15.8783	15.8328	15.723	15.8571	15.222	0.394704	0.472777	-1.14357
691	W8SW33_ECOLX	Ferredoxin--NADP reductase	73885.8	81285.8	80210	80258.5	86086.9	90456.9	89631.1	108502	114247	112859	111343	117602	16.2419	16.2919	16.4292	16.5895	16.793	16.8041	0.0103391	0.0286261	1.32672
692	Contig911	Contig911_ORF	94006.4	95720.1	31708	74034.7	82944.7	82170.6	105728	102930	79278	78902.3	82953.9	76203.3	16.5335	15.5642	16.3331	16.6707	16.2712	16.2788	0.461439	0.535888	1.2002
694	W8SY64_ECOLX	Free methionine-(R)-sulfoxide reductase	200269	114774	278362	36936.1	45702.5	119125	137498	148470	128011	142599	89647.5	135497	17.21	16.6297	16.1711	17.1244	17.0438	16.7499	0.399973	0.476843	1.23325
695	E2QEB6_ECOLX	G/U mismatch-specific DNA glycosylase	69919.1	84875.1	88485.3	88787.4	89001	85478	123986	112388	116268	124892	135283	130376	16.2332	16.4356	16.4124	16.849	16.8787	17.019	0.00256186	0.0125301	1.46931
697	C3TPM2_ECOLX	Uridylate kinase	178122	163467	174641	213988	185758	240840	254967	258929	210465	213109	246898	203807	17.3806	17.5606	17.6904	17.9711	17.6922	17.7752	0.0923078	0.143444	1.20495
699	Contig1783	Contig1783_ORF	72672.5	76697.2	106400	92740.5	93601.7	74166.7	60660.4	51668.1	54320.2	56233.1	47387.8	48692.5	16.188	16.6	16.3464	15.7727	15.7542	15.5518	0.00793422	0.0236574	-1.60796
701	W8TZ31_ECOLX	Transketolase	31040	36894	36836.2	37990.2	36886.8	35428.7	43084.4	49304.7	43637.4	41909.8	52367.7	49507.1	15.0465	15.1911	15.1417	15.4922	15.3841	15.6359	0.0110225	0.0295094	1.2992
702	C3TPD2_ECOLX	Inhibitor of Rho	88118.8	68340.5	69082	90686.3	48368	64747.9	97689.8	90926.5	90281.9	120089	113762	110051	16.2438	16.2723	15.7722	16.5242	16.6679	16.7717	0.0345383	0.0677447	1.47276
703	A0A1S0WKL1_ECOLX	Acyl-CoA esterase	66100.7	56744.6	706991	76613	83078.5	65399.5	68609.7	99759.2	90076.6	92548.4	104736	103219	15.9023	17.8283	16.1696	16.3361	16.4784	16.6659	0.829801	0.858172	-1.10185
705	A0A0K3SU08_ECOLX	Protein	46411.2	186649	59706.4	52793.9	187934	92164.8	201017	96013.7	91459.6	209142	248136	249979	16.5061	15.7768	17.0059	17.084	17.0775	17.9261	0.10948	0.165085	1.90913
707	J7QFP4_ECOLX	Elongation factor P-like protein	116456	100290	120821	121126	91045.4	99310.7	126278	128369	140432	151798	132295	136024	16.7216	16.8843	16.537	16.9581	17.1557	17.0335	0.0443908	0.0823641	1.26116
708	Contig329	Contig329_ORF	57031.2	65338.8	55120.5	61410.6	78698.7	72010	53821.9	46088.8	50326.9	59370.8	56802.5	8318.31	15.8976	15.8283	16.2	15.604	15.7383	14.4079	0.173113	0.236712	-1.65315
709	W8SUQ2_ECOLX	Putative dehydrogenase	64863.5	63849.5	83001.4	93603.3	68010.7	61578.1	39583.2	20437.2	43874	44416.4	44081.5	49211.7	15.9738	16.4276	15.9818	14.7958	15.4299	15.5073	0.0309905	0.0620905	-1.84468
712	Contig18	Contig18_ORF	82584.6	75952.5	69476.2	72487.1	74971.1	76791.9	55228.4	55845.4	58683.8	56370.2	49568.8	49877.6	16.2732	16.1148	16.2114	15.7611	15.8117	15.6016	0.00372766	0.015116	-1.38991
714	K7DXB2_ECOLX	Outer membrane protein C	331350	359981	283234	280808	321826	332551	562691	563261	601101	628135	552493	530373	18.3978	18.1054	18.3196	19.1027	19.229	19.0461	0.00115641	0.00790976	1.8046
716	C3SZP7_ECOLX	Iron-sulfur cluster assembly scaffold protein IscU	115651	156051	167753	134291	115825	152460	144555	149690	124950	149806	98163.5	147492	17.0355	17.1955	17.0198	17.1664	17.0619	16.8766	0.65715	0.711214	-1.0343
717	contig01275	contig01275_HP_ORF	46381.9	55917.6	44554.8	55270	45888.1	49628.9	60996.8	57117.1	60242.1	59469.2	62952.7	55692.9	15.6361	15.5988	15.5424	15.849	15.8692	15.8536	0.000690037	0.00584998	1.20151
719	C3TEG2_ECOLX	Protein YceI	134472	121822	102056	100849	114666	116816	98030.6	104659	106643	105274	109817	107417	16.9657	16.6304	16.8205	16.6281	16.6931	16.7288	0.294826	0.369988	-1.08838
720	contig03979	contig03979_HP_ORF	99313	95214.3	87935.5	88737.4	98424	98536.2	94512.4	88955.1	92959.7	91012.1	75276.1	82140	16.5693	16.4307	16.5875	16.4845	16.489	16.2629	0.261409	0.333132	-1.08451
721	J7R5V0_ECOLX	ADP-ribose diphosphatase	143424	137675	153406	152023	142711	137110	115336	114976	137927	138996	110495	119532	17.1004	17.2205	17.0939	16.8132	17.0791	16.8103	0.072915	0.119643	-1.17883
722	contig04495	contig04495_LP_ORF	85040.6	86571.2	78626.9	82241.5	82027.8	76996	76168.2	82144.6	89528.6	92880.2	73211.3	69621	16.3887	16.2952	16.2782	16.2714	16.4766	16.1235	0.793643	0.830658	-1.02115
723	J7QG15_ECOLX	Uncharacterized protein	135984	135366	148203	150145	109924	127378	96573.5	102040	110501	109085	75517.1	72161.2	17.0498	17.1866	16.8525	16.5991	16.7444	16.1717	0.0565017	0.0993337	-1.43849
725	Contig1026	Contig1026_ORF	86302.2	84042.5	94130.9	87425.7	80671.4	91813	79963.8	60586.3	70428.1	70593.3	69393.1	68586.1	16.378	16.4691	16.3931	16.0869	16.1056	16.0741	0.000394836	0.00412685	-1.25227
726	W8T9D8_ECOLX	FAD-binding 9 siderophore-interacting domain protein	150077	147699	142195	145079	137856	138226	166222	131923	136892	137456	152854	135058	17.1838	17.132	17.0747	17.176	17.0656	17.1325	0.90928	0.927514	-1.00379
727	A0A1Y2ZA99_ECOLX	Elongation factor Tu (Fragment)	455242	457341	431429	432666	405652	359143	274118	303018	288966	283121	319739	315475	18.7996	18.7208	18.542	18.1367	18.1258	18.2769	0.00493887	0.0175272	-1.42177
728	Contig349	Contig349_ORF	220328	226628	203254	196185	223430	223950	185272	192930	195253	186469	188187	185721	17.7696	17.6074	17.7711	17.5285	17.5418	17.5123	0.0265878	0.0561953	-1.1396
730	C3SGD7_ECOLX	Elongation factor P	144697	140743	158592	164252	169526	151613	208826	201510	211181	199902	184003	203084	17.1227	17.3003	17.2906	17.6462	17.6485	17.5605	0.00412923	0.015753	1.30187
731	Contig1250	Contig1250_ORF	38619.2	35069.3	32631.3	33082.8	36251.4	35802	35334.2	36038.9	31264.9	33695.2	35888.4	34723.9	15.1675	15.0039	15.1368	15.123	14.9863	15.1074	0.669494	0.722524	-1.02134
732	Contig313	Contig313_ORF	89389.4	106597	74812	140128	113174	67328.8	125178	56881.2	93226.8	112931	76450.9	106544	16.5748	16.6437	16.4136	16.3646	16.6468	16.4617	0.647104	0.702334	-1.03741
733	Contig503	Contig503_ORF	97543.7	106588	93394.3	89393.6	108791	104424	68703.7	55451.5	58925.6	68587.2	61283.1	69190.8	16.6377	16.4795	16.7016	15.9135	15.9561	15.9907	0.000724272	0.00602173	-1.57223
734	contig03367	contig03367_LP_ORF	781638	773077	622975	623351	717844	718559	537048	521022	581939	585418	495477	513033	19.5682	19.2493	19.454	19.0128	19.1548	18.9436	0.0260661	0.0552456	-1.30745
735	Q1RPC3_ECOLX	UPF0265 protein YeeX	42440.2	23669.3	48524	56489.3	43517.8	46461.5	65435.2	63319.4	69089.3	73770.6	56408.8	52746.8	14.9519	15.6761	15.4565	15.9741	16.1235	15.7352	0.0739953	0.121155	1.49769
737	C3TGN2_ECOLX	Translation initiation factor IF-1	470215	481905	494048	501340	495296	473925	751302	764951	774660	749364	851059	842615	18.8607	18.9249	18.8861	19.532	19.5393	19.6917	0.000228081	0.00316411	1.62126
738	C3SGB2_ECOLX	Succinate dehydrogenase iron-sulfur subunit	119811	131470	128264	127152	125183	122229	83146.3	90720.4	102232	99764.4	17938.7	79255.5	16.9374	16.9625	16.9165	16.4063	16.6239	15.2025	0.123298	0.180569	-1.81659
741	W8TCE9_ECOLX	Phosphatase	67717.7	129642	78655.9	66329.6	97103.4	69887.5	89726.7	95492.1	97649.8	94394.1	89783.6	89751	16.5157	16.1403	16.33	16.4982	16.5509	16.4539	0.198552	0.265316	1.12686
742	W8SRB6_ECOLX	Deoxyuridine 5'-triphosphate nucleotidohydrolase	495934	494578	533552	489404	478796	514043	366309	442808	404331	427211	406806	406213	18.9178	18.963	18.9203	18.6195	18.6649	18.6329	0.000121172	0.00265115	-1.22653
743	V5N6N6_ECOLX	Type 1 fimbria adhesin (Fragment)	251823	223181	237227	351773	236008	227625	252738	187203	241820	231145	162721	233252	17.855	18.1401	17.8224	17.7308	17.851	17.5718	0.162193	0.225416	-1.16578
744	Q9F0R7_ECOLX	Type-1 fimbrial major subunit	55592.7	55986.8	58131.1	56401	48662.5	51513.4	182403	172656	195092	191638	167518	176362	15.7677	15.8052	15.6116	17.4372	17.5609	17.3911	2.421e-05	0.00153935	3.3285
745	Q8KPF1_ECOLX	30S ribosomal protein S12	119715	114834	131962	147509	149370	170169	251033	260872	249008	259397	281662	275541	16.8392	17.0901	17.2826	17.9653	17.9553	18.0878	0.00232256	0.0118141	1.90811
746	C3TGW2_ECOLX	UPF0145 protein YbjQ	438192	435038	400972	392067	354911	356522	331491	285764	312886	253225	306322	273259	18.736	18.5969	18.4404	18.2315	18.1027	18.1423	0.00986065	0.0279691	-1.34935
748	C3T887_ECOLX	Major outer membrane lipoprotein	134398	126361	123666	122649	153976	149544	111585	103319	115469	112403	124324	126799	16.9917	16.9101	17.2113	16.7123	16.7977	16.938	0.117481	0.174054	-1.16611
749	C3SQY2_ECOLX	50S ribosomal protein L29	68342.7	99718.8	101533	112084	119484	106021	151254	142150	117137	127295	191264	179801	16.333	16.7029	16.7802	17.1618	16.8978	17.5006	0.0591909	0.10241	1.49627
750	C3SQU7_ECOLX	50S ribosomal protein L4	170058	169324	206317	202515	209751	205220	164560	165917	157146	175175	146944	151588	17.3725	17.6411	17.6626	17.3342	17.3401	17.1874	0.062267	0.106763	-1.20708
751	A0A1X7B510_ECOLX	Universal stress protein G	62310	54159.1	60185.3	61639.6	50916.6	43514.6	91110.4	77937.2	135161	124305	84237.5	78127.3	15.826	15.8943	15.5225	16.3627	16.9839	16.3079	0.0304982	0.0617244	1.74575
753	A0A0A0FWI9_ECOLX	Threonylcarbamoyl-AMP synthase	72646.7	86940.1	82824.8	92218.2	75889.7	67323.8	75687.1	86283.3	80915.6	82530.6	87728.2	104288	16.2782	16.4153	16.1252	16.3023	16.3184	16.5455	0.370144	0.450431	1.0836
755	contig04545	contig04545_LP_ORF	188268	171380	132546	150862	193785	156980	140418	114836	131519	111803	98817	130145	17.4546	17.1095	17.4122	16.9543	16.8878	16.7911	0.0194857	0.0452267	-1.36387
756	Q6Q099_ECOLX	60 kDa chaperonin	57264.3	45624.8	59508.5	60027.7	34464.9	63367.6	80867.9	66247.8	92724.8	95321	50540.2	59774.5	15.6414	15.8671	15.5121	16.1594	16.5206	15.7462	0.130237	0.18856	1.38369
758	contig03601	contig03601_LP_ORF	93846.6	96281.9	84808.1	82885.5	86131.4	82250.3	52649.7	56642.1	49839.3	45535.5	41387.7	40484.2	16.5365	16.3554	16.361	15.7369	15.5399	15.321	0.00272465	0.012839	-1.84683
759	J7Q6G1_ECOLX	2,3-dihydro-2,3-dihydroxybenzoate dehydrogenase	46000.4	46878.4	31755.2	51845.4	81006	48795	51742.9	67456.1	91976	164362	94106.1	88370.6	15.503	15.3083	15.9401	15.8504	16.9077	16.4766	0.0826079	0.131703	1.77495
760	J7Q9K5_ECOLX	UPF0301 protein YqgE	57450.3	62393.4	61211.4	62945.8	51097.2	70144.4	72115.5	76606.4	72315.4	72880.8	75951.2	79704.4	15.8696	15.9217	15.8695	16.1816	16.1476	16.2476	0.000860418	0.00666568	1.23573
761	A0A1Q6B6M1_ECOLX	Galactose-1-phosphate uridylyltransferase	62582.8	61078.2	57363.9	53256.8	59811.7	61745.2	51478.4	58314.9	51998.4	54653.3	56484.6	56613.2	15.9159	15.7543	15.8911	15.7416	15.7021	15.7872	0.120451	0.177079	-1.07931
762	W8T4R4_ECOLX	Methylglyoxal synthase	122456	145082	128011	120504	131322	135197	165878	171880	176024	166616	139041	144935	17.0242	16.9223	17.0237	17.3654	17.3858	17.1151	0.0329635	0.0651585	1.23002
768	Contig1297	Contig1297_ORF	480008	482151	439723	431740	445849	420691	461630	452401	449469	438247	403887	414299	18.8759	18.733	18.7243	18.8018	18.7596	18.642	0.562248	0.62627	-1.03045
769	W0KRG4_ECOLX	Universal stress protein	76308.7	80747.5	86191.9	87509.8	70980.3	68277.2	112324	116846	138912	146203	160317	163458	16.2603	16.4062	16.0871	16.8058	17.1207	17.3046	0.0087084	0.0251686	1.77251
770	contig03480	contig03480_HP_ORF	34913.3	34725.7	32116.8	35148.3	43368.6	44824.9	39234.4	39238.6	42656.3	34044.7	37779.4	38849.1	15.0876	15.0361	15.4282	15.2599	15.2178	15.2255	0.704403	0.754858	1.03557
771	A0A193LX63_ECOLX	Chlorohydrolase	68492.6	68440.6	72834.9	62419.7	66972.1	67766.7	45269.2	48798.6	43734.5	38869.4	44866.1	34049.7	16.0631	16.041	16.0398	15.5204	15.3314	15.2543	0.00102491	0.00730848	-1.60131
772	W8TRC8_ECOLX	Endolytic peptidoglycan transglycosylase RlpA	21660.7	18293.8	17966.3	20579.5	20150.8	16941.2	17958.8	17865.3	18487.9	19678.4	18741.7	17132	14.2809	14.231	14.1734	14.1286	14.2193	14.1292	0.184158	0.249135	-1.04927
774	Contig1116	Contig1116_ORF	66563.6	77567.4	68524.3	72764.8	65712.7	75403.1	59787.5	63226.8	63717.4	67745	56781.2	66328.3	16.1328	16.1076	16.1031	15.9079	16.0036	15.9052	0.00643437	0.0208401	-1.12944
775	W8TT21_ECOLX	UDP-N-acetylmuramoyl-L-alanyl-D-glutamate--2,6-diaminopimelate ligase	71225.8	83253.6	98508	88046	85228	88534.3	123678	122968	137639	135718	112451	109587	16.2327	16.507	16.4065	16.9121	17.0604	16.7603	0.0109708	0.0295094	1.44282
777	C3T7Q7_ECOLX	50S ribosomal protein L20	199421	204709	185547	190329	200650	207304	123072	119522	119987	123606	112772	110701	17.6243	17.5198	17.6379	16.888	16.8939	16.7697	0.000173922	0.00297103	-1.67416
778	C3SSK3_ECOLX	ATP-dependent zinc metalloprotease FtsH	32775.9	63434.1	67256.5	48773.1	83242.7	53400.9	86230.6	89164.9	70703.6	74455.4	76047.7	69792.3	15.4767	15.8056	16.0248	16.4201	16.1468	16.1527	0.0618072	0.106223	1.38591
779	Q0P6L2_ECOLX	Glutamine--fructose-6-phosphate aminotransferase [isomerizing]	43016.2	42819.3	47818.3	52481.2	50012	50194.3	62058.7	59712.8	61122.9	63884	64173.1	63411.5	15.3893	15.6124	15.6126	15.8935	15.9313	15.9611	0.00709707	0.0220178	1.31089
780	C3TMF7_ECOLX	Pyrimidine/purine nucleoside phosphorylase	67834.6	74091.9	105101	90392	121304	121456	147147	146328	175961	176396	173458	172148	16.1134	16.5727	16.8892	17.1629	17.4267	17.3988	0.0286212	0.058868	1.74638
781	Contig1439	Contig1439_ORF	43740.5	45978.3	31776.8	38761.7	41293.8	40205.6	50507	68472.9	45034.5	53658	33732	44586.7	15.4527	15.099	15.3144	15.8437	15.5851	15.2431	0.254548	0.327522	1.20466
783	D0EX67_ECOLX	Beta-hexosaminidase	90605	88261.7	90446.4	90035	82733.7	84973.5	94072.2	86864	94566.8	98535.3	109187	103465	16.4484	16.4615	16.3555	16.464	16.5587	16.6976	0.115374	0.171265	1.11084
785	J7R857_ECOLX	Sec-independent protein translocase protein TatA	51204.5	49572.4	47026	50867.1	47749.8	51510.8	49531.5	49213.8	54795.9	59612.2	61950	59029	15.6206	15.5778	15.5979	15.5914	15.8026	15.884	0.142332	0.202611	1.11771
787	J7QC62_ECOLX	UDP-N-acetylmuramoyl-tripeptide--D-alanyl-D-alanine ligase	77838.1	66812.5	74633.7	73690.8	76132	76621.7	103722	98692.1	107828	69070.7	94972.7	100366	16.138	16.1784	16.2208	16.6265	16.3971	16.5751	0.00856379	0.0250776	1.27793
788	Contig1063	Contig1063_ORF	39799.4	41441.1	47695	49223.2	44705.4	48139.2	77307	81789.4	88146.9	92533.7	66295.7	69663.5	15.3096	15.5643	15.5015	16.279	16.4627	16.0524	0.00465792	0.0168436	1.74857
789	Contig1980	Contig1980_ORF	112976	101639	115995	118122	120785	115651	104821	111033	103112	107767	95991.2	105130	16.7094	16.8368	16.8508	16.7191	16.6857	16.6162	0.0819949	0.131433	-1.09074
790	C3SQZ2_ECOLX	50S ribosomal protein L14	168196	168552	218964	208110	223565	217342	357978	370118	334919	356609	339501	347033	17.3613	17.7037	17.75	18.4736	18.3987	18.3889	0.00289016	0.0128959	1.7598
791	Contig1068	Contig1068_ORF	198676	210065	205342	236246	212389	199855	189959	190644	209954	220790	192170	177318	17.6403	17.7488	17.6525	17.5379	17.716	17.494	0.267635	0.339777	-1.07019
792	Contig829	Contig829_ORF	56085.7	61204.1	43618.9	48192.5	43525.1	41152.6	35894	36798.8	41379.2	40680.6	39184.6	39259.3	15.8383	15.4846	15.3691	15.1494	15.3243	15.2594	0.100258	0.153669	-1.24803
793	Contig47	Contig47_ORF	87574	84358.7	71739.6	77416.5	80247.6	74914.1	74393.7	75530	70330.5	70891.4	72056.2	70428.9	16.3912	16.1854	16.2426	16.1938	16.1076	16.1204	0.119045	0.17535	-1.09617
795	Contig581	Contig581_ORF	220373	215649	125597	201847	189385	122521	100611	113049	138256	134795	214751	208155	17.734	17.2807	17.2168	16.7025	17.0587	17.6898	0.476345	0.549851	-1.1976
796	A0A1D3KV55_ECOLX	Met repressor	37924.2	58436.5	68542.2	59395.9	56879.2	56466.7	60063.3	71336.5	79719.2	78262.4	53362.7	56726.3	15.5227	15.9614	15.7904	15.9983	16.2693	15.7476	0.279258	0.353356	1.18668
797	Contig63	Contig63_ORF	48492.7	47973.5	41201.9	43944	42235	37329.9	37210.7	36704.2	37374.3	35713.9	39147.8	33809	15.5577	15.3769	15.2771	15.1735	15.157	15.1509	0.0417935	0.0781579	-1.18381
798	A0A0H0R6F0_ECOLX	Cys-tRNA(Pro)/Cys-tRNA(Cys) deacylase	106248	117289	96179.1	115577	103703	96650.4	126430	118611	119825	131887	144391	142960	16.7684	16.686	16.6113	16.9019	16.9398	17.1324	0.0231535	0.0506192	1.23356
799	D3Y3A6_ECOLX	CsbD family protein	23250.7	23345.6	29003.9	21563.2	40209.3	31491.4	41671.3	59221.8	54023.8	62418.8	62724.8	54361.3	14.5079	14.6101	15.119	15.6003	15.8255	15.8335	0.00780337	0.0236269	2.01034
802	A0A1V3VK79_ECOLX	N-ethylmaleimide reductase	81010.8	87926.4	111114	107119	100275	118241	103296	84816	77772.5	85926.3	107554	99832.6	16.3649	16.7353	16.7325	16.5142	16.3189	16.661	0.514342	0.58749	-1.08137
803	W8SW23_ECOLX	Glyoxalase	130628	135961	166576	176979	136794	127177	146562	140033	295121	306170	124369	131336	17.024	17.3895	17.0091	17.1283	18.1975	16.9636	0.516271	0.587933	1.22173
804	A0A1X9K528_ECOLX	Formate-dependent phosphoribosylglycinamide formyltransferase	36686.9	36988	32324.7	31720.4	33560.1	28008.6	42806.7	46870.1	84034	75319.8	47632.1	46231.6	15.1689	14.9667	14.904	15.451	16.2797	15.5181	0.0567756	0.0993574	1.666
806	Contig404	Contig404_ORF	76232.5	74692.3	77687.1	93727.5	89938.2	87083.8	98414.7	87888.7	82023.9	73733	59415.9	63403.5	16.2034	16.3808	16.4334	16.505	16.2469	15.9054	0.555824	0.620928	-1.0868
807	Contig1262	Contig1262_ORF	87083.7	109153	97756	90859.5	101690	98888.4	77326.4	43831.6	78511	81220.1	86128.7	85776.9	16.5731	16.5241	16.6137	15.8292	16.2851	16.3913	0.0825253	0.131703	-1.32113
810	C3TCN7_ECOLX	UTP--glucose-1-phosphate uridylyltransferase	38679.4	27973.4	33706.8	34780.4	31148.5	32664.8	47995.4	46470	66411.5	67537.4	45853.6	47154.1	15.0055	15.0634	14.9612	15.5273	16.0313	15.5049	0.0177321	0.0418872	1.59972
812	C3T2C3_ECOLX	NADH-quinone oxidoreductase subunit C/D	71383.9	72585.1	68839.8	82836.7	69726.9	63530.8	49880	61245.3	50557	50891.1	29866.8	38830.6	16.1353	16.2045	16.0223	15.7542	15.6304	15.0556	0.0445695	0.0823641	-1.55902
814	C3SJG2_ECOLX	D-aminoacyl-tRNA deacylase	120480	122023	126989	115725	116025	142063	127076	136697	154901	147145	175265	166699	16.8876	16.8873	16.9701	17.008	17.2039	17.383	0.0643294	0.109168	1.21697
816	A0A0J3WLW6_ECOLX	Cell division protein ZapB	62648.1	51682	54461.4	63953.7	49711.8	51021.8	41422.5	48008.3	43217.6	41834.5	35794.8	35307.3	15.7962	15.8488	15.6201	15.4446	15.3759	15.1176	0.0217847	0.0487442	-1.35883
817	C3SSP1_ECOLX	Transcription termination/antitermination protein NusA	192175	188275	197974	195533	188433	183765	132651	139612	135663	120232	100552	106415	17.5373	17.586	17.5056	17.0542	16.9626	16.6585	0.00590899	0.0195176	-1.5705
818	Contig722	Contig722_ORF	190693	190175	185010	187645	193421	183545	158411	169166	169433	177120	147882	154551	17.5389	17.5074	17.5236	17.3207	17.4024	17.2059	0.0207805	0.04733	-1.15963
819	C3SZ42_ECOLX	Anti-sigma E factor	35497.2	35381.1	44261.8	47573.4	39311.5	38569.7	62074.4	74350	68195	78001.2	77728.4	67872.5	15.1131	15.4858	15.2489	16.0519	16.1543	16.1483	0.00183572	0.0104527	1.78457
822	Contig830	Contig830_ORF	23169.4	25664.3	25069.4	27633.7	29801.7	27784.5	24037	28799.1	29310.7	34108.3	26646.8	26675.7	14.5737	14.6839	14.8125	14.6834	14.9485	14.7025	0.467458	0.540455	1.06293
824	contig01838	contig01838_LP_ORF	206635	201421	210730	227984	206180	213868	158215	177714	179803	172244	156293	146968	17.6383	17.7418	17.68	17.3554	17.4251	17.2095	0.00709879	0.0220178	-1.28049
826	Contig2082	Contig2082_ORF	117754	115343	98981.7	99828.4	104185	104413	79185.3	82171.1	85074.4	75097.4	79705.1	67136.5	16.8305	16.601	16.6704	16.2996	16.2865	16.1586	0.00515139	0.0179214	-1.36831
827	Q4JCQ9_ECOLX	Glucose-1-phosphate adenylyltransferase (Fragment)	53401.1	72534.6	93265.7	92225.3	60487.3	35838.5	72636.3	65479.3	134724	137142	54034.7	80569.1	15.9255	16.501	15.5068	16.0736	17.0525	16.0098	0.41742	0.493021	1.3203
829	C3TDU2_ECOLX	Fused glucose-specific PTS enzymes: IIB component/IIC component	56667.3	27381.3	72425.6	15611.9	93295.2	84448.3	46494.9	86343.3	87310	86758.6	93602.2	81508.2	15.2656	15.0373	16.4376	15.9513	16.4093	16.4145	0.214532	0.283198	1.60012
830	A0A161R2Y3_ECOLX	Acetylornithine deacetylase	43879.5	54016.4	43728.8	59030	41107.9	64456.6	69657.2	56818.3	45903	41737.1	57361	40215.2	15.5712	15.6327	15.6516	15.941	15.4177	15.5516	0.913956	0.928559	1.01275
832	E2QHJ0_ECOLX	Octanoyltransferase	26638.8	29221.1	36704.3	38395.7	35619.3	39256.9	60780.8	54963.9	59752.9	55185.2	58950.3	57171.1	14.768	15.1962	15.1905	15.8188	15.8094	15.8251	0.00568949	0.0190526	1.70077
836	Contig1779	Contig1779_ORF	64902.6	24680.2	32812.8	33914.4	29679.4	24549.1	24364	25735.2	31646.1	347777	19860.9	15900.4	15.2885	15.0258	14.7203	14.612	16.6788	14.1172	0.884129	0.906591	1.09009
848	A0A0T5XDT8_ECOLX	UDP-3-O-(3-hydroxymyristoyl)glucosamine N-acyltransferase	81517.2	102146	78300.6	87829.2	79617.3	77285.8	120742	117582	128665	118929	123069	133102	16.4775	16.3396	16.2594	16.8624	16.9165	16.9656	0.00138559	0.00859519	1.47022
869	C3TIL7_ECOLX	Dihydrolipoyllysine-residue succinyltransferase component of 2-oxoglutarate dehydrogenase complex	65280	64906.9	72461.7	66999.4	62602.9	64427.9	37770.4	36350.3	40697.3	38970.3	40637.7	41445	15.9902	16.0884	15.9547	15.1773	15.2814	15.3247	0.000224506	0.00316411	-1.68174
899	W8T531_ECOLX	Cold shock domain protein CspD	39110.5	44092.8	38845.5	24198.8	21528.2	39923.6	25929.5	28914.6	30912.6	33193.7	29327.4	36452.6	15.3418	14.9041	14.8394	14.7409	14.9673	14.9968	0.51414	0.58749	-1.09183
941	J7R3T6_ECOLX	Arsenate reductase	92785.9	77827.2	107550	114922	95868	94457.8	160809	148379	200306	193722	126966	170921	16.3748	16.7625	16.5381	17.237	17.5877	17.1685	0.0108275	0.029505	1.70838
973	contig02615	contig02615_LP_ORF	74080.4	78342	57750.7	58066.5	60154	48337.5	27629.9	31966.3	33719.7	30333.7	46015	29367.5	16.2172	15.8215	15.7186	14.8591	14.965	15.1659	0.00641255	0.0208401	-1.89531
994	J7QRV0_ECOLX	Exodeoxyribonuclease III	66641	69319.5	71107.1	74009.4	74579.9	69557.4	110295	108461	102807	100114	111443	110742	16.0525	16.1466	16.1362	16.7389	16.6304	16.7614	0.000283698	0.0034359	1.51411
995	C3TQK2_ECOLX	Cell division protein FtsZ	18956	36907.9	46138.6	37599.8	46134.9	46898.4	39250.2	28090.4	39137.3	43588.2	15003.2	40490.2	14.691	15.3461	15.5054	15.0191	15.334	14.5891	0.576666	0.637675	-1.14877

## Sheet: Peptide abundances
Number	Peptides: Accession.Sequence.Charge	m/z	Ret. Time	Protein Accession	SWATH_HMx28a_a	SWATH_HMx28a_b	SWATH_HMx28b_a	SWATH_HMx28b_b	SWATH_HMx28c_a	SWATH_HMx28c_b	SWATH_HMx319a_a	SWATH_HMx319a_b	SWATH_HMx319b_a	SWATH_HMx319b_b	SWATH_HMx319c_a	SWATH_HMx319c_b
1	tr|J7QC24|J7QC24_ECOLX.IGVTDYTILGTVK.+2	690.393	39.48	tr|J7QC24|J7QC24_ECOLX	311497	308144	318455	305983	303730	318647	335015	335503	325036	323741	305256	311297
2	tr|J7QC24|J7QC24_ECOLX.WTDDDLYGIIR.+2	683.836	41.38	tr|J7QC24|J7QC24_ECOLX	409770	410533	389416	371010	400361	419845	412456	430537	429531	431830	482571	461902
3	tr|J7QC24|J7QC24_ECOLX.FLLANLNGFDPAK.+2	710.385	43.19	tr|J7QC24|J7QC24_ECOLX	186639	193755	186879	179516	180386	180393	210467	220683	178990	177695	207992	211383
4	tr|J7QC24|J7QC24_ECOLX.ANDIVVALLQEK.+2	656.877	42.75	tr|J7QC24|J7QC24_ECOLX	237436	236435	246617	249871	236851	249309	301691	306015	267758	261542	231570	232217
5	tr|J7QC24|J7QC24_ECOLX.FTAAEFR.+2	421.214	25.84	tr|J7QC24|J7QC24_ECOLX	482858	486254	632643	630029	616752	635491	641999	678982	683052	693285	611559	765638
6	tr|J7QC24|J7QC24_ECOLX.LTALGDELR.+2	494.277	28.52	tr|J7QC24|J7QC24_ECOLX	561053	566204	608665	593264	596306	592310	672952	692214	706224	726418	712186	725764
7	tr|A0A094VV11|A0A094VV11_ECOLX.YGPALASHAPQGK.+3	432.895	18.27	tr|A0A094VV11|A0A094VV11_ECOLX	121494	115753	113100	103939	106200	107534	117357	120365	143356	143682	136867	134345
8	tr|A0A094VV11|A0A094VV11_ECOLX.APVALLDFAASAR.+2	651.364	42.49	tr|A0A094VV11|A0A094VV11_ECOLX	307034	306622	326270	298563	316569	312956	490304	484255	458814	469604	485567	468781
9	tr|A0A094VV11|A0A094VV11_ECOLX.AGLVGFSVSNLR.+2	610.343	38.46	tr|A0A094VV11|A0A094VV11_ECOLX	367952	380761	398548	399748	418217	417593	447674	456553	524254	512634	644379	636002
10	tr|A0A094VV11|A0A094VV11_ECOLX.EGITIADAVK.+2	508.785	29	tr|A0A094VV11|A0A094VV11_ECOLX	292011	299189	284189	292746	304186	319910	353971	352301	335675	352428	375850	370223
11	tr|A0A094VV11|A0A094VV11_ECOLX.AVGEELC[CAM]PALGLTIPVGK.+2	912.5	42.73	tr|A0A094VV11|A0A094VV11_ECOLX	72903.4	87684.9	70377.3	69052	76877.2	62028.1	108689	100966	108548	95808.4	74641.3	71530.8
12	tr|A0A094VV11|A0A094VV11_ECOLX.LAVGEALTNIAATQIGDIK.+3	633.358	43.99	tr|A0A094VV11|A0A094VV11_ECOLX	30164.5	119304	59006	153748	58824.7	63321.4	154330	164873	151311	167509	137722	145280
13	tr|Q7DL18|Q7DL18_ECOLX.LLAWLETLK.+2	543.832	44.5	tr|Q7DL18|Q7DL18_ECOLX	461741	430206	584267	583074	548577	532837	720895	681422	761644	771323	653458	662126
14	tr|Q7DL18|Q7DL18_ECOLX.LSPTLAMYR.+2	526.284	30.38	tr|Q7DL18|Q7DL18_ECOLX	204864	233922	535391	549283	484765	439906	483143	617128	675939	754578	574639	591694
15	tr|Q7DL18|Q7DL18_ECOLX.FATHGGYLLQGK.+3	431.231	25.69	tr|Q7DL18|Q7DL18_ECOLX	212955	212434	314267	326547	227420	236350	333399	319069	366780	364622	300582	293928
16	tr|Q7DL18|Q7DL18_ECOLX.AVTNVAELNALVER.+2	749.915	37.83	tr|Q7DL18|Q7DL18_ECOLX	514937	526068	815770	809492	577462	574123	920812	923960	1.01637e+06	975119	826392	839020
17	tr|Q7DL18|Q7DL18_ECOLX.ILINTPASQGGIGDLYNFK.+2	1011.04	42.22	tr|Q7DL18|Q7DL18_ECOLX	289141	245957	330596	293442	222392	197878	300710	320641	283642	264801	256807	270644
18	tr|Q7DL18|Q7DL18_ECOLX.IAELAGFSVPENTK.+2	738.391	35.1	tr|Q7DL18|Q7DL18_ECOLX	457066	480945	749513	770173	536495	512669	731341	735434	828906	835886	646403	661552
19	tr|C3TRK2|C3TRK2_ECOLX.LESLVEDLVNR.+2	643.851	40.98	tr|C3TRK2|C3TRK2_ECOLX	1.66992e+06	1.66918e+06	1.95115e+06	1.88712e+06	1.65543e+06	1.62246e+06	1.82011e+06	1.93506e+06	2.0309e+06	1.97773e+06	1.73395e+06	1.77959e+06
20	tr|C3TRK2|C3TRK2_ECOLX.TAIESALTALETALKGEDK.+3	654.353	45.75	tr|C3TRK2|C3TRK2_ECOLX	51517.7	55684.1	75528.3	98504.9	59710.3	56763.4	117640	75762.2	85946.3	104295	96808.6	89986.9
21	tr|C3TRK2|C3TRK2_ECOLX.LINYLVEEFKK.+3	465.934	37.52	tr|C3TRK2|C3TRK2_ECOLX	702249	681620	739930	745568	688012	680353	699422	721017	757139	747056	622263	618435
22	tr|C3TRK2|C3TRK2_ECOLX.SLGQFNLDGINPAPR.+2	799.918	38.05	tr|C3TRK2|C3TRK2_ECOLX	622567	633444	689229	677720	609439	582536	722551	706191	761532	781416	668760	705746
23	tr|C3TRK2|C3TRK2_ECOLX.LINYLVEEFK.+2	634.35	42.3	tr|C3TRK2|C3TRK2_ECOLX	417639	404113	481373	488790	407974	397004	476088	476298	489749	484205	397658	420139
24	tr|C3TRK2|C3TRK2_ECOLX.MQELAQVSQK.+2	581.3	19.93	tr|C3TRK2|C3TRK2_ECOLX	262182	275701	314695	308164	331348	319928	344040	342822	435647	417851	363603	379985
25	tr|W8T8E9|W8T8E9_ECOLX.LIPAADISEQISTAGK.+2	807.441	34.44	tr|W8T8E9|W8T8E9_ECOLX	306548	284032	383549	387541	351443	367090	161488	155573	151231	161949	176914	171810
26	tr|W8T8E9|W8T8E9_ECOLX.VVFLPDYC[CAM]VSAAEK.+2	799.4	38.04	tr|W8T8E9|W8T8E9_ECOLX	450230	441571	592120	606690	571018	563408	230324	232663	227472	252062	248866	258889
27	tr|W8T8E9|W8T8E9_ECOLX.QC[CAM]NPALAALLDK.+2	657.348	37.99	tr|W8T8E9|W8T8E9_ECOLX	195816	187201	244975	244703	202455	195480	88261	91915.3	96255.4	89695.8	93709.9	88886.5
28	tr|W8T8E9|W8T8E9_ECOLX.VGEENIFIFGHTVEQVK.+3	649.339	40.03	tr|W8T8E9|W8T8E9_ECOLX	164602	162537	220632	213985	222292	206761	95535.8	95514.5	83689.5	112358	86245.9	84164.7
29	tr|W8T8E9|W8T8E9_ECOLX.LWQATHAHPFDLTK.+3	555.623	29.35	tr|W8T8E9|W8T8E9_ECOLX	182276	181070	196516	191916	210011	189455	87336.8	81360.8	75561.2	73990	78007	91625.5
30	tr|W8T8E9|W8T8E9_ECOLX.FNDGDFLR.+2	492.233	30.5	tr|W8T8E9|W8T8E9_ECOLX	222562	223210	309329	291494	300251	285159	144277	142646	113992	117220	151320	145740
31	Contig1899_ORF.YLSETIGHAAPELLAVSEQIIAK.+3	818.448	45.24	Contig1899_ORF	898718	845801	827872	836098	799599	743439	981151	880269	828049	796550	750970	710367
32	Contig1899_ORF.FLWPGYGDNAR.+2	648.312	37.86	Contig1899_ORF	3.80221e+06	3.69806e+06	2.66773e+06	2.54526e+06	3.58729e+06	3.47881e+06	3.30963e+06	3.18464e+06	3.04975e+06	3.00688e+06	2.66883e+06	2.64965e+06
33	Contig1899_ORF.TNLAMLIPPEALR.+2	719.908	43.43	Contig1899_ORF	2.45194e+06	2.47381e+06	2.60721e+06	2.55939e+06	3.10687e+06	3.11325e+06	2.86627e+06	2.80528e+06	2.56165e+06	2.60487e+06	2.55031e+06	2.43479e+06
34	Contig1899_ORF.AINPENGFFGVAPGTAR.+2	859.437	37.67	Contig1899_ORF	887107	925691	827567	789481	809315	801650	692411	698630	724811	666296	592486	592420
35	Contig1899_ORF.QIWSFGSGYGGNALLGK.+2	877.947	42.59	Contig1899_ORF	369324	361567	298541	272200	323562	305315	303551	285690	280024	260132	255133	254084
36	Contig1899_ORF.RTFIC[CAM]SEK.+2	520.763	15.64	Contig1899_ORF	498081	498422	459638	441673	460752	441380	354415	345045	444084	430594	300093	295247
37	tr|E2QJB4|E2QJB4_ECOLX.IVGLQTEAPLK.+2	584.851	29.56	tr|E2QJB4|E2QJB4_ECOLX	401623	405824	553243	567356	431279	461368	496749	524054	718990	799114	544015	529936
38	tr|E2QJB4|E2QJB4_ECOLX.LATAWEGFTK.+2	562.293	33.99	tr|E2QJB4|E2QJB4_ECOLX	370871	365531	463789	446889	428292	429716	559737	539239	692287	697962	535064	528853
39	tr|E2QJB4|E2QJB4_ECOLX.GAVASLTSVAK.+2	502.293	24.69	tr|E2QJB4|E2QJB4_ECOLX	245450	248855	367377	371916	308714	324003	455381	450754	603487	596390	524250	546302
40	tr|E2QJB4|E2QJB4_ECOLX.SGVLTGLPDAYGR.+2	653.343	33.47	tr|E2QJB4|E2QJB4_ECOLX	467658	462479	665987	687476	543558	536138	693888	724211	923029	915998	658287	665830
41	tr|E2QJB4|E2QJB4_ECOLX.GDWQNEVNVR.+2	608.789	26.24	tr|E2QJB4|E2QJB4_ECOLX	185080	202429	224966	219469	230480	223824	295618	285589	357924	368805	285271	274222
42	tr|E2QJB4|E2QJB4_ECOLX.DGISYTFSIVPNALGK.+2	841.443	43.58	tr|E2QJB4|E2QJB4_ECOLX	132743	127370	168829	163329	151999	146593	182394	184502	200524	196459	189479	209563
43	tr|Q53ZW4|Q53ZW4_ECOLX.TLGLDGFSVK.+2	518.787	36.01	tr|Q53ZW4|Q53ZW4_ECOLX	6.2816e+06	6.35726e+06	6.83864e+06	6.99448e+06	6.38597e+06	6.44532e+06	2.02723e+06	2.07801e+06	2.01794e+06	2.04946e+06	1.73353e+06	1.75137e+06
44	tr|Q53ZW4|Q53ZW4_ECOLX.TEVVDIDGK.+2	488.253	21.98	tr|Q53ZW4|Q53ZW4_ECOLX	3.4059e+06	3.42414e+06	3.78806e+06	3.87774e+06	3.34574e+06	3.39803e+06	870173	888845	876770	890069	767217	770052
45	tr|Q53ZW4|Q53ZW4_ECOLX.VSGQTQFNGVNVLAK.+2	781.42	30.25	tr|Q53ZW4|Q53ZW4_ECOLX	786964	786494	977615	978320	845690	849469	254307	261723	234456	243372	201002	203400
46	tr|Q53ZW4|Q53ZW4_ECOLX.TITYTDSSGAASSPTAVK.+2	878.934	22.47	tr|Q53ZW4|Q53ZW4_ECOLX	822250	837202	956909	950668	845157	825232	214758	212479	217285	229663	207186	193300
47	tr|Q53ZW4|Q53ZW4_ECOLX.IQVGANDNQTITIDLK.+2	871.968	34.42	tr|Q53ZW4|Q53ZW4_ECOLX	320884	334711	349196	320528	317816	297014	84240.8	79331.9	74354.1	68714.8	64485.1	62075.1
48	tr|Q53ZW4|Q53ZW4_ECOLX.ALDDAIASVDKFR.+3	474.252	34.97	tr|Q53ZW4|Q53ZW4_ECOLX	3.2947e+06	3.30952e+06	3.7493e+06	3.83264e+06	3.40164e+06	3.38252e+06	997773	1.00332e+06	937181	933912	803807	837091
49	tr|A0A1M2TEM9|A0A1M2TEM9_ECOLX.LLVHPSTSPVPK.+3	425.587	22.7	tr|A0A1M2TEM9|A0A1M2TEM9_ECOLX	3.96509e+06	3.93218e+06	3.68015e+06	3.71932e+06	3.63644e+06	3.74128e+06	1.88622e+06	1.89891e+06	1.96521e+06	1.90042e+06	1.85002e+06	1.88573e+06
50	tr|A0A1M2TEM9|A0A1M2TEM9_ECOLX.LVKPWVGGYTGKDPLDNTYTR.+4	595.813	33.38	tr|A0A1M2TEM9|A0A1M2TEM9_ECOLX	2.10036e+06	2.13081e+06	1.64743e+06	1.62065e+06	1.88968e+06	1.86475e+06	1.04099e+06	1.0316e+06	983388	956343	998832	942763
51	tr|A0A1M2TEM9|A0A1M2TEM9_ECOLX.WSDGTPVTAQDFVYSWQR.+2	1072	42.89	tr|A0A1M2TEM9|A0A1M2TEM9_ECOLX	654083	716294	567043	531211	609658	581436	441806	443845	376340	386199	420973	382340
52	tr|A0A1M2TEM9|A0A1M2TEM9_ECOLX.IEGVPESNISR.+2	600.815	23.26	tr|A0A1M2TEM9|A0A1M2TEM9_ECOLX	4.67028e+06	4.59222e+06	4.64347e+06	4.52833e+06	8265.19	4.45761e+06	2.67312e+06	19315.4	2.72836e+06	2.71704e+06	2.64071e+06	2.73402e+06
53	tr|A0A1M2TEM9|A0A1M2TEM9_ECOLX.LAIAASSLWK.+2	530.313	37.64	tr|A0A1M2TEM9|A0A1M2TEM9_ECOLX	4.8355e+06	4.89593e+06	3.73317e+06	3.53537e+06	4.73452e+06	4.50978e+06	2.42699e+06	2.45561e+06	2.32525e+06	2.36751e+06	2.73973e+06	2.66123e+06
54	tr|A0A1M2TEM9|A0A1M2TEM9_ECOLX.LTQPEWFGWSQEK.+2	818.394	41.03	tr|A0A1M2TEM9|A0A1M2TEM9_ECOLX	1.21893e+06	1.16635e+06	737875	650729	1.10104e+06	1.04862e+06	586489	560146	595566	577177	539594	510327
55	tr|W8SZ23|W8SZ23_ECOLX.IAPDYQSLFFR.+2	678.851	42.61	tr|W8SZ23|W8SZ23_ECOLX	120004	131193	117547	121729	112170	118978	233855	242893	242047	237869	274361	278269
56	tr|W8SZ23|W8SZ23_ECOLX.MALDAFNVALAK.+2	632.342	41.12	tr|W8SZ23|W8SZ23_ECOLX	42429.1	46287.9	42776	43485.3	49851.3	43764.3	87865.2	89886	88909.9	93338.3	115662	110384
57	tr|W8SZ23|W8SZ23_ECOLX.ITHSTINDNIWASLQNAQIQALK.+3	860.457	45.7	tr|W8SZ23|W8SZ23_ECOLX	59411.6	52486.7	47469.3	47413.8	45422	40517	88144.6	80776.2	69161.9	68321.4	70390.1	68822.8
58	tr|W8SZ23|W8SZ23_ECOLX.AVSGSGVGELSSSSLK.+2	732.881	25.87	tr|W8SZ23|W8SZ23_ECOLX	35200.6	36819.1	31623	30823.3	31376.7	34558.5	68403.7	66202.3	75265.5	76673.4	80235.2	86681.5
59	tr|W8SZ23|W8SZ23_ECOLX.GVITEEWR.+2	495.256	28.84	tr|W8SZ23|W8SZ23_ECOLX	62435.1	60275.8	46178.3	38069	64980.4	74176.9	149023	147358	158076	147440	170076	166379
60	tr|W8SZ23|W8SZ23_ECOLX.TPVNLPTR.+2	449.261	21.56	tr|W8SZ23|W8SZ23_ECOLX	47306.7	39669.1	49679.2	41520.1	50856.6	42031.1	104735	109568	120970	126015	144218	149828
61	sp|P04264|K2C1_HUMAN.SLDLDSIIAEVK.+2	651.861	44.47	sp|P04264|K2C1_HUMAN	393098	403528	230120	226991	284190	277567	323186	330882	198369	207445	296061	314412
62	sp|P04264|K2C1_HUMAN.YEELQITAGR.+2	590.304	27.25	sp|P04264|K2C1_HUMAN	597693	591752	284944	291964	424645	422320	414095	423860	295965	298503	427755	429248
63	sp|P04264|K2C1_HUMAN.WELLQQVDTSTR.+2	738.378	37.35	sp|P04264|K2C1_HUMAN	500664	520621	230233	229388	336368	333145	366823	366834	241199	238912	344094	344255
64	sp|P04264|K2C1_HUMAN.TLLEGEESR.+2	517.262	19.98	sp|P04264|K2C1_HUMAN	588220	591757	269945	289056	384886	391495	417393	415966	301340	296509	450015	449557
65	sp|P04264|K2C1_HUMAN.SLNNQFASFIDK.+2	692.349	38.41	sp|P04264|K2C1_HUMAN	225069	223865	110477	109165	151424	154244	175256	172049	105423	106112	159759	153746
66	sp|P04264|K2C1_HUMAN.LALDLEIATYR.+2	639.359	41.49	sp|P04264|K2C1_HUMAN	371884	347462	148367	126276	192067	180285	169952	151995	182494	165890	242290	225419
67	tr|W8T8G2|W8T8G2_ECOLX.GVLTNLGAVAVDTGIFTGR.+3	621.011	45.37	tr|W8T8G2|W8T8G2_ECOLX	374366	372616	368475	360691	329341	340106	261104	294516	236463	233472	264846	277507
68	tr|W8T8G2|W8T8G2_ECOLX.LTADQTQYHFLSGFTAK.+3	643.323	36.83	tr|W8T8G2|W8T8G2_ECOLX	492623	463114	498634	524715	443934	458115	317321	326363	279179	276129	302296	305131
69	tr|W8T8G2|W8T8G2_ECOLX.VIFLTADAFGVLPPVSR.+2	901.514	45.76	tr|W8T8G2|W8T8G2_ECOLX	150762	132421	124945	120623	132577	123256	107666	128313	102731	115972	144700	125257
70	tr|W8T8G2|W8T8G2_ECOLX.VSYPIYHIDNIVKPVSK.+4	493.778	33.66	tr|W8T8G2|W8T8G2_ECOLX	316493	313537	280287	309103	288536	295108	202765	216949	184619	187676	172724	182378
71	tr|W8T8G2|W8T8G2_ECOLX.LFIDNFDKYTDTPAGAALVAAGPKL.+3	870.127	44.55	tr|W8T8G2|W8T8G2_ECOLX	273176	276373	175463	181306	235488	243406	141966	131296	114419	116770	128269	136769
72	tr|W8T8G2|W8T8G2_ECOLX.EAEPEIYNAIR.+2	652.828	30.26	tr|W8T8G2|W8T8G2_ECOLX	552225	540515	563646	585105	572791	568317	460314	466737	413517	419094	394182	395167
73	tr|C3SQS7|C3SQS7_ECOLX.YLGGEELTEAEIK.+2	726.367	31.46	tr|C3SQS7|C3SQS7_ECOLX	180550	179989	281752	276223	187716	186373	239683	246162	361246	374290	230937	226255
74	tr|C3SQS7|C3SQS7_ECOLX.IHAEVPLSEMFGYATQLR.+3	688.019	43.94	tr|C3SQS7|C3SQS7_ECOLX	225597	242962	379347	364693	305031	304147	372909	381162	463344	486411	378994	388135
75	tr|C3SQS7|C3SQS7_ECOLX.IATDPFVGNLTFFR.+2	799.422	45.39	tr|C3SQS7|C3SQS7_ECOLX	637600	607745	944694	935128	612319	594746	806994	763459	1.11251e+06	1.10682e+06	805174	807451
76	tr|C3SQS7|C3SQS7_ECOLX.YDEAPSNVAQAVIEAR.+2	866.929	35.94	tr|C3SQS7|C3SQS7_ECOLX	179973	175069	204418	216239	146289	140154	173461	178551	238621	225386	172022	169744
77	tr|C3SQS7|C3SQS7_ECOLX.VYSGVVNSGDTVLNSVK.+2	869.455	32.9	tr|C3SQS7|C3SQS7_ECOLX	291213	286264	443642	434191	295654	284575	344643	347671	550657	536382	364228	367634
78	tr|C3SQS7|C3SQS7_ECOLX.MEFPEPVISIAVEPK.+2	843.445	43.49	tr|C3SQS7|C3SQS7_ECOLX	107784	92302	139147	136237	115691	118779	147627	146715	220433	199711	166161	161177
79	tr|Q2TL68|Q2TL68_ECOLX.LDAPLIVVATQGGK.+2	691.406	38.54	tr|Q2TL68|Q2TL68_ECOLX	786061	782107	1.01753e+06	983436	897340	848631	2.50146e+06	2.37736e+06	2.50683e+06	2.43657e+06	2.7096e+06	2.61195e+06
80	tr|Q2TL68|Q2TL68_ECOLX.AHGGENIHIISK.+3	425.898	16.64	tr|Q2TL68|Q2TL68_ECOLX	184312	165683	234141	218943	202538	208267	588293	555498	616994	629507	685435	654203
81	tr|Q2TL68|Q2TL68_ECOLX.YFPDATILALTTNEK.+2	848.943	43.5	tr|Q2TL68|Q2TL68_ECOLX	208830	214455	274175	295392	229276	247322	650567	662106	612973	573887	713781	700492
82	tr|Q2TL68|Q2TL68_ECOLX.EITSTDDFYR.+2	623.783	26.94	tr|Q2TL68|Q2TL68_ECOLX	673599	674171	889390	866189	805443	805958	2.14243e+06	2.14365e+06	2.16883e+06	2.21808e+06	2.41902e+06	2.40625e+06
83	tr|Q2TL68|Q2TL68_ECOLX.GDLGVEIPVEEVIFAQK.+2	921.996	45.49	tr|Q2TL68|Q2TL68_ECOLX	225828	238817	290607	320528	242608	239059	688532	696745	676597	626506	714699	773274
84	tr|Q2TL68|Q2TL68_ECOLX.LEGGNDVSLK.+2	516.272	19.43	tr|Q2TL68|Q2TL68_ECOLX	380794	399089	534729	536903	482800	6510.13	1.24771e+06	1.20141e+06	1.38391e+06	1.37732e+06	1.50526e+06	1.49172e+06
85	tr|A0A0A8J6K6|A0A0A8J6K6_ECOLX.NRELSAEGFNFIGTGVSGGEEGALKGPSIMPGGQK.+4	873.686	39.72	tr|A0A0A8J6K6|A0A0A8J6K6_ECOLX	57275.4	36666.2	38740.7	39963.9	48346.9	52890	54755.6	66412.6	51229.5	55328.2	56668	56443.7
86	tr|A0A0A8J6K6|A0A0A8J6K6_ECOLX.NRELSAEGFNFIGTGVSGGEEGALK.+3	847.086	38.65	tr|A0A0A8J6K6|A0A0A8J6K6_ECOLX	64198.7	59834.9	68907.9	71957.2	64447.8	68081.2	72441.5	74378.4	65957.7	67559.5	66914.1	73312
87	tr|C3SHQ8|C3SHQ8_ECOLX.VNYGVTVLPTFK.+2	669.377	39.08	tr|C3SHQ8|C3SHQ8_ECOLX	3.16731e+06	3.1517e+06	2.93426e+06	3.03182e+06	2.96665e+06	2.93511e+06	1.03386e+06	1.05965e+06	1.00105e+06	1.02277e+06	1.01398e+06	1.07261e+06
88	tr|C3SHQ8|C3SHQ8_ECOLX.LYPFTWDAVR.+2	634.327	42.97	tr|C3SHQ8|C3SHQ8_ECOLX	5.32516e+06	5.20589e+06	4.26872e+06	4.05078e+06	5.14264e+06	5.02782e+06	1.5162e+06	1.48979e+06	1.38358e+06	1.33659e+06	1.51064e+06	1.55796e+06
89	tr|C3SHQ8|C3SHQ8_ECOLX.FGGYAQSGLLAEITPDK.+2	883.952	41.33	tr|C3SHQ8|C3SHQ8_ECOLX	900196	896031	857633	846796	797117	790270	294147	313872	262918	270423	278157	285881
90	tr|C3SHQ8|C3SHQ8_ECOLX.TAVINAASGR.+2	480.267	16.26	tr|C3SHQ8|C3SHQ8_ECOLX	3.07248e+06	3.15031e+06	2.98779e+06	2.97794e+06	2.80145e+06	2.9132e+06	1.03762e+06	1.03928e+06	1.15249e+06	1.07211e+06	1.21296e+06	1.24663e+06
91	tr|C3SHQ8|C3SHQ8_ECOLX.TWEEIPALDKELK.+3	524.615	36.7	tr|C3SHQ8|C3SHQ8_ECOLX	1.93388e+06	1.89999e+06	1.41238e+06	1.41065e+06	1.73899e+06	1.76746e+06	619576	628904	591277	593972	595509	591978
92	tr|C3SHQ8|C3SHQ8_ECOLX.QTVDEALKDAQTR.+3	492.255	23.21	tr|C3SHQ8|C3SHQ8_ECOLX	1.2245e+06	1.22064e+06	1.14493e+06	1.14746e+06	995962	998355	391237	373874	394050	389842	392813	382846
93	tr|J7QYI7|J7QYI7_ECOLX.VFEGNRPTNSILLR.+3	539.302	28.99	tr|J7QYI7|J7QYI7_ECOLX	1.0807e+06	1.08438e+06	1.04658e+06	1.08495e+06	964836	1.08343e+06	901550	917329	851750	849714	846838	889926
94	tr|J7QYI7|J7QYI7_ECOLX.TFSEAIISGEWK.+2	684.346	38.73	tr|J7QYI7|J7QYI7_ECOLX	926151	924042	766203	724261	952402	899144	796993	830049	796828	787933	787646	764057
95	tr|J7QYI7|J7QYI7_ECOLX.NINPTQTAAWQALQK.+2	842.444	34.71	tr|J7QYI7|J7QYI7_ECOLX	232081	219007	218952	194295	224695	221636	221716	211367	201090	197525	188605	183938
96	tr|J7QYI7|J7QYI7_ECOLX.EC[CAM]DLAGAIK.+2	488.742	23.56	tr|J7QYI7|J7QYI7_ECOLX	460661	480479	501811	497933	483738	481838	430470	430818	435654	429830	390556	395200
97	tr|J7QYI7|J7QYI7_ECOLX.DVTIADLFAK.+2	546.8	43.5	tr|J7QYI7|J7QYI7_ECOLX	277490	278489	275851	288083	281807	278732	275821	281707	214879	216896	228543	230525
98	tr|W8T6Y0|W8T6Y0_ECOLX.AGIVEFAQALSAR.+2	666.867	42.04	tr|W8T6Y0|W8T6Y0_ECOLX	745676	753369	885625	822991	788155	779681	1.49617e+06	1.47051e+06	1.19484e+06	1.16931e+06	1.72229e+06	1.68415e+06
99	tr|W8T6Y0|W8T6Y0_ECOLX.GVELLSTGGTAR.+2	580.817	26.52	tr|W8T6Y0|W8T6Y0_ECOLX	568421	574802	669975	651236	556313	560754	918315	970120	1.03669e+06	1.05267e+06	1.13577e+06	1.15419e+06
100	tr|W8T6Y0|W8T6Y0_ECOLX.TLNLNFIK.+2	481.787	37.44	tr|W8T6Y0|W8T6Y0_ECOLX	470057	462910	534526	563715	466115	503695	835513	872668	854743	860404	898854	904584
101	tr|W8T6Y0|W8T6Y0_ECOLX.ELDAETAQAIISR.+2	708.87	33.25	tr|W8T6Y0|W8T6Y0_ECOLX	371758	362525	426831	427289	372809	366350	680617	655207	661017	650999	703365	677747
102	tr|W8T6Y0|W8T6Y0_ECOLX.HANPC[CAM]GVAIGNSILDAYDR.+3	681.662	36.58	tr|W8T6Y0|W8T6Y0_ECOLX	398267	401823	454324	465943	379922	401818	691953	705334	676546	682932	482210	497007
103	tr|W8T6Y0|W8T6Y0_ECOLX.TDPTSAFGGIIAFNR.+2	783.899	42.39	tr|W8T6Y0|W8T6Y0_ECOLX	320346	324947	391506	404247	322042	337962	627287	632076	584413	575281	649031	657739
104	tr|A0A1M0Q917|A0A1M0Q917_ECOLX.LVSEPGVGTIATGVAK.+2	749.927	29.79	tr|A0A1M0Q917|A0A1M0Q917_ECOLX	51203.5	46857.5	79896.8	81911.5	59037.3	56712.8	60484.6	59979.5	65449.9	68513.3	60654.2	59956
105	tr|A0A1M0Q917|A0A1M0Q917_ECOLX.SHEASIIGNTC[CAM]LYGATGGR.+3	655.314	29.28	tr|A0A1M0Q917|A0A1M0Q917_ECOLX	47133	46251.8	73712.1	64529.7	58335.3	54238.2	59457.7	62395	55277.4	52771	46905.3	49183.5
106	tr|A0A1M0Q917|A0A1M0Q917_ECOLX.YLAHNGEINTITGNR.+3	558.285	23.77	tr|A0A1M0Q917|A0A1M0Q917_ECOLX	39237.2	39947.4	38225.5	42509.1	31741.3	30598.9	29247	30120	35251.9	35690.6	28576	26642.9
107	tr|A0A1M0Q917|A0A1M0Q917_ECOLX.TFWFDIR.+2	492.75	43.1	tr|A0A1M0Q917|A0A1M0Q917_ECOLX	30917.1	34780.9	21934.4	41901.7	14889.4	34277.8	20316.4	28420.9	47009.4	45922.8	48776.9	3400.72
108	tr|A0A1M0Q917|A0A1M0Q917_ECOLX.SPILLYSDFK.+2	591.824	39.3	tr|A0A1M0Q917|A0A1M0Q917_ECOLX	41922.2	47068	64319.8	61777.2	52800.9	54719.5	61432.7	56835.4	54835	57000.4	45569.1	38648.8
109	sp|P02769|ALBU_BOVIN.RHPEYAVSVLLR.+3	480.609	30.02	sp|P02769|ALBU_BOVIN	630776	618382	534160	553797	541912	542800	489753	476571	417944	440126	430636	429714
110	sp|P02769|ALBU_BOVIN.DAFLGSFLYEYSR.+2	784.375	45.47	sp|P02769|ALBU_BOVIN	351272	362840	326573	331515	299352	323174	293526	295194	264938	260363	265154	290866
111	sp|P02769|ALBU_BOVIN.LVNELTEFAK.+2	582.319	33.96	sp|P02769|ALBU_BOVIN	475293	476841	439496	443120	450186	468014	403301	402815	368942	365145	366243	379687
112	sp|P02769|ALBU_BOVIN.KVPQVSTPTLVEVSR.+3	547.317	29.22	sp|P02769|ALBU_BOVIN	272863	286638	246111	253145	245184	242453	241617	224806	205459	193495	227143	230280
113	sp|P02769|ALBU_BOVIN.HLVDEPQNLIK.+2	653.362	26.81	sp|P02769|ALBU_BOVIN	261630	268003	246119	252070	221684	243384	234081	223395	206428	202806	208160	204699
114	sp|P02769|ALBU_BOVIN.LFTFHADIC[CAM]TLPDTEK.+3	636.645	37.95	sp|P02769|ALBU_BOVIN	120571	128030	101385	105151	99768.4	94508.3	93588.1	91893.5	83341.8	78554	81904	82642.2
115	tr|E2D2R2|E2D2R2_ECOLX.VLITYGGGSVK.+2	547.316	26.92	tr|E2D2R2|E2D2R2_ECOLX	1.02404e+07	1.00899e+07	1.00234e+07	1.03221e+07	1.00605e+07	1.02649e+07	5.80501e+06	5.83645e+06	5.83212e+06	5.92601e+06	5.83387e+06	5.8887e+06
116	tr|E2D2R2|E2D2R2_ECOLX.FIAAAANYPENIDPWHILQTGGK.+3	842.764	43.88	tr|E2D2R2|E2D2R2_ECOLX	1.50944e+06	1.47918e+06	1.32908e+06	1.25093e+06	1.42902e+06	1.45673e+06	831460	877793	737025	737218	764605	763342
117	tr|E2D2R2|E2D2R2_ECOLX.TGVLDQVLDALK.+2	636.364	45.75	tr|E2D2R2|E2D2R2_ECOLX	561776	577802	591188	625003	561855	519635	447359	374037	327403	347662	375841	384560
118	tr|E2D2R2|E2D2R2_ECOLX.ALKEPENYDVR.+3	445.23	19.65	tr|E2D2R2|E2D2R2_ECOLX	3.3424e+06	3.31127e+06	3.26331e+06	3.29282e+06	3.11208e+06	3.31069e+06	1.74562e+06	1.76392e+06	1.82568e+06	1.87451e+06	1.72902e+06	1.80415e+06
119	tr|E2D2R2|E2D2R2_ECOLX.VTFLLAVGGGSVLDGTK.+2	817.462	43.67	tr|E2D2R2|E2D2R2_ECOLX	2.79343e+06	2.94688e+06	2.81996e+06	2.85129e+06	2.45098e+06	2.36209e+06	1.44454e+06	1.35174e+06	1.58093e+06	1.55727e+06	1.63751e+06	1.56384e+06
120	tr|E2D2R2|E2D2R2_ECOLX.VWNITEGSDDERIDAAIAATR.+3	768.38	38.37	tr|E2D2R2|E2D2R2_ECOLX	3.21741e+06	3.09356e+06	2.48656e+06	2.30056e+06	2.83451e+06	2.7532e+06	1.61267e+06	1.5612e+06	1.44894e+06	1.41829e+06	1.34409e+06	1.35956e+06
121	Contig1151_ORF.AASNVTNILSPALK.+2	699.901	34.85	Contig1151_ORF	1.58129e+06	1.57511e+06	1.47207e+06	1.46182e+06	1.45885e+06	1.44369e+06	1.27214e+06	1.28438e+06	1.20547e+06	1.19375e+06	1.10034e+06	1.11259e+06
122	Contig1151_ORF.AQIGETSDPIGTLSR.+2	772.899	29.77	Contig1151_ORF	1.34192e+06	1.34728e+06	1.23551e+06	1.23717e+06	1.22709e+06	1.23657e+06	1.05899e+06	1.08552e+06	1.0097e+06	1.04004e+06	971365	977011
123	Contig1151_ORF.IGLDAAASEFYDEETK.+2	879.907	38.8	Contig1151_ORF	856100	876568	801278	813421	797039	809974	718033	733059	622741	594368	539579	541433
124	Contig1151_ORF.MVAEVYQK.+2	484.25	19.3	Contig1151_ORF	778162	803183	814530	800093	934195	940090	790488	803363	814590	825534	785687	773203
125	Contig1151_ORF.HPC[CAM]IVSIEDGLHEK.+3	545.272	27.18	Contig1151_ORF	628904	651022	578334	603473	626445	628487	566573	586492	462707	477402	393507	397492
126	Contig1151_ORF.LLQIYEYLKEHDMLEE.+3	689.343	44.51	Contig1151_ORF	88204.3	74075.9	95444.1	69825.6	69029.5	56447.7	52126.1	34527.5	76492.6	75470.9	12951.5	51831.7
127	tr|C3TQB2|C3TQB2_ECOLX.VQLLGSGSILR.+2	571.848	35.83	tr|C3TQB2|C3TQB2_ECOLX	380053	378333	587433	598656	486968	478766	517625	526249	508371	509909	496339	472166
128	tr|C3TQB2|C3TQB2_ECOLX.LVPIIADEAR.+2	548.822	30.88	tr|C3TQB2|C3TQB2_ECOLX	395977	383201	576415	585078	503178	499570	552752	554732	548611	547889	545338	555262
129	tr|C3TQB2|C3TQB2_ECOLX.AQYLIDQLLAEAR.+2	752.412	45.02	tr|C3TQB2|C3TQB2_ECOLX	150118	144407	232794	218148	182016	180710	203062	196066	182485	189263	187951	182090
130	tr|C3TQB2|C3TQB2_ECOLX.GFLIGGTSGR.+2	482.764	29.14	tr|C3TQB2|C3TQB2_ECOLX	307134	290453	455167	465802	404301	427815	411362	422512	459358	455591	454914	497354
131	tr|C3TQB2|C3TQB2_ECOLX.ATVILAHTIK.+2	533.835	23.9	tr|C3TQB2|C3TQB2_ECOLX	147295	148292	202645	194125	192463	162646	182170	172734	200342	181537	202605	183710
132	tr|C3TQB2|C3TQB2_ECOLX.DYGVGSDVYSVTSFTELAR.+2	1033.49	43.57	tr|C3TQB2|C3TQB2_ECOLX	148558	176287	79032.8	60725	106561	190468	73525.3	240779	173481	162981	226901	192772
133	tr|E2QDR0|E2QDR0_ECOLX.VATEFSETAPATLK.+2	732.883	28.36	tr|E2QDR0|E2QDR0_ECOLX	4.77766e+06	4.65199e+06	3.98873e+06	3.97306e+06	4.31054e+06	4.32212e+06	2.51594e+06	2.51332e+06	2.74235e+06	2.66438e+06	2.48858e+06	2.53078e+06
134	tr|E2QDR0|E2QDR0_ECOLX.ASLPTIELALK.+2	578.353	40.34	tr|E2QDR0|E2QDR0_ECOLX	8.1219e+06	8.01009e+06	7.12223e+06	6.96338e+06	7.47312e+06	7.40241e+06	4.69711e+06	4.63306e+06	4.83778e+06	4.91503e+06	4.67786e+06	4.75076e+06
135	tr|E2QDR0|E2QDR0_ECOLX.TILWNGPVGVFEFPNFRK.+3	707.714	45.43	tr|E2QDR0|E2QDR0_ECOLX	2.41291e+06	2.37739e+06	1.86902e+06	1.80475e+06	1.93866e+06	1.83343e+06	1.01925e+06	1.02247e+06	1.29176e+06	1.28758e+06	1.2336e+06	1.15801e+06
136	tr|E2QDR0|E2QDR0_ECOLX.IADQLIVGGGIANTFIAAQGHDVGK.+3	822.443	42.61	tr|E2QDR0|E2QDR0_ECOLX	2.27558e+06	2.30176e+06	2.05285e+06	2.03343e+06	1.94077e+06	1.93298e+06	1.27143e+06	1.29812e+06	1.23061e+06	1.23855e+06	1.27048e+06	1.28005e+06
137	tr|E2QDR0|E2QDR0_ECOLX.LTVLDSLSK.+2	488.29	31.62	tr|E2QDR0|E2QDR0_ECOLX	7.9914e+06	7.80276e+06	6.7381e+06	6.82813e+06	7.08677e+06	7.42368e+06	4.53946e+06	4.68434e+06	4.91963e+06	5.00779e+06	4.76848e+06	4.79712e+06
138	tr|E2QDR0|E2QDR0_ECOLX.ISYISTGGGAFLEFVEGK.+2	937.98	45.52	tr|E2QDR0|E2QDR0_ECOLX	1.14693e+06	1.15724e+06	1.14959e+06	1.11494e+06	1.11887e+06	1.09426e+06	888542	834244	828134	824532	872327	917241
139	Contig1014_ORF.GVIVGC[CAM]NNLIK.+2	593.834	29.63	Contig1014_ORF	1.17945e+06	1.16755e+06	1.07372e+06	1.09028e+06	1.05493e+06	1.11044e+06	1.26529e+06	1.29936e+06	1.29397e+06	1.32946e+06	858686	865330
140	Contig1014_ORF.FTDFGVLK.+2	463.753	33.86	Contig1014_ORF	1.10589e+06	1.08963e+06	997571	1.03406e+06	1.0239e+06	1.0352e+06	1.1676e+06	1.25371e+06	1.17994e+06	1.1985e+06	1.18865e+06	1.16446e+06
141	Contig1014_ORF.SDPYVVLR.+2	474.761	28.24	Contig1014_ORF	1.10518e+06	1.09707e+06	984596	989769	1.00774e+06	1.00997e+06	1.10227e+06	1.10246e+06	1.05457e+06	1.07436e+06	1.29566e+06	1.30942e+06
142	Contig1014_ORF.SDSDGSDTYVTLR.+2	708.318	25.3	Contig1014_ORF	709066	690334	633243	631185	611118	609671	721221	720701	755576	750385	758814	782152
143	Contig1014_ORF.NDQIGYAIIK.+2	567.811	30.35	Contig1014_ORF	155926	146454	180284	161606	152573	158467	192956	182036	218951	201551	169110	170869
144	Contig1014_ORF.LTLEIQAFGDAQKPK.+3	553.642	35.19	Contig1014_ORF	278208	298004	245834	256652	233516	230728	264979	263045	257357	268338	310267	306643
145	tr|C3T6W2|C3T6W2_ECOLX.VINDNFGIIEGLMTTVHATTATQK.+3	858.779	45.72	tr|C3T6W2|C3T6W2_ECOLX	604660	458427	540557	476236	542762	517181	487656	411225	391261	411473	447657	440095
146	tr|C3T6W2|C3T6W2_ECOLX.LVSWYDNETGYSNK.+2	838.384	31.36	tr|C3T6W2|C3T6W2_ECOLX	2.97136e+06	2.88861e+06	2.60701e+06	2.43674e+06	3.00688e+06	2.90515e+06	2.58362e+06	2.52419e+06	2.50034e+06	2.51927e+06	2.62232e+06	2.55479e+06
147	tr|C3T6W2|C3T6W2_ECOLX.VPTPNVSVVDLTVR.+2	748.428	37.55	tr|C3T6W2|C3T6W2_ECOLX	8.38977e+06	8.40353e+06	9.01591e+06	8.82825e+06	8.46625e+06	8.49549e+06	7.8614e+06	7.70889e+06	6.85084e+06	6.65524e+06	7.89323e+06	7.74755e+06
148	tr|C3T6W2|C3T6W2_ECOLX.GASQNIIPSSTGAAK.+2	701.37	21.75	tr|C3T6W2|C3T6W2_ECOLX	1.12666e+07	1.08043e+07	1.08777e+07	1.09299e+07	1.06844e+07	1.06963e+07	8.71971e+06	8.84301e+06	9.56445e+06	9.5034e+06	9.69667e+06	9.77256e+06
149	tr|C3T6W2|C3T6W2_ECOLX.VTAERDPANLK.+3	405.223	15.01	tr|C3T6W2|C3T6W2_ECOLX	3.97516e+06	4.09104e+06	4.19795e+06	4.02695e+06	3.88336e+06	3.93718e+06	3.3567e+06	3.40759e+06	3.44582e+06	3.50454e+06	3.92941e+06	3.95393e+06
150	tr|C3T6W2|C3T6W2_ECOLX.YAGQDIVSNASC[CAM]TTNC[CAM]LAPLAK.+3	785.375	34.78	tr|C3T6W2|C3T6W2_ECOLX	2.10207e+06	2.16082e+06	2.09059e+06	2.22751e+06	2.02015e+06	2.09843e+06	1.71078e+06	1.77694e+06	1.51219e+06	1.68218e+06	1.38225e+06	1.41609e+06
151	tr|J7R9V6|J7R9V6_ECOLX.TTLTAAITTVLAK.+2	652.395	43.21	tr|J7R9V6|J7R9V6_ECOLX	1.81234e+06	1.82286e+06	2.2452e+06	2.2458e+06	2.10211e+06	2.03101e+06	3.36175e+06	3.50341e+06	3.55534e+06	3.70817e+06	3.88138e+06	3.88811e+06
152	tr|J7R9V6|J7R9V6_ECOLX.AIDKPFLLPIEDVFSISGR.+3	706.393	45.74	tr|J7R9V6|J7R9V6_ECOLX	305598	313390	327469	289594	290583	295111	336188	481150	422649	398736	537201	506192
153	tr|J7R9V6|J7R9V6_ECOLX.GYRPQFYFR.+3	411.877	30.26	tr|J7R9V6|J7R9V6_ECOLX	1.62244e+06	1.63318e+06	1.86138e+06	1.83283e+06	1.78417e+06	1.81726e+06	2.01606e+06	1.97132e+06	2.338e+06	2.27196e+06	2.1355e+06	2.13846e+06
154	tr|J7R9V6|J7R9V6_ECOLX.GITINTSHVEYDTPTR.+3	601.967	26.64	tr|J7R9V6|J7R9V6_ECOLX	979632	1.00345e+06	1.1447e+06	1.14919e+06	1.09709e+06	1.11699e+06	1.56523e+06	1.61748e+06	1.80452e+06	1.81505e+06	1.57623e+06	1.60341e+06
155	tr|J7R9V6|J7R9V6_ECOLX.QVGVPYIIVFLNK.+2	745.442	46.97	tr|J7R9V6|J7R9V6_ECOLX	2320.77	15508.2	24048.1	23828	16114	15134	317398	299669	53600.3	58769.5	240495	272551
156	tr|J7R9V6|J7R9V6_ECOLX.ALEGDAEWEAK.+2	609.785	25.33	tr|J7R9V6|J7R9V6_ECOLX	935379	902952	911616	867517	1.06001e+06	1.02982e+06	1.53748e+06	1.50967e+06	1.85212e+06	1.86264e+06	1.62853e+06	1.59893e+06
157	tr|A0A1Y2Y729|A0A1Y2Y729_ECOLX.VVVGLLLGEVIR.+2	633.911	45.73	tr|A0A1Y2Y729|A0A1Y2Y729_ECOLX	159083	157698	259277	230163	163201	146742	222001	248315	247395	228475	269841	196947
158	tr|A0A1Y2Y729|A0A1Y2Y729_ECOLX.NVALEEQAVEAVLAK.+2	792.436	42.71	tr|A0A1Y2Y729|A0A1Y2Y729_ECOLX	151565	145347	235422	220979	174808	181923	297730	275821	276683	285760	283415	266339
159	tr|A0A1Y2Y729|A0A1Y2Y729_ECOLX.ELPELTAEFIK.+2	645.353	41.78	tr|A0A1Y2Y729|A0A1Y2Y729_ECOLX	281079	279133	454445	448810	350351	336852	580605	619332	612165	606708	554365	547514
160	tr|A0A1Y2Y729|A0A1Y2Y729_ECOLX.INPAGAPTYVPGEYK.+2	788.904	28.68	tr|A0A1Y2Y729|A0A1Y2Y729_ECOLX	177414	169021	257176	254784	208352	197010	327025	318563	361833	359862	342336	336234
161	tr|A0A1Y2Y729|A0A1Y2Y729_ECOLX.ANDIDVPAALIDSEIDVLRR.+3	732.394	45.44	tr|A0A1Y2Y729|A0A1Y2Y729_ECOLX	110407	98598.9	156429	153407	110482	105472	175717	179721	171711	189687	155790	169507
162	tr|A0A1Y2Y729|A0A1Y2Y729_ECOLX.SELVNVAK.+2	430.248	18.66	tr|A0A1Y2Y729|A0A1Y2Y729_ECOLX	42085.5	41474.2	13351.4	11374.1	218058	246653	392751	10081.4	491914	486625	690030	739003
163	Contig1013_ORF.IAYGLDNIVYLR.+2	705.393	42.79	Contig1013_ORF	498617	519551	475866	462114	509586	490385	473301	455370	444067	430806	427515	412820
164	Contig1013_ORF.ITIASYSPTGR.+2	583.314	27.45	Contig1013_ORF	631943	650925	573353	595619	602498	638320	566785	570669	550191	561597	575087	570144
165	Contig1013_ORF.LIHLLTPDGNETGK.+3	503.275	29.07	Contig1013_ORF	327436	334555	298897	300053	306810	317498	290758	311214	266243	276354	250668	264155
166	Contig1013_ORF.VITVADGTVTK.+2	552.319	22.2	Contig1013_ORF	436714	427366	383100	379337	403438	411844	389031	410640	367419	389568	352099	360357
167	Contig1013_ORF.YSPDGSVYATTGLDGR.+2	829.886	28.58	Contig1013_ORF	210909	211281	203897	192411	200688	206117	197167	183740	172745	170764	180602	173670
168	Contig1013_ORF.VHQLNSGIC[CAM]C[CAM]ISFSPDSK.+3	683.656	30.98	Contig1013_ORF	159505	144528	135027	131273	136789	141375	149741	145964	135196	124642	70436.1	80652.6
169	tr|A0A094Y2Q5|A0A094Y2Q5_ECOLX.NYTIGDVIAR.+2	561.301	31.76	tr|A0A094Y2Q5|A0A094Y2Q5_ECOLX	214954	211336	221148	228184	220481	212548	305633	294288	331346	341957	311425	333157
170	tr|A0A094Y2Q5|A0A094Y2Q5_ECOLX.GVLFNSGEFNGLDHEAAFNAIADK.+3	846.075	42.32	tr|A0A094Y2Q5|A0A094Y2Q5_ECOLX	38114.6	45132.1	41449.5	48271.8	38390.3	29017.7	264709	62136.7	64729.3	57297.6	50099.8	47475.6
171	tr|A0A094Y2Q5|A0A094Y2Q5_ECOLX.NVLQPIGWDAFGLPAEGAAVK.+2	1077.07	45.29	tr|A0A094Y2Q5|A0A094Y2Q5_ECOLX	307559	278550	262682	103882	170371	191094	240129	147010	128680	215680	211108	32270.5
172	tr|A0A094Y2Q5|A0A094Y2Q5_ECOLX.MLGFGYDWSR.+2	616.282	41.63	tr|A0A094Y2Q5|A0A094Y2Q5_ECOLX	78699.4	76611	74571.7	71046	112449	109115	151635	150540	156685	157356	174247	162129
173	tr|A0A094Y2Q5|A0A094Y2Q5_ECOLX.DYEFASK.+2	430.195	20.35	tr|A0A094Y2Q5|A0A094Y2Q5_ECOLX	81094.5	75402.8	73835.4	83944.2	72655.7	71109.7	109733	83469.7	101037	93564.3	96805.3	106632
174	tr|A0A094Y2Q5|A0A094Y2Q5_ECOLX.AAENNPELAAFIDEC[CAM]R.+2	910.418	38.23	tr|A0A094Y2Q5|A0A094Y2Q5_ECOLX	39537.5	42952.8	58218.5	57524.2	51560.7	49271.3	68213	69296.6	70548.6	65423.9	44976.2	42954.5
175	tr|C3SX72|C3SX72_ECOLX.FNQIGSLTETLAAIK.+2	803.446	43.58	tr|C3SX72|C3SX72_ECOLX	3.23933e+06	3.32493e+06	3.59976e+06	3.38521e+06	3.2371e+06	3.1856e+06	3.24111e+06	3.3185e+06	2.93558e+06	2.89215e+06	3.08456e+06	3.07612e+06
176	tr|C3SX72|C3SX72_ECOLX.IQLVGDDLFVTNTK.+2	781.925	40.63	tr|C3SX72|C3SX72_ECOLX	3.03454e+06	3.04742e+06	3.11642e+06	3.19508e+06	2.8952e+06	2.97873e+06	2.67412e+06	2.78029e+06	2.6056e+06	2.62555e+06	2.67499e+06	2.71955e+06
177	tr|C3SX72|C3SX72_ECOLX.AFTSEEFTHFLEELTK.+3	643.647	45.75	tr|C3SX72|C3SX72_ECOLX	147517	138920	151490	169949	137869	123888	165387	159283	152746	145542	179168	178555
178	tr|C3SX72|C3SX72_ECOLX.FGANAILAVSLANAK.+2	730.417	42.02	tr|C3SX72|C3SX72_ECOLX	2.80029e+06	2.75899e+06	2.85802e+06	2.788e+06	2.62694e+06	2.5199e+06	2.35724e+06	2.33035e+06	2.44207e+06	2.4177e+06	2.72268e+06	2.68731e+06
179	tr|C3SX72|C3SX72_ECOLX.DAGYTAVISHR.+2	595.302	22.7	tr|C3SX72|C3SX72_ECOLX	3.5801e+06	3.45986e+06	3.58387e+06	3.21895e+06	3.56604e+06	3.14226e+06	3.04532e+06	2.74519e+06	3.39708e+06	3.06547e+06	3.29861e+06	2.8162e+06
180	tr|C3SX72|C3SX72_ECOLX.AVAAVNGPIAQALIGK.+2	746.946	38.9	tr|C3SX72|C3SX72_ECOLX	2.77918e+06	2.73769e+06	2.8769e+06	2.8664e+06	2.72325e+06	2.6993e+06	2.55543e+06	2.57652e+06	2.45102e+06	2.44657e+06	2.57841e+06	2.55031e+06
181	Contig1226_ORF.LTLADLTSK.+2	481.282	33.52	Contig1226_ORF	748206	813074	711649	726420	741341	716062	656723	645680	634315	656194	665669	666759
182	Contig1226_ORF.AAIEEFC[CAM]K.+2	484.231	23.18	Contig1226_ORF	449630	421897	379653	338142	373823	386904	368347	338457	367487	376144	272985	284640
183	tr|A0A024L095|A0A024L095_ECOLX.QLSELIYSR.+2	554.803	30.39	tr|A0A024L095|A0A024L095_ECOLX	121128	111335	147213	138056	121551	116560	151341	152607	156279	172645	168426	159176
184	tr|A0A024L095|A0A024L095_ECOLX.DAPYFGFEIPNAPGK.+2	811.896	42.3	tr|A0A024L095|A0A024L095_ECOLX	96845	90511.5	90939.6	95356.4	82395.8	84661.8	120163	106928	103915	98394.6	110221	112408
185	tr|A0A024L095|A0A024L095_ECOLX.RFDGVLASELADPQLYK.+3	641.339	40.06	tr|A0A024L095|A0A024L095_ECOLX	233864	240930	279975	271698	230981	236644	302274	314152	301077	300756	304518	296614
186	tr|A0A024L095|A0A024L095_ECOLX.SGALQEQVANK.+2	572.802	16.09	tr|A0A024L095|A0A024L095_ECOLX	64366.5	55634.1	58724.6	59869.3	57393	57441.5	69529.1	75890.3	92326.6	90440.2	86880.8	95329.1
187	tr|A0A024L095|A0A024L095_ECOLX.VNADIVNK.+2	436.745	16.57	tr|A0A024L095|A0A024L095_ECOLX	82988.3	76343.3	91901	96082.7	91311.8	81128.6	110405	111483	130231	129412	131647	138941
188	tr|A0A024L095|A0A024L095_ECOLX.ASTWLNHFDADSLR.+3	544.93	36.44	tr|A0A024L095|A0A024L095_ECOLX	58281.4	58724.2	53391.6	50770.8	67336.8	65564.1	79543.2	82431.6	78937.7	82822.7	45798.3	43562.2
189	tr|C3TPM7|C3TPM7_ECOLX.ITDVEVLK.+2	458.771	25.94	tr|C3TPM7|C3TPM7_ECOLX	3.03205e+06	3.05711e+06	3.08134e+06	3.22256e+06	3.00889e+06	3.13757e+06	3.25479e+06	3.32471e+06	3.31341e+06	3.38221e+06	3.63901e+06	3.55492e+06
190	tr|C3TPM7|C3TPM7_ECOLX.IGENINIR.+2	464.764	24.03	tr|C3TPM7|C3TPM7_ECOLX	2.97644e+06	3.00258e+06	3.06135e+06	3.11035e+06	3.06202e+06	3.05802e+06	3.3274e+06	3.30612e+06	3.39878e+06	3.38589e+06	3.49249e+06	3.50725e+06
191	tr|C3TPM7|C3TPM7_ECOLX.DAGFQAFADK.+2	535.251	28.98	tr|C3TPM7|C3TPM7_ECOLX	1.74044e+06	1.80462e+06	1.83197e+06	1.86393e+06	1.79345e+06	1.80579e+06	1.91613e+06	1.97651e+06	1.96167e+06	2.03775e+06	2.15799e+06	2.14878e+06
192	tr|C3TPM7|C3TPM7_ECOLX.AEITASLVK.+2	466.277	25.88	tr|C3TPM7|C3TPM7_ECOLX	2.78895e+06	2.72371e+06	2.86737e+06	2.88908e+06	2.79418e+06	2.81441e+06	3.00401e+06	3.10155e+06	3.16914e+06	3.18796e+06	3.41812e+06	3.42059e+06
193	tr|C3TPM7|C3TPM7_ECOLX.AGNVAADGVIK.+2	507.783	19.64	tr|C3TPM7|C3TPM7_ECOLX	1.77439e+06	1.76249e+06	1.83527e+06	1.82011e+06	1.77176e+06	1.77036e+06	1.8782e+06	1.88822e+06	2.08586e+06	2.06104e+06	2.19703e+06	2.24464e+06
194	tr|C3TPM7|C3TPM7_ECOLX.FEVGEGIEK.+2	504.256	26.01	tr|C3TPM7|C3TPM7_ECOLX	1.73991e+06	1.80298e+06	1.92372e+06	1.94853e+06	1.79773e+06	1.84878e+06	2.11432e+06	2.17776e+06	1.98325e+06	2.05863e+06	2.01103e+06	2.16885e+06
195	tr|J7QAE7|J7QAE7_ECOLX.IVTYEWGEYLK.+2	700.859	41.06	tr|J7QAE7|J7QAE7_ECOLX	1.77798e+06	1.70635e+06	1.36573e+06	1.2737e+06	1.64922e+06	1.57447e+06	1.00179e+06	1.00322e+06	1.01877e+06	1.0101e+06	1.07497e+06	1.05591e+06
196	tr|J7QAE7|J7QAE7_ECOLX.ELNADDVVFSFDR.+2	763.86	42.13	tr|J7QAE7|J7QAE7_ECOLX	1.62533e+06	1.59956e+06	1.58909e+06	1.59848e+06	1.53123e+06	1.49689e+06	1.02215e+06	1.03002e+06	886093	909222	962846	974007
197	tr|J7QAE7|J7QAE7_ECOLX.GYVVDPLGK.+2	474.264	29.69	tr|J7QAE7|J7QAE7_ECOLX	2.75323e+06	2.73531e+06	2.65951e+06	2.7993e+06	2.71074e+06	2.71189e+06	1.67882e+06	1.73717e+06	1.7835e+06	1.77967e+06	1.78839e+06	1.83285e+06
198	tr|J7QAE7|J7QAE7_ECOLX.WC[CAM]YKPFEDLIQPAR.+3	608.303	41.4	tr|J7QAE7|J7QAE7_ECOLX	934321	917743	845092	780622	856378	830153	564739	563051	532812	529367	527506	519685
199	tr|J7QAE7|J7QAE7_ECOLX.LDLNPIGTGPFQLQQYQK.+2	1030.54	42.67	tr|J7QAE7|J7QAE7_ECOLX	390677	383231	350871	346522	317239	350562	321835	315995	216103	279285	245112	234371
200	tr|J7QAE7|J7QAE7_ECOLX.AFDGYWGTKPQIDTLVFSITPDASVR.+3	962.155	45.08	tr|J7QAE7|J7QAE7_ECOLX	646692	654967	480598	416357	614015	601920	525640	454303	509814	497683	444205	379497
201	tr|C3TRN2|C3TRN2_ECOLX.LTIAPALLK.+2	470.315	36.14	tr|C3TRN2|C3TRN2_ECOLX	2.85049e+06	2.80341e+06	2.71636e+06	2.75315e+06	2.89547e+06	2.86267e+06	3.36295e+06	3.36281e+06	3.05415e+06	3.14535e+06	3.55764e+06	3.49396e+06
202	tr|C3TRN2|C3TRN2_ECOLX.LSYDTEASIAK.+2	599.303	24.41	tr|C3TRN2|C3TRN2_ECOLX	1.79174e+06	1.81816e+06	1.69228e+06	1.76667e+06	1.748e+06	1.75822e+06	2.02937e+06	2.01153e+06	2.06105e+06	2.11049e+06	2.23868e+06	2.23303e+06
203	tr|C3TRN2|C3TRN2_ECOLX.LIDDAVAWAK.+2	551.301	33.27	tr|C3TRN2|C3TRN2_ECOLX	2.41669e+06	2.43901e+06	1.97724e+06	1.8964e+06	2.34355e+06	2.39373e+06	2.57447e+06	2.64901e+06	2.72409e+06	2.78413e+06	2.71683e+06	2.67581e+06
204	tr|C3TRN2|C3TRN2_ECOLX.LAVNIGLEILK.+2	591.876	43.36	tr|C3TRN2|C3TRN2_ECOLX	766427	710871	592511	481097	579177	498380	612707	464326	839138	788160	806098	753531
205	tr|C3TRN2|C3TRN2_ECOLX.LSYTGEVK.+2	448.74	19.85	tr|C3TRN2|C3TRN2_ECOLX	1.80968e+06	1.76775e+06	1.69733e+06	1.72466e+06	1.74253e+06	1.75306e+06	1.97421e+06	1.9542e+06	2.13198e+06	2.11687e+06	2.16612e+06	2.14712e+06
206	tr|C3TRN2|C3TRN2_ECOLX.LASTWQGIR.+2	516.285	28.36	tr|C3TRN2|C3TRN2_ECOLX	1.35065e+06	1.37025e+06	1.10559e+06	1.07702e+06	1.36664e+06	1.34833e+06	1.64548e+06	1.63406e+06	1.62959e+06	1.65515e+06	1.72941e+06	1.71749e+06
207	tr|J7QDK2|J7QDK2_ECOLX.SVFNSAGLEVR.+2	589.812	30.41	tr|J7QDK2|J7QDK2_ECOLX	265564	277330	235523	242328	265029	264195	316310	322353	338573	324559	336464	336476
208	tr|J7QDK2|J7QDK2_ECOLX.NYLGIDGIPEFGR.+2	725.87	42.09	tr|J7QDK2|J7QDK2_ECOLX	414102	435317	415123	402748	407035	426344	510794	519257	518444	520119	545638	600681
209	tr|J7QDK2|J7QDK2_ECOLX.QLFVNTLQEK.+2	610.338	30.44	tr|J7QDK2|J7QDK2_ECOLX	109753	105391	102901	91690.6	104642	91126.9	142926	140924	136938	123619	132338	120297
210	tr|J7QDK2|J7QDK2_ECOLX.LREEFGVYAVASGR.+3	518.607	30.19	tr|J7QDK2|J7QDK2_ECOLX	255551	255825	229849	236075	251653	274939	375837	358426	333682	329082	334083	339967
211	tr|J7QDK2|J7QDK2_ECOLX.RVWVSNPSWPNHK.+3	536.279	25.8	tr|J7QDK2|J7QDK2_ECOLX	142360	184252	130088	124018	170853	160087	171021	174749	205905	198722	200564	195532
212	tr|J7QDK2|J7QDK2_ECOLX.AIWEQELTDMR.+2	696.335	39.13	tr|J7QDK2|J7QDK2_ECOLX	164047	164111	148375	137857	239818	231270	269495	278362	243580	260831	264472	257713
213	tr|W8SQE5|W8SQE5_ECOLX.LAVGDPEHVPAGIYAK.+3	546.295	29.06	tr|W8SQE5|W8SQE5_ECOLX	835496	864659	794528	817622	757565	751820	890728	952838	893521	931118	945098	946692
214	tr|W8SQE5|W8SQE5_ECOLX.RYGFTIK.+2	442.753	23.71	tr|W8SQE5|W8SQE5_ECOLX	386634	379275	364816	356367	338468	340798	355877	340986	434456	428039	476086	460418
215	tr|W8SQE5|W8SQE5_ECOLX.QTLLGNSLVVVAPK.+2	719.935	38.52	tr|W8SQE5|W8SQE5_ECOLX	365465	351106	340313	346148	300450	283251	387592	389513	393285	398360	406690	407872
216	tr|W8SQE5|W8SQE5_ECOLX.LGAWDTLSPK.+2	544.293	32.45	tr|W8SQE5|W8SQE5_ECOLX	926527	901902	765674	738021	853986	872493	1.14348e+06	1.11279e+06	1.19682e+06	1.16736e+06	1.19152e+06	1.21548e+06
217	tr|W8SQE5|W8SQE5_ECOLX.GVDVVSSFASSSTLAR.+2	791.907	35.41	tr|W8SQE5|W8SQE5_ECOLX	1.41801e+06	1.41218e+06	1.26234e+06	1.22883e+06	1.30519e+06	1.23574e+06	1.49604e+06	1.42261e+06	1.52365e+06	1.4633e+06	1.49064e+06	1.45706e+06
218	tr|W8SQE5|W8SQE5_ECOLX.GALALVER.+2	414.75	27.61	tr|W8SQE5|W8SQE5_ECOLX	1.37206e+06	1.38059e+06	1.3421e+06	1.37705e+06	1.34364e+06	1.34271e+06	1.64249e+06	1.7012e+06	1.73936e+06	1.77419e+06	1.75205e+06	1.78227e+06
219	tr|J7Q825|J7Q825_ECOLX.LTGFEVEFAQQLAK.+2	790.92	42.78	tr|J7Q825|J7Q825_ECOLX	464049	442172	439441	450392	402701	387103	289332	266731	257275	260067	262617	275623
220	tr|J7Q825|J7Q825_ECOLX.VGVGLGTNYEEWLR.+2	796.907	42.48	tr|J7Q825|J7Q825_ECOLX	775934	750000	628945	598962	762610	731015	534660	500184	472700	465222	473929	460762
221	tr|J7Q825|J7Q825_ECOLX.IDAILVDR.+2	457.769	28.89	tr|J7Q825|J7Q825_ECOLX	1.42175e+06	1.37571e+06	1.39708e+06	1.40189e+06	1.33035e+06	1.36451e+06	887154	893678	905662	921794	908507	938212
222	tr|J7Q825|J7Q825_ECOLX.YDFSTPYTISGIQALVK.+2	951.996	44.64	tr|J7Q825|J7Q825_ECOLX	114161	94711.4	123488	100569	98815	81143.8	79070.4	77181.2	46371.2	68164.2	60491.1	76104.8
223	tr|J7Q825|J7Q825_ECOLX.HLGVEASLKPTK.+3	427.25	18.64	tr|J7Q825|J7Q825_ECOLX	318975	351411	347885	339872	338862	349912	231881	237881	231245	244268	253389	255958
224	tr|J7Q825|J7Q825_ECOLX.DGTLQALSEK.+2	531.277	24.27	tr|J7Q825|J7Q825_ECOLX	428901	417664	423039	425550	395941	411280	270274	272975	282654	290002	280104	285237
225	tr|A0A024KZS7|A0A024KZS7_ECOLX.LFLC[CAM]C[CAM]ADNLISGNAFK.+2	921.947	43.79	tr|A0A024KZS7|A0A024KZS7_ECOLX	149117	172119	190916	183590	175036	163786	141314	128531	134016	115050	110514	119528
226	tr|A0A024KZS7|A0A024KZS7_ECOLX.TALGNDYHALFSFDDALAGR.+3	718.68	43.59	tr|A0A024KZS7|A0A024KZS7_ECOLX	139231	142809	162820	183678	127223	139346	110364	125752	111316	101720	110837	106007
227	tr|A0A024KZS7|A0A024KZS7_ECOLX.KAPVEQWSAGATGLGVR.+3	576.313	29.81	tr|A0A024KZS7|A0A024KZS7_ECOLX	267599	280190	259516	254418	272770	280105	200486	202790	194386	199503	200018	197398
228	tr|A0A024KZS7|A0A024KZS7_ECOLX.AVDLISNVAGDR.+2	615.328	30.3	tr|A0A024KZS7|A0A024KZS7_ECOLX	374370	396302	472260	486907	430692	426300	329315	339017	318408	325938	325597	338938
229	tr|A0A024KZS7|A0A024KZS7_ECOLX.LLASAAQENEPFWR.+2	816.413	37.32	tr|A0A024KZS7|A0A024KZS7_ECOLX	428041	406979	391705	361369	409637	421360	327156	324814	315993	326170	318294	314235
230	tr|A0A024KZS7|A0A024KZS7_ECOLX.GITFDSGGYSIK.+2	622.812	32.05	tr|A0A024KZS7|A0A024KZS7_ECOLX	232118	218358	273011	290803	256095	251393	169797	182072	177341	172708	193071	171979
231	Contig449_ORF.TINDAFGIK.+2	489.766	29.85	Contig449_ORF	2.22313e+06	2.15943e+06	2.16133e+06	2.16536e+06	2.07053e+06	2.15944e+06	1.9761e+06	2.00298e+06	1.93917e+06	1.97219e+06	1.75996e+06	1.78066e+06
232	Contig449_ORF.LNPSQLPWK.+2	541.803	33.37	Contig449_ORF	1.60219e+06	1.60127e+06	1.2957e+06	1.23284e+06	1.59114e+06	1.59647e+06	1.45033e+06	1.44979e+06	1.49506e+06	1.45761e+06	1.2021e+06	1.23269e+06
233	Contig449_ORF.VLSWYDNEWMYSC[CAM]R.+2	954.906	42.96	Contig449_ORF	236335	325522	319889	284008	463324	434421	511055	196731	466523	379492	322501	336092
234	Contig449_ORF.ITGDDTFQVGEGENAWTVK.+2	1033.99	36.56	Contig449_ORF	560431	576950	509514	475418	562731	571802	488730	456994	425601	415627	410858	372388
235	Contig449_ORF.LLYPNEVQVVAIHDLC[CAM]DMK.+3	753.05	43.48	Contig449_ORF	223609	219892	266537	265892	319389	297575	299489	315106	247191	236982	227641	220401
236	Contig449_ORF.DGYDGHIIAGAK.+3	406.203	21.03	Contig449_ORF	487192	489720	450471	474082	465198	503114	404624	414570	432759	431671	382728	372166
237	tr|E2QEJ9|E2QEJ9_ECOLX.IVDFGAFVAIGGGK.+2	675.875	43.53	tr|E2QEJ9|E2QEJ9_ECOLX	79664.9	112836	127034	127150	79057.6	75170.9	124268	114765	139922	142589	125741	126281
238	tr|E2QEJ9|E2QEJ9_ECOLX.AAVAGIAMGLVK.+2	550.828	36.51	tr|E2QEJ9|E2QEJ9_ECOLX	136611	141302	226542	228198	200690	201867	273977	281004	317523	305152	303061	292457
239	tr|E2QEJ9|E2QEJ9_ECOLX.YAQVDVIK.+2	468.264	24.04	tr|E2QEJ9|E2QEJ9_ECOLX	90355.4	93960.5	136398	131730	100494	101561	143043	134093	157846	150848	132006	144632
240	tr|E2QEJ9|E2QEJ9_ECOLX.GDISEFAPR.+2	496.246	26.7	tr|E2QEJ9|E2QEJ9_ECOLX	175771	174415	254329	256296	182206	180935	260294	266615	299539	297983	280797	276715
241	tr|E2QEJ9|E2QEJ9_ECOLX.VTDYLQMGQEVPVK.+2	803.911	34.2	tr|E2QEJ9|E2QEJ9_ECOLX	47398.4	54055	68844.3	56051.5	10606.1	62772.7	89250.2	85589.7	90310.1	85146.2	73931.7	73914
242	tr|E2QEJ9|E2QEJ9_ECOLX.EIMQVALNQAK.+2	622.837	29.03	tr|E2QEJ9|E2QEJ9_ECOLX	74302.9	69541.1	114895	120319	97602.3	100053	134658	138680	165888	163667	137482	135705
243	tr|E2QQ11|E2QQ11_ECOLX.SPFVTSGIR.+2	482.267	26.45	tr|E2QQ11|E2QQ11_ECOLX	2.28169e+06	2.27861e+06	2.07656e+06	2.11162e+06	2.2063e+06	2.21555e+06	3.77734e+06	3.78361e+06	3.8498e+06	3.82089e+06	4.12407e+06	4.12658e+06
244	tr|E2QQ11|E2QQ11_ECOLX.MIIGGFSAYSGVVDWAK.+2	900.953	44.72	tr|E2QQ11|E2QQ11_ECOLX	357725	337423	282881	263293	353891	352378	602269	585103	558256	511157	666960	672155
245	tr|E2QQ11|E2QQ11_ECOLX.LYNIVPYGIDATGHIDYADLEK.+3	827.416	42.51	tr|E2QQ11|E2QQ11_ECOLX	336397	309621	300506	297484	290258	280254	472322	496136	418732	427280	449968	446010
246	tr|E2QQ11|E2QQ11_ECOLX.AMVEVFLER.+2	547.289	37.83	tr|E2QQ11|E2QQ11_ECOLX	1.32148e+06	1.3129e+06	1.28011e+06	1.22854e+06	1.49228e+06	1.43268e+06	2.43544e+06	2.40743e+06	2.58356e+06	2.56405e+06	2.86408e+06	2.83022e+06
247	tr|E2QQ11|E2QQ11_ECOLX.VVSGGTDNHLFLVDLVDKNLTGK.+4	611.081	43.46	tr|E2QQ11|E2QQ11_ECOLX	262409	271127	258405	270181	219122	216503	390632	411526	399002	386604	427535	420679
248	tr|E2QQ11|E2QQ11_ECOLX.VRQEEHIELIASENYTSPR.+4	568.54	27.95	tr|E2QQ11|E2QQ11_ECOLX	409883	423965	385597	371318	360521	343654	597708	617897	551195	573987	594260	614184
249	tr|J7R1N6|J7R1N6_ECOLX.TLEEEEIAATVAK.+2	702.367	31.46	tr|J7R1N6|J7R1N6_ECOLX	53795	51773.9	42327.9	53496.3	48054.9	47503.5	73148.8	72515.2	87927.7	81257	66667.2	66428.7
250	tr|J7R1N6|J7R1N6_ECOLX.VAVATIGAVLPGDFK.+2	729.422	41.25	tr|J7R1N6|J7R1N6_ECOLX	93248.7	88444.2	100124	94553.7	89234.6	81026.9	157676	151923	172145	170984	167340	150208
251	tr|J7R1N6|J7R1N6_ECOLX.SLAISLILQDTSR.+2	708.907	43.58	tr|J7R1N6|J7R1N6_ECOLX	30186.8	23591.9	35452.7	33141.5	28308.5	20941.2	60688.6	71943.3	107067	98599.7	90856.1	89924.4
252	tr|J7R1N6|J7R1N6_ECOLX.FSELWLR.+2	475.758	38.48	tr|J7R1N6|J7R1N6_ECOLX	95108.5	96324.1	90604.7	84119.1	103939	102443	211643	212070	258349	254993	231608	226913
253	tr|J7R1N6|J7R1N6_ECOLX.FVPDTQAPLGIR.+2	657.364	32.3	tr|J7R1N6|J7R1N6_ECOLX	68333.5	68116.3	85719.7	83334	75075.7	68718.5	178967	194877	207019	205100	201675	200502
254	Contig764_ORF.NALEGYC[CAM]FGVR.+2	643.303	33.35	Contig764_ORF	1.04756e+06	1.03828e+06	976916	972367	990428	969718	614472	645217	663261	661503	461376	440303
255	Contig764_ORF.LSQADIDR.+2	459.238	17.3	Contig764_ORF	268239	270018	261051	267010	248999	235010	214623	222375	245952	247242	215385	215532
256	Contig764_ORF.SNVFTTFSDNQPAVTIK.+2	934.973	38.17	Contig764_ORF	89238.6	94994.5	103288	99290.8	79425.4	75227.9	68204.5	72189.5	99037.3	75306	56527.3	83584.2
257	Contig764_ORF.DAGVIAGLNVLR.+2	599.351	39.76	Contig764_ORF	249130	255826	313580	318280	279646	263797	216675	213097	295416	282042	155471	161696
258	Contig764_ORF.TTPSYVAFTEDERLVGDAAK.+3	724.027	36.67	Contig764_ORF	82304.3	65022.7	92015.5	86548.9	81624.5	77359.3	67326.7	70074.3	66607.4	68603.4	54678.1	57961.9
259	Contig764_ORF.GVDPDEAVAYGAAVQAAIIK.+3	653.346	43.32	Contig764_ORF	31859.4	36286.9	40994.5	42998.5	34496.2	34745	36495.8	34539.1	38522.6	41413.5	32936.5	35331.1
260	tr|C3SL97|C3SL97_ECOLX.ILEVPVGR.+2	441.774	27.95	tr|C3SL97|C3SL97_ECOLX	783929	785551	1.20376e+06	1.24049e+06	1.03194e+06	1.0142e+06	1.09891e+06	1.06215e+06	1.39652e+06	1.44119e+06	907537	915167
261	tr|C3SL97|C3SL97_ECOLX.VNAEYVEAFTK.+2	635.819	31.54	tr|C3SL97|C3SL97_ECOLX	454834	472704	430765	440617	412530	415921	468915	498342	454013	489886	418662	425430
262	tr|C3SL97|C3SL97_ECOLX.GYLADVELSK.+2	547.79	30.34	tr|C3SL97|C3SL97_ECOLX	159849	154055	206686	205164	193989	207932	237441	214255	246540	209131	176882	172546
263	tr|C3SL97|C3SL97_ECOLX.TALAIDAIINQR.+2	649.875	38.99	tr|C3SL97|C3SL97_ECOLX	302323	304676	460805	445096	397526	391498	436447	454448	522724	500147	363924	358350
264	tr|C3SL97|C3SL97_ECOLX.ELAAFSQFASDLDDATRK.+3	662.325	42.55	tr|C3SL97|C3SL97_ECOLX	106560	115260	169305	179778	136046	136267	149760	149321	170804	166244	117094	111562
265	tr|C3SL97|C3SL97_ECOLX.AVDSMIPIGR.+2	529.787	30.63	tr|C3SL97|C3SL97_ECOLX	356401	358311	511034	494288	537484	545948	547558	535681	577844	565529	414963	408134
266	Contig1024_ORF.LENLLFGFK.+2	540.808	43.65	Contig1024_ORF	226290	242097	217233	218468	218187	219961	222473	253047	194535	249894	213848	207292
267	Contig1024_ORF.ITPSVVSFSDTER.+2	719.365	30.43	Contig1024_ORF	273722	273797	252477	261324	252374	271962	231858	222993	254048	249447	219758	213405
268	Contig1024_ORF.ATIDAGAIAGLNVVR.+2	720.912	37.45	Contig1024_ORF	221670	195451	222860	219410	195410	186786	181099	169030	195078	194836	172625	178354
269	Contig1024_ORF.HFSPEEISAMILGK.+3	520.269	43.42	Contig1024_ORF	124247	144460	136950	141882	155757	157215	145790	145297	138029	157233	126594	116337
270	Contig1024_ORF.SEIDDIVLIGGSTR.+2	737.891	38.93	Contig1024_ORF	125606	120577	116698	117434	106893	111131	119604	119544	124718	122947	109296	110000
271	Contig1024_ORF.ILNEPTAASLAYGLNK.+2	837.957	36.34	Contig1024_ORF	105033	96136	109002	103126	107214	96681.9	98810.6	91872.8	106527	98379.2	89446.1	100272
272	tr|W8SS35|W8SS35_ECOLX.LFLEESFAAGLHALK.+3	549.303	43.64	tr|W8SS35|W8SS35_ECOLX	398979	367485	369331	353195	354568	341472	431266	414190	492298	467416	524911	511682
273	tr|W8SS35|W8SS35_ECOLX.MNVPFQLADSALDK.+2	774.89	41.32	tr|W8SS35|W8SS35_ECOLX	523155	539391	583518	574364	608095	617042	776063	840327	763504	760863	826003	866413
274	tr|W8SS35|W8SS35_ECOLX.YGVIYAGAQK.+2	535.288	24.24	tr|W8SS35|W8SS35_ECOLX	557530	572816	567164	557546	557916	557694	714548	711297	779877	787150	883498	888860
275	tr|W8SS35|W8SS35_ECOLX.AQIFNFSSGPAMLPAEVLK.+2	1010.53	45.7	tr|W8SS35|W8SS35_ECOLX	110119	165270	102657	144178	172903	144405	162404	147569	216815	167078	151770	149304
276	tr|W8SS35|W8SS35_ECOLX.ALTDFMVEFER.+2	679.327	44.21	tr|W8SS35|W8SS35_ECOLX	222261	216270	266187	253198	309942	293050	427392	404228	373584	387445	431364	425314
277	tr|W8SS35|W8SS35_ECOLX.TTADYVDAGYWAASAIK.+2	901.933	41.36	tr|W8SS35|W8SS35_ECOLX	256012	250676	196477	195684	235261	233523	294475	301316	290484	281256	318035	320463
278	tr|W8T0P9|W8T0P9_ECOLX.FLAFGETHLADVLVSK.+3	582.986	42.6	tr|W8T0P9|W8T0P9_ECOLX	43276	49061.4	50308.4	51472.2	47224.5	44008.8	47598.9	62488.7	45927.2	51306.6	38387.8	36278.6
279	tr|W8T0P9|W8T0P9_ECOLX.GLENLSGDLYEK.+2	669.333	31.53	tr|W8T0P9|W8T0P9_ECOLX	92699.3	93657.1	97659.2	96693.8	95959.4	97399.1	107107	90887.2	93429.2	88582.5	91672.3	91741.6
280	tr|W8T0P9|W8T0P9_ECOLX.TVVTAVSQAVR.+2	565.83	27.06	tr|W8T0P9|W8T0P9_ECOLX	297459	296335	303305	301769	309290	306083	322156	310522	335464	336423	325754	323276
281	tr|W8T0P9|W8T0P9_ECOLX.WSDQQLTFLMR.+2	712.853	42.88	tr|W8T0P9|W8T0P9_ECOLX	60718.5	63512.6	60640.4	51659.6	74918.5	73252.6	77539.2	83497.1	79478.3	69751.9	61294	56568.5
282	tr|W8T0P9|W8T0P9_ECOLX.HITYYLDRPDVLAR.+3	577.977	30.12	tr|W8T0P9|W8T0P9_ECOLX	103438	104361	101619	99325.5	94468	92921.8	93153.2	94133.6	93618.2	90819.1	84861.9	80455
283	tr|W8T0P9|W8T0P9_ECOLX.TDTATDKDYLDIER.+3	552.597	26.98	tr|W8T0P9|W8T0P9_ECOLX	43937.6	39679.3	39896.5	37359.7	40337.6	39471.2	46975	45056.6	37680.9	39839.1	36401.7	36849.4
284	Contig1384_ORF.NQLFLPTK.+2	480.779	29.69	Contig1384_ORF	547398	549905	655730	675265	622046	614262	706724	726677	795326	824727	812227	810702
285	Contig1384_ORF.ILFSSDAFGQHIC[CAM]STK.+3	604.298	34.29	Contig1384_ORF	302881	284847	333756	348045	344913	342121	389176	386910	378122	379949	385010	385112
286	Contig1384_ORF.SYYANILLR.+2	556.809	37.02	Contig1384_ORF	383950	397815	469981	460096	491240	478628	607250	591774	565110	569934	787969	786779
287	Contig1384_ORF.TAGSLPGINMVLPAHGVGLR.+3	654.031	41.1	Contig1384_ORF	413097	419425	514517	526421	592317	620003	699638	664712	664416	656717	666754	652788
288	Contig1384_ORF.HTLANQWIAR.+2	605.328	25.68	Contig1384_ORF	302645	305487	294078	272092	355418	339657	382545	369510	428709	419822	429434	408905
289	Contig1384_ORF.SGAIFGTYGWSK.+2	637.314	36.68	Contig1384_ORF	455645	442005	445191	436504	519689	508274	574749	585229	577029	595089	629379	655849
290	tr|C3TGB2|C3TGB2_ECOLX.GATVELADGVEGYLR.+2	775.396	38.98	tr|C3TGB2|C3TGB2_ECOLX	423078	403949	503239	505872	399237	373092	483915	488107	458887	443136	347994	336303
291	tr|C3TGB2|C3TGB2_ECOLX.ANPWQQFAETHNK.+3	524.251	30.29	tr|C3TGB2|C3TGB2_ECOLX	120994	127942	125471	125480	121972	116087	177957	154973	170526	161128	105061	108772
292	tr|C3TGB2|C3TGB2_ECOLX.QLAEDPFNNWVALNK.+2	879.944	42.75	tr|C3TGB2|C3TGB2_ECOLX	53045.8	54520.2	61898	57369	57062.3	50316.4	70244.7	53261.9	68272.6	67514.8	44848.8	43575.8
293	tr|C3TGB2|C3TGB2_ECOLX.QLGEDPWVAIAK.+2	663.856	38.32	tr|C3TGB2|C3TGB2_ECOLX	131440	131007	133182	124158	114092	108073	144815	150029	158948	147782	114204	111340
294	tr|C3TGB2|C3TGB2_ECOLX.HPSEIVNVGDEITVK.+3	546.29	29.5	tr|C3TGB2|C3TGB2_ECOLX	183447	191355	184930	203942	124371	150194	162917	167654	172137	180601	166607	148785
295	tr|C3TGB2|C3TGB2_ECOLX.RHEAWITLEK.+3	428.235	25.7	tr|C3TGB2|C3TGB2_ECOLX	102575	103029	101155	107127	92820.7	88445.8	91014.7	97895.4	129820	125214	69524	67645.8
296	tr|J7Q8L8|J7Q8L8_ECOLX.ATVFIFPDLNTGNTTYK.+2	951.486	43.61	tr|J7Q8L8|J7Q8L8_ECOLX	255584	211524	279003	151898	90416.1	112605	203006	270568	287988	149979	217428	177454
297	tr|J7Q8L8|J7Q8L8_ECOLX.NTNITGVIVNK.+2	586.835	26.02	tr|J7Q8L8|J7Q8L8_ECOLX	83396.9	82402.4	114110	117943	87947.4	87764	119549	122214	153684	156449	121841	128407
298	tr|J7Q8L8|J7Q8L8_ECOLX.YQLTELAR.+2	497.272	28.77	tr|J7Q8L8|J7Q8L8_ECOLX	254306	252692	326584	316106	246197	262795	355269	354649	439551	444068	339727	343883
299	tr|J7Q8L8|J7Q8L8_ECOLX.GIATC[CAM]VLLGNPAEINR.+2	849.454	37.8	tr|J7Q8L8|J7Q8L8_ECOLX	140299	139079	217450	205374	152071	142808	246612	229929	308799	284420	148808	150836
300	tr|J7Q8L8|J7Q8L8_ECOLX.LNAPVDEQGR.+2	549.78	17.11	tr|J7Q8L8|J7Q8L8_ECOLX	93378.4	93817.8	129959	130134	96740.6	97390.1	123495	125450	164335	171170	131119	138062
301	tr|J7Q8L8|J7Q8L8_ECOLX.MSYVEGLLSSNQK.+2	728.361	35.48	tr|J7Q8L8|J7Q8L8_ECOLX	40947.7	40746.3	58911.5	57149.7	46443.8	49752.6	65235.6	71466.7	78397.4	76521.5	56102.8	58899.3
302	tr|E2QHG9|E2QHG9_ECOLX.ASLSAFDYLIR.+2	628.338	43.53	tr|E2QHG9|E2QHG9_ECOLX	159839	176294	204420	201299	187156	188417	214037	214660	205141	206897	231623	228671
303	tr|E2QHG9|E2QHG9_ECOLX.LTKPVELIATLDDSAK.+3	571.993	38.18	tr|E2QHG9|E2QHG9_ECOLX	219571	214019	205394	227574	198998	198490	182220	229669	178528	185291	163409	178780
304	tr|E2QHG9|E2QHG9_ECOLX.MTLTEIVAK.+2	503.286	32.04	tr|E2QHG9|E2QHG9_ECOLX	201926	207239	230662	230874	233862	238745	199654	198458	200649	210894	199839	195942
305	tr|E2QHG9|E2QHG9_ECOLX.GVFAAGDC[CAM]TTVPYK.+2	743.356	29.45	tr|E2QHG9|E2QHG9_ECOLX	98587.4	100158	113379	103636	102283	101013	98437.6	102467	103079	98178.8	87780	82972.6
306	tr|E2QHG9|E2QHG9_ECOLX.VTFKEDNSLPVR.+3	468.921	25.46	tr|E2QHG9|E2QHG9_ECOLX	111388	112392	116760	126065	114618	108742	103656	105123	108108	103315	96522.2	99281.6
307	tr|E2QHG9|E2QHG9_ECOLX.MGEIIIDAK.+2	495.27	29.26	tr|E2QHG9|E2QHG9_ECOLX	85997.4	89842.2	107363	109587	111432	114642	101534	109766	108508	109015	122991	108195
308	Contig1276_ORF.FNFDDAAHYR.+3	419.188	28.77	Contig1276_ORF	209978	189432	239068	234048	247142	250254	297590	292498	287079	283313	295391	301403
309	Contig1276_ORF.LEGTNVDLGK.+2	523.28	21.48	Contig1276_ORF	74785.3	69257	81469.7	77566.6	78255.5	76217.9	106023	106769	103790	104450	107196	103817
310	Contig1276_ORF.FNVSAGINQVAFTPDEAAEAFKK.+3	818.748	41.33	Contig1276_ORF	54813.4	49864.9	53434.7	51221	57006.8	58649.9	74213.9	76015.9	62439.2	69102	68133.2	62117.8
311	Contig1276_ORF.LGLQGAAFESGVQEMQK.+2	896.948	35.64	Contig1276_ORF	52431.5	49188.8	59708.7	59304.6	62222.5	66595.2	74004.1	83953.8	87109.9	81663.8	81033.4	79581.7
312	Contig1276_ORF.NQPDAIFKEVLDGVDGITEDVAK.+3	825.087	45.74	Contig1276_ORF	28707.9	34622.7	35424.4	43097.9	58758.8	41269.9	13924.4	43367.5	60597	42234.4	48263.2	38425.8
313	Contig1276_ORF.LEGTNVDLGKK.+2	587.327	18	Contig1276_ORF	14887.1	17166.3	17906.2	17973.7	17588.3	19173.2	19427.1	19925.9	24126.7	22501.9	26453	23424.1
314	tr|J7QND8|J7QND8_ECOLX.LYDWVLDNITIPVHPR.+3	651.019	44.49	tr|J7QND8|J7QND8_ECOLX	48631.9	49999	41721.1	34434.2	45997.2	51422.9	60521.1	58573.3	50837	49555.6	55909.6	51936
315	tr|J7QND8|J7QND8_ECOLX.HSTAEKPVFNR.+3	429.226	13.57	tr|J7QND8|J7QND8_ECOLX	106071	106793	105298	112925	107571	105032	118797	125678	131248	132909	130450	153186
316	tr|J7QND8|J7QND8_ECOLX.SVEENLALFEK.+2	639.832	36.08	tr|J7QND8|J7QND8_ECOLX	140978	140612	143623	147529	149683	153860	153946	170069	159464	158106	163082	170787
317	tr|J7QND8|J7QND8_ECOLX.QGFAEPSLK.+2	488.759	25.57	tr|J7QND8|J7QND8_ECOLX	107223	104006	105996	101981	96195.5	90531.6	113819	107905	127385	123977	135988	131354
318	tr|J7QND8|J7QND8_ECOLX.QIIDEDLASGK.+2	594.809	25.77	tr|J7QND8|J7QND8_ECOLX	93637.6	87648	84415.9	92676.1	80214.1	75179	97190.8	89407.3	95265.1	90886.4	94541.8	5044.15
319	tr|J7QND8|J7QND8_ECOLX.QVPFSGEIWIDR.+2	723.872	41.68	tr|J7QND8|J7QND8_ECOLX	180454	187404	155691	152570	175041	177898	209076	196323	208299	193077	206922	202381
320	tr|E2D2R3|E2D2R3_ECOLX.IQTESWSPLAQGGK.+2	751.386	30.39	tr|E2D2R3|E2D2R3_ECOLX	448459	425990	342776	332064	412855	385051	186763	161782	148696	168482	149640	119679
321	tr|E2D2R3|E2D2R3_ECOLX.NASVNREELFITTK.+3	541.29	28.38	tr|E2D2R3|E2D2R3_ECOLX	525670	528332	474285	490911	484734	489008	166847	157710	160126	163567	161027	160271
322	tr|E2D2R3|E2D2R3_ECOLX.WHLDSGLVVIPK.+3	455.263	38.57	tr|E2D2R3|E2D2R3_ECOLX	1.03701e+06	1.04922e+06	914168	889815	980201	1.00518e+06	345888	347375	319451	319593	334335	336047
323	tr|E2D2R3|E2D2R3_ECOLX.RLGPDPDQFGG.+2	579.78	27.03	tr|E2D2R3|E2D2R3_ECOLX	1.05214e+06	1.0705e+06	974707	988419	944033	952226	275064	289219	292222	290589	294401	296014
324	tr|E2D2R3|E2D2R3_ECOLX.SIGVC[CAM]NFQIHHLQR.+4	427.973	27.61	tr|E2D2R3|E2D2R3_ECOLX	481462	488390	422944	465195	422383	425235	148987	166211	135634	144474	113767	110830
325	tr|E2D2R3|E2D2R3_ECOLX.IAENFDVWDFRLDKDELGEIAK.+4	656.581	43.63	tr|E2D2R3|E2D2R3_ECOLX	96820.8	108804	74946.6	68052.3	63295.2	79659.9	43885.8	28617.9	24977.9	43334.4	38497	39530.5
326	tr|J7R8P1|J7R8P1_ECOLX.VVSMPSTDAFDK.+2	648.811	29.45	tr|J7R8P1|J7R8P1_ECOLX	256933	264844	316920	344724	404730	401840	508166	477136	458011	485470	519774	483285
327	tr|J7R8P1|J7R8P1_ECOLX.SGHPGAPMGMADIAEVLWR.+3	665.657	44.91	tr|J7R8P1|J7R8P1_ECOLX	53498.4	70059.9	90531.9	81823.2	163589	165619	202921	208487	182494	186668	205777	204641
328	tr|J7R8P1|J7R8P1_ECOLX.YAPFEIPSEIYAQWDAK.+2	1014.49	45.56	tr|J7R8P1|J7R8P1_ECOLX	276933	153624	278288	327688	312439	347031	358489	350955	300060	303377	336102	271963
329	tr|J7R8P1|J7R8P1_ECOLX.AYPQEAAEFTR.+2	641.807	26.54	tr|J7R8P1|J7R8P1_ECOLX	456573	455359	503566	514132	473735	503995	601044	603052	618203	634877	582111	596073
330	tr|J7R8P1|J7R8P1_ECOLX.AGTHDSHGAPLGDAEIALTR.+4	498	28.35	tr|J7R8P1|J7R8P1_ECOLX	237573	257598	283299	274022	247156	243593	322091	332225	313676	310421	289911	287164
331	tr|J7R8P1|J7R8P1_ECOLX.AINEDAAGNYIHYGVR.+3	588.288	29.13	tr|J7R8P1|J7R8P1_ECOLX	134953	132138	144398	145029	126181	125458	172829	175127	159035	162578	202559	211859
332	tr|Q5DXY6|Q5DXY6_ECOLX.EAFATIAVAADK.+2	603.822	30.36	tr|Q5DXY6|Q5DXY6_ECOLX	304279	305689	309950	289804	274077	297913	330861	302545	343692	297285	286261	292009
333	tr|Q5DXY6|Q5DXY6_ECOLX.NLALLLDSVANDK.+2	693.385	43.69	tr|Q5DXY6|Q5DXY6_ECOLX	446999	458871	474313	461248	448015	456322	551564	530657	476089	487476	550514	523444
334	tr|Q5DXY6|Q5DXY6_ECOLX.SLVNTYQEILK.+2	654.364	37.59	tr|Q5DXY6|Q5DXY6_ECOLX	441784	439795	457801	460759	437673	434498	474145	473829	486886	479074	471438	496864
335	tr|Q5DXY6|Q5DXY6_ECOLX.DYVVSMLDSLGK.+2	663.834	43.92	tr|Q5DXY6|Q5DXY6_ECOLX	220987	242687	302482	295130	308092	311108	345043	369476	324837	322948	324859	358360
336	tr|Q5DXY6|Q5DXY6_ECOLX.LLNATPNGVIR.+2	584.346	27.87	tr|Q5DXY6|Q5DXY6_ECOLX	632586	629632	643675	677603	618492	627367	669482	660753	724685	705255	721884	730481
337	tr|Q5DXY6|Q5DXY6_ECOLX.LIDFNGGTLR.+2	553.304	32.26	tr|Q5DXY6|Q5DXY6_ECOLX	603250	594337	615948	634052	593692	609626	648249	659997	640757	645618	641137	645839
338	tr|C3SVG7|C3SVG7_ECOLX.ANEAYLQGQLGNPK.+2	751.884	26.01	tr|C3SVG7|C3SVG7_ECOLX	1.19024e+06	1.15749e+06	1.13418e+06	1.10551e+06	1.16422e+06	1.15389e+06	982988	968494	958556	938049	1.14677e+06	1.12444e+06
339	tr|C3SVG7|C3SVG7_ECOLX.ANEAYLQGQLGNPKGEDQPNKK.+4	600.554	21.85	tr|C3SVG7|C3SVG7_ECOLX	34587.9	21454.8	82853.5	86538.7	82796.6	76803.2	16096.6	16405.6	22649.2	20751	19210.1	22095.7
340	tr|C3SVG7|C3SVG7_ECOLX.ANEAYLQGQLGNPKGEDQPNK.+3	757.705	24.04	tr|C3SVG7|C3SVG7_ECOLX	39788.2	37623.1	33483.6	32703	35335.6	32249	26067.3	26182.4	29040.4	25867.7	28478.1	30529.7
341	sp|P13645|K1C10_HUMAN.IRLENEIQTYR.+3	478.928	27.37	sp|P13645|K1C10_HUMAN	464565	481004	192450	187503	243234	245726	522469	516644	221548	217333	274600	280290
342	sp|P13645|K1C10_HUMAN.YENEVALR.+2	497.254	21.19	sp|P13645|K1C10_HUMAN	407208	409170	203282	199686	257665	263434	473303	473442	235094	228395	307912	315178
343	sp|P13645|K1C10_HUMAN.ALEESNYELEGK.+2	691.328	24.39	sp|P13645|K1C10_HUMAN	206243	204520	94409.2	93916.2	123057	118339	223668	222740	114070	100676	132363	153212
344	sp|P13645|K1C10_HUMAN.DAEAWFNEK.+2	555.249	31	sp|P13645|K1C10_HUMAN	137046	149843	59473.2	57290.6	88424.9	90167.3	181564	175781	79578.7	83404.4	102453	96105.8
345	sp|P13645|K1C10_HUMAN.SQYEQLAEQNRK.+3	498.583	17.73	sp|P13645|K1C10_HUMAN	176028	177924	89710.2	86864.8	106580	108404	201484	197594	103996	100810	124133	119776
346	sp|P13645|K1C10_HUMAN.GSLGGGFSSGGFSGGSFSR.+2	854.39	33.86	sp|P13645|K1C10_HUMAN	211273	243652	118937	102132	163074	134046	279225	255726	170010	151727	146338	142313
347	tr|C3THM2|C3THM2_ECOLX.LVVATDTAFVPFEFK.+2	842.453	44.87	tr|C3THM2|C3THM2_ECOLX	848846	780341	747100	751354	682434	722425	584223	587412	524157	508273	531628	543382
348	tr|C3THM2|C3THM2_ECOLX.ADAVLHDTPNILYFIK.+3	610.665	43.7	tr|C3THM2|C3THM2_ECOLX	466627	474661	438244	471477	433377	422798	357201	376360	303067	302881	317906	336350
349	tr|C3THM2|C3THM2_ECOLX.AVGDSLEAQQYGIAFPK.+2	897.457	37.6	tr|C3THM2|C3THM2_ECOLX	387308	379323	368638	362146	342031	340248	271910	272965	242816	257096	256181	241021
350	tr|C3THM2|C3THM2_ECOLX.LDYELKPMDFSGIIPALQTK.+3	760.405	44.84	tr|C3THM2|C3THM2_ECOLX	89216.2	79243.9	113833	102120	118107	109476	91130.9	91550.7	86869.8	71501.2	74936.4	70578.3
351	tr|C3THM2|C3THM2_ECOLX.NVDLALAGITITDERK.+3	576.988	37.8	tr|C3THM2|C3THM2_ECOLX	554201	562493	480381	503144	473295	475038	339011	344090	338780	338176	333959	351184
352	tr|C3THM2|C3THM2_ECOLX.SGLLVMVK.+2	423.76	32.65	tr|C3THM2|C3THM2_ECOLX	744552	779545	717445	731324	874476	883281	633294	646816	639854	623722	605584	612456
353	sp|P35908|K22E_HUMAN.VDLLNQEIEFLK.+2	730.903	44.06	sp|P35908|K22E_HUMAN	114877	26453.6	11373.2	9948.48	8078.71	89640.8	96554.1	100272	56241.1	51346.6	61073.5	62283.5
354	sp|P35908|K22E_HUMAN.VDPEIQNVK.+2	521.282	19.56	sp|P35908|K22E_HUMAN	194675	197443	119088	119822	141485	144417	188672	193304	129979	136812	152352	160438
355	sp|P35908|K22E_HUMAN.YLDGLTAER.+2	519.267	26.94	sp|P35908|K22E_HUMAN	189883	183896	117331	111481	136354	140449	198403	7179.69	124818	123945	139145	139346
356	sp|P35908|K22E_HUMAN.YEELQVTVGR.+2	597.312	27.88	sp|P35908|K22E_HUMAN	126768	129830	64008.1	57773.6	81887.7	72172.7	143319	158143	76305.3	72308.9	91163.5	95077.2
357	sp|P35908|K22E_HUMAN.AQYEEIAQR.+2	554.275	19.25	sp|P35908|K22E_HUMAN	131215	135662	68827.7	68276.2	90129.2	88475.6	136774	139455	90516	91839.5	89389.7	85963.4
358	sp|P35908|K22E_HUMAN.LNDLEEALQQAK.+2	686.359	34.8	sp|P35908|K22E_HUMAN	70412.3	72487.2	14048.9	35030.1	43109.3	43301.5	77548.7	78585.3	15084.7	35042.5	48622.8	47987.5
359	tr|C3TQA2|C3TQA2_ECOLX.GISYETATFPWAASGR.+2	857.415	40.86	tr|C3TQA2|C3TQA2_ECOLX	241125	225998	261934	247123	246498	246030	196499	191032	248481	253367	176079	167471
360	tr|C3TQA2|C3TQA2_ECOLX.ALAEHGIVFGEPK.+3	456.582	28.68	tr|C3TQA2|C3TQA2_ECOLX	193257	193769	221958	234993	191219	202123	151312	147324	189704	186253	133054	132653
361	tr|C3TQA2|C3TQA2_ECOLX.AGVEVDDRGFIR.+3	445.233	27.43	tr|C3TQA2|C3TQA2_ECOLX	132118	126869	140316	150481	124889	132474	87835.1	100543	114805	107417	90344.3	93937.9
362	tr|C3TQA2|C3TQA2_ECOLX.TQVVVLGAGPAGYSAAFR.+2	882.476	38.79	tr|C3TQA2|C3TQA2_ECOLX	180600	164197	233708	238016	200130	193604	180346	171098	208451	214966	176455	174475
363	tr|C3TQA2|C3TQA2_ECOLX.IWDSTDALELK.+2	645.832	36.15	tr|C3TQA2|C3TQA2_ECOLX	110578	102515	131279	130347	32829.2	110550	124594	132260	108546	116256	97070.2	99741.6
364	tr|C3TQA2|C3TQA2_ECOLX.HYFDPK.+2	403.695	15.41	tr|C3TQA2|C3TQA2_ECOLX	135948	131302	9758.23	180974	1155.93	144189	4684.29	110093	8294.78	6203.05	113876	104678
365	Contig601_ORF.RLFHEHPEWFDPR.+4	442.219	29.69	Contig601_ORF	252375	245334	164433	168559	210514	194909	212763	210510	207773	215730	210630	207034
366	Contig601_ORF.LFHEHPEWFDPR.+3	537.256	31.28	Contig601_ORF	50006.3	46038.7	39784.5	36988.3	43336.5	37408.1	45653.8	47871.7	43447.2	44036.9	44612.3	37940.8
367	tr|C3TDJ2|C3TDJ2_ECOLX.LINFLLRPDVAK.+3	466.954	39.15	tr|C3TDJ2|C3TDJ2_ECOLX	1.09431e+06	1.11557e+06	983172	980022	986208	978505	729143	728111	735059	738366	754880	744729
368	tr|C3TDJ2|C3TDJ2_ECOLX.SVTSWADLWKPEYK.+3	570.623	41.67	tr|C3TDJ2|C3TDJ2_ECOLX	431242	409528	241637	202652	364577	343722	317304	308182	295934	302322	290429	284506
369	tr|C3TDJ2|C3TDJ2_ECOLX.TLYPDAETIK.+2	575.803	26.82	tr|C3TDJ2|C3TDJ2_ECOLX	817546	836067	757459	769249	741471	751654	556323	549996	567333	572337	558753	577980
370	tr|C3TDJ2|C3TDJ2_ECOLX.GSLLLTDDAR.+2	530.785	28.35	tr|C3TDJ2|C3TDJ2_ECOLX	716030	723605	701560	698396	693997	704759	538916	547547	555200	543688	527209	521377
371	tr|C3TDJ2|C3TDJ2_ECOLX.LLSPEVANDK.+2	543.295	22.41	tr|C3TDJ2|C3TDJ2_ECOLX	755859	777309	674169	677820	694465	681620	472604	468898	552426	556612	541544	547875
372	tr|C3TDJ2|C3TDJ2_ECOLX.EGGIFWMDSLAIPANAK.+2	910.456	43.47	tr|C3TDJ2|C3TDJ2_ECOLX	32773.8	28267.8	17844	161487	226592	15000.2	185099	13268.7	212078	179724	210379	26241.6
373	Contig966_ORF.ISGIGTVPVGR.+2	528.314	26.89	Contig966_ORF	1.7082e+06	1.71146e+06	1.75029e+06	1.77679e+06	1.76699e+06	1.77796e+06	1.39511e+06	1.43893e+06	1.42451e+06	1.44602e+06	1.33703e+06	1.37654e+06
374	Contig966_ORF.EHINLVVIGHVDAGK.+3	534.298	29.66	Contig966_ORF	457716	457713	442300	421128	467040	434809	357765	357847	366873	337190	324058	323756
375	Contig966_ORF.STTTGHLIYK.+2	560.803	17.93	Contig966_ORF	248212	243998	259523	234520	250693	224685	256322	223967	246134	239021	254967	230679
376	Contig966_ORF.GGFEAGIAEQGQTR.+2	710.844	24.3	Contig966_ORF	522606	540521	565569	555197	549213	560698	488707	499565	448711	446116	542522	520469
377	Contig966_ORF.FVPISGFVGDNMTEK.+2	820.903	39.14	Contig966_ORF	273354	280520	391677	375995	447112	444920	391059	395747	350260	342980	353483	355218
378	Contig966_ORF.IHAGYQPVFDC[CAM]HTAHIAC[CAM]K.+4	557.015	24.67	Contig966_ORF	103599	94909.7	101118	90771.3	106818	99701.3	94287.5	85225.4	82192	76465.8	61698.9	56316.3
379	tr|A0A037YE18|A0A037YE18_ECOLX.VAAPESLAVLFNPAR.+2	777.936	43.89	tr|A0A037YE18|A0A037YE18_ECOLX	1.94645e+06	1.96496e+06	1.91591e+06	1.88629e+06	1.81428e+06	1.82925e+06	1.90543e+06	1.88815e+06	1.79916e+06	1.78376e+06	1.90554e+06	1.91464e+06
380	tr|A0A037YE18|A0A037YE18_ECOLX.TFDTPTHPNSLALSADGK.+3	624.643	27.62	tr|A0A037YE18|A0A037YE18_ECOLX	1.01559e+06	1.03814e+06	978181	986415	928210	942190	935240	945472	907735	903200	932715	937115
381	tr|A0A037YE18|A0A037YE18_ECOLX.RTEEVRPLQPR.+3	460.928	15.03	tr|A0A037YE18|A0A037YE18_ECOLX	463692	457163	465260	469408	468127	450520	513583	507416	567610	583625	577871	537825
382	tr|A0A037YE18|A0A037YE18_ECOLX.ELVADDATNTVYISGIGK.+2	933.478	35.32	tr|A0A037YE18|A0A037YE18_ECOLX	378058	354778	347534	336157	372686	332080	369480	344578	390281	326307	325992	305160
383	tr|A0A037YE18|A0A037YE18_ECOLX.TLYVSVK.+2	405.242	24	tr|A0A037YE18|A0A037YE18_ECOLX	2.00247e+06	1.99006e+06	1.8967e+06	1.9576e+06	1.94887e+06	1.96757e+06	1.9077e+06	1.90511e+06	2.04018e+06	2.05497e+06	2.12673e+06	2.14922e+06
384	tr|A0A037YE18|A0A037YE18_ECOLX.MSTGLALDSEGK.+2	604.795	25.49	tr|A0A037YE18|A0A037YE18_ECOLX	1.09937e+06	1.10136e+06	1.1501e+06	1.15859e+06	1.23194e+06	1.2157e+06	1.21127e+06	1.19362e+06	1.33602e+06	1.35882e+06	1.33751e+06	1.31603e+06
385	tr|A0A037YML7|A0A037YML7_ECOLX.SDKLPEYTPDVNQLYDALYNK.+3	829.408	42.48	tr|A0A037YML7|A0A037YML7_ECOLX	216127	233603	241142	205200	196942	195623	231641	226660	186399	174328	186414	195527
386	tr|A0A037YML7|A0A037YML7_ECOLX.YYAIDFTLDEIK.+2	745.874	43.55	tr|A0A037YML7|A0A037YML7_ECOLX	266981	267091	257332	244932	241760	231570	228896	236978	227624	230374	222997	223220
387	tr|A0A037YML7|A0A037YML7_ECOLX.NIGIYPEIK.+2	523.798	31.74	tr|A0A037YML7|A0A037YML7_ECOLX	749654	749788	723816	754259	725270	719785	746003	753255	713608	724330	671841	657790
388	tr|A0A037YML7|A0A037YML7_ECOLX.VTDVADRFPDR.+3	430.886	22.48	tr|A0A037YML7|A0A037YML7_ECOLX	387267	382235	360395	384102	356425	374381	387167	389528	350547	361719	335995	340696
389	tr|A0A037YML7|A0A037YML7_ECOLX.FTEGFDIENGK.+2	628.793	29.5	tr|A0A037YML7|A0A037YML7_ECOLX	315005	317948	295518	286622	290387	297620	271923	274135	262686	259589	267062	261601
390	tr|A0A037YML7|A0A037YML7_ECOLX.VHTFEEEIEFVQGLNHSTGK.+3	767.71	40.44	tr|A0A037YML7|A0A037YML7_ECOLX	310390	294089	298523	288899	265841	243556	280535	249323	238677	226296	227249	201425
391	Contig2119_ORF.LYAPDALK.+2	445.753	25.91	Contig2119_ORF	184177	177700	191711	183447	188360	184190	109563	126346	120425	139153	101617	109501
392	Contig2119_ORF.TASWC[CAM]NLETPSDC[CAM]AVPAK.+2	1003.95	33.4	Contig2119_ORF	58267.4	52276.4	32800.5	41105.1	252501	35197.7	65812.5	160376	33816.6	39701.3	73972.7	121482
393	tr|A0A1M2DGG9|A0A1M2DGG9_ECOLX.EEFGGELIDGGPWLK.+2	823.907	43.39	tr|A0A1M2DGG9|A0A1M2DGG9_ECOLX	204937	191507	192131	140566	165200	175577	233977	216559	211344	200288	220267	217399
394	tr|A0A1M2DGG9|A0A1M2DGG9_ECOLX.AAIEYAIANDRDSVTLVHK.+4	522.279	30.22	tr|A0A1M2DGG9|A0A1M2DGG9_ECOLX	123900	130322	126211	128913	116336	111447	131799	145011	133643	149080	139281	148819
395	Contig122_ORF.VILHLLEIPQALQK.+3	539.003	42.3	Contig122_ORF	405330	419596	493428	488031	416696	433485	489370	481562	479689	462721	434530	436701
396	Contig122_ORF.EYYEGEFVQK.+2	646.296	26.43	Contig122_ORF	241814	230545	234257	224570	230229	226563	216936	208142	221431	221879	187106	191145
397	Contig122_ORF.DVDVAFLVGAFPR.+2	703.377	45.73	Contig122_ORF	58773	58469.8	58486.9	45431.4	50271	43499.4	29810.8	53519.7	48156	39737.4	44127.4	38171.9
398	Contig122_ORF.VIVVGNPANTNC[CAM]LIC[CAM]QHYAK.+3	757.717	32.06	Contig122_ORF	262671	241230	217673	215966	224483	223700	239402	241380	214811	211234	203926	200037
399	Contig122_ORF.VVLTGAAGQIGYVLAFR.+3	579.002	43.71	Contig122_ORF	25468.7	83829.9	100244	99646.6	76369.4	86053.5	86505.8	101065	97702.3	102152	91261.7	98072.8
400	Contig122_ORF.MLASEKELIDEK.+3	469.246	25.76	Contig122_ORF	81903.4	83550.9	87767	88505.4	89908.4	93344.9	96339.8	88718.2	92289	100501	91909.7	85869
401	tr|C3TID7|C3TID7_ECOLX.VIPYWNETILPR.+2	750.914	42.7	tr|C3TID7|C3TID7_ECOLX	2.22133e+06	2.18902e+06	1.91548e+06	1.78705e+06	2.10138e+06	2.03386e+06	2.98763e+06	2.84149e+06	2.923e+06	2.88021e+06	3.22838e+06	3.15164e+06
402	tr|C3TID7|C3TID7_ECOLX.ELPLTESLALTIDR.+2	785.938	44.02	tr|C3TID7|C3TID7_ECOLX	1.42898e+06	1.39614e+06	1.53455e+06	1.44652e+06	1.34738e+06	1.40777e+06	1.81968e+06	1.81207e+06	1.97764e+06	1.91818e+06	2.15172e+06	2.1454e+06
403	tr|C3TID7|C3TID7_ECOLX.FTGWYDVDLSEK.+2	730.341	39	tr|C3TID7|C3TID7_ECOLX	988537	999246	777802	738740	959728	952867	1.30754e+06	1.29834e+06	1.30705e+06	1.25195e+06	1.51142e+06	1.50364e+06
404	tr|C3TID7|C3TID7_ECOLX.LLKEEGYSFDFAYTSVLK.+3	704.03	42.47	tr|C3TID7|C3TID7_ECOLX	355489	352378	346505	338145	335923	302792	411552	386771	431590	443453	529290	498604
405	tr|C3TID7|C3TID7_ECOLX.RYYLGNADEIAAK.+3	495.256	25.94	tr|C3TID7|C3TID7_ECOLX	1.02744e+06	1.06462e+06	931463	942753	958850	971465	1.13426e+06	1.13398e+06	1.42388e+06	1.38224e+06	1.40377e+06	1.44844e+06
406	tr|C3TID7|C3TID7_ECOLX.HGESQWNKENR.+3	462.217	9.95	tr|C3TID7|C3TID7_ECOLX	169609	172691	148184	140829	164371	168487	214584	207015	259338	253478	299679	287323
407	tr|B7TYI0|B7TYI0_ECOLX.GNDGIAAFVQR.+2	574.296	30.51	tr|B7TYI0|B7TYI0_ECOLX	189089	184868	166584	176054	173492	183320	252659	259793	232871	229585	236615	258843
408	tr|B7TYI0|B7TYI0_ECOLX.LPGAIGYVEYAYAK.+2	757.898	39.63	tr|B7TYI0|B7TYI0_ECOLX	163872	165794	155211	149950	142051	145575	216094	215079	192691	190506	207688	201008
409	tr|B7TYI0|B7TYI0_ECOLX.GEDAWPITSTTFILIHK.+3	643.675	43.82	tr|B7TYI0|B7TYI0_ECOLX	63773.2	67889.4	44731.1	49234.4	60238.8	52989.7	92412.8	94440.9	75892.2	78638.6	91595	87210.7
410	tr|B7TYI0|B7TYI0_ECOLX.TLGDIYLGK.+2	490.277	30.72	tr|B7TYI0|B7TYI0_ECOLX	155651	28939.3	150011	154423	139502	161129	207451	206081	199801	208126	195217	192722
411	tr|B7TYI0|B7TYI0_ECOLX.LPSQNIAVVR.+2	548.827	25.69	tr|B7TYI0|B7TYI0_ECOLX	169759	166889	153489	157815	160173	162324	236808	233765	230894	231078	236182	233155
412	tr|B7TYI0|B7TYI0_ECOLX.TFAQDLTNQK.+2	583.296	24.82	tr|B7TYI0|B7TYI0_ECOLX	189440	182368	157586	161925	169942	155735	227795	228425	223363	223504	232386	240829
413	Contig362_ORF.FIHLPGSTTEELVDSLIK.+3	667.03	44.72	Contig362_ORF	536028	545746	565970	587742	495101	499351	689031	688581	548797	567562	512132	545709
414	Contig362_ORF.FC[CAM]AIPSTSGTATEVTAFAVITDYHK.+3	896.439	43.35	Contig362_ORF	207678	196189	191422	205496	194091	175690	234508	237609	202280	203678	167937	170268
415	Contig362_ORF.FNPDWIVAIGGGSPIDAAK.+2	964.499	44.7	Contig362_ORF	473594	495139	432757	414944	391954	470374	486894	443455	504341	514372	431170	486342
416	Contig362_ORF.RAIVVTGGHSMQK.+3	461.922	14.53	Contig362_ORF	110117	117564	136401	138746	181900	178523	186247	181636	188186	202832	174967	165837
417	Contig362_ORF.KFNPDWIVAIGGGSPIDAAK.+3	686.034	42.5	Contig362_ORF	215088	218326	189438	196627	232278	232145	343525	349413	231065	229709	197761	196453
418	Contig362_ORF.LIHENLIK.+2	490.3	22.58	Contig362_ORF	261163	243065	242193	246893	240551	249427	275602	285870	283734	283036	246943	240569
419	tr|W8SZ36|W8SZ36_ECOLX.LVLDGIEVVGSLVGTR.+2	813.975	43.54	tr|W8SZ36|W8SZ36_ECOLX	64756.2	459193	453656	57551.5	13661.3	8955.98	1.30463e+06	1.12015e+06	1.11121e+06	1.07916e+06	1.02278e+06	1.00483e+06
420	tr|W8SZ36|W8SZ36_ECOLX.VIAIDVNDEQLK.+2	678.872	31.27	tr|W8SZ36|W8SZ36_ECOLX	82085.4	76248.7	82371.2	86299.3	83984.3	85871.2	1.10097e+06	1.1421e+06	1.058e+06	1.07637e+06	1.02491e+06	1.0248e+06
421	tr|W8U1U7|W8U1U7_ECOLX.ETGQSFLDNILSR.+2	740.375	43.34	tr|W8U1U7|W8U1U7_ECOLX	196493	180911	173927	192767	171609	165582	160167	160808	162712	169901	134843	136821
422	tr|W8SZ36|W8SZ36_ECOLX.QDLTEAFQFAAEGK.+2	777.875	39.39	tr|W8SZ36|W8SZ36_ECOLX	26647.3	25697.8	28134.5	29225.1	22859.7	24374.3	486528	460186	408870	424257	402257	391549
423	tr|W8U1U7|W8U1U7_ECOLX.ILPEHVVPAVTK.+3	434.931	26.01	tr|W8U1U7|W8U1U7_ECOLX	143259	145072	136474	141910	142111	139379	105457	114307	120134	126069	117099	118093
424	tr|W8SZ36|W8SZ36_ECOLX.TGGAHAAVVTAVAK.+3	418.238	16.79	tr|W8SZ36|W8SZ36_ECOLX	102879	108011	106958	115573	100827	104896	719846	753886	757219	797345	783171	820629
425	tr|W8U1U7|W8U1U7_ECOLX.FEEEGIFNR.+2	570.77	30.29	tr|W8U1U7|W8U1U7_ECOLX	59459.5	66971.3	72723.3	75185.9	67875.8	68668.9	69768.5	66337.7	59689.8	61119.1	58587.1	49864.1
426	tr|W8SZ36|W8SZ36_ECOLX.TGVILGHEGIGVVAEVGPGVTSLKPGDR.+4	679.376	37.31	tr|W8SZ36|W8SZ36_ECOLX	31309.7	36912	35499.7	31057.9	39501.1	34682.9	642936	635702	554029	547281	527750	557864
427	tr|W8U1U7|W8U1U7_ECOLX.VMEEILALR.+2	537.305	37.8	tr|W8U1U7|W8U1U7_ECOLX	92155.7	86806.4	106833	103170	116031	138009	119993	115967	113115	112763	109482	96516.2
428	tr|W8SZ36|W8SZ36_ECOLX.LATEMGADLAINSHTEDAAK.+3	686.665	28.96	tr|W8SZ36|W8SZ36_ECOLX	15354.3	8829.25	10029.8	12641.4	11018.3	15969.2	253554	249093	220027	224106	218129	221680
429	tr|W8U1U7|W8U1U7_ECOLX.FFELYDENNELR.+2	794.868	39.14	tr|W8U1U7|W8U1U7_ECOLX	92764	85784.9	104585	89652	99580.1	89657.3	85601.4	90530.8	75962.5	76443.5	63829.3	67644.5
430	tr|W8T0N9|W8T0N9_ECOLX.NIFGYQYTIPTHQGR.+3	598.969	34.41	tr|W8T0N9|W8T0N9_ECOLX	158644	183585	193016	200004	153419	163687	445587	449611	425469	435915	543166	523086
431	tr|W8T0N9|W8T0N9_ECOLX.GAEQIYIPVLIK.+2	672.4	42.93	tr|W8T0N9|W8T0N9_ECOLX	57934.8	54316.2	77185	77099	57871.6	57453.2	207976	205959	173677	178215	166432	179357
432	tr|W8T0N9|W8T0N9_ECOLX.GLTFTYEPK.+2	528.274	30.27	tr|W8T0N9|W8T0N9_ECOLX	156590	162302	180427	185175	153971	165577	289234	268711	300232	224827	257886	238707
433	tr|W8T0N9|W8T0N9_ECOLX.LLPHIPADQFPAQALAC[CAM]ELYK.+3	799.087	43.67	tr|W8T0N9|W8T0N9_ECOLX	81524.9	87567.3	79286.6	87194.5	74552.4	71525.8	199341	195675	170097	175620	146103	127920
434	tr|W8T0N9|W8T0N9_ECOLX.GNFDLEGLER.+2	575.28	33.5	tr|W8T0N9|W8T0N9_ECOLX	158880	164482	217734	210711	166725	164176	457906	466081	465538	485910	399697	414182
435	tr|W8T0N9|W8T0N9_ECOLX.ATYTQTHMDFIIEAFK.+3	639.313	45.53	tr|W8T0N9|W8T0N9_ECOLX	31878.4	32063.2	40294.7	24624	27046.2	21740.4	78687.7	71852.8	73683.2	66884.3	71395.8	67410.4
436	tr|J7QIY1|J7QIY1_ECOLX.IEALKPFGGIR.+3	400.908	30.39	tr|J7QIY1|J7QIY1_ECOLX	557929	564224	508283	531042	531826	537812	463497	457281	422695	433576	419747	427213
437	tr|J7QIY1|J7QIY1_ECOLX.AWVPVTQVPNC[CAM]WLLVDGVNKPK.+3	840.786	43.63	tr|J7QIY1|J7QIY1_ECOLX	125016	113438	81927.8	98668.3	107957	109087	110852	100274	123538	121109	93351.9	91959.3
438	tr|J7QIY1|J7QIY1_ECOLX.ADGIGSLLPAAR.+2	570.822	35.24	tr|J7QIY1|J7QIY1_ECOLX	713772	716142	689583	701451	691193	676707	576305	597192	573805	576858	568222	589829
439	tr|J7QIY1|J7QIY1_ECOLX.AGVSYVDYHIQFHQR.+3	607.301	29.32	tr|J7QIY1|J7QIY1_ECOLX	171983	168768	161789	153032	173322	160404	159398	157586	141392	126920	118340	108085
440	tr|J7QIY1|J7QIY1_ECOLX.SGMSEFDINIAYLTATGHR.+3	695.002	42.92	tr|J7QIY1|J7QIY1_ECOLX	39962.4	25015.6	117714	44261.4	132223	51289.1	114940	114301	29206.5	110321	85797.7	98646.8
441	Contig2060_ORF.QFELLPTPLLK.+2	649.89	44.44	Contig2060_ORF	62604.7	64585	97100.5	97556.1	74410.2	66514.2	89393	87394.5	108919	108343	114947	122919
442	Contig2060_ORF.ILGLGDLGASGLGIPVGK.+2	818.985	44.5	Contig2060_ORF	77491.7	97063.4	124192	121318	115601	113510	127925	113699	141882	135593	133218	136750
443	Contig2060_ORF.YIFLANER.+2	513.274	30.98	Contig2060_ORF	150053	162293	265600	249843	225537	227099	292351	282077	339150	318044	273210	273680
444	Contig2060_ORF.GIYITPEDSGHIKEILR.+4	486.016	33.56	Contig2060_ORF	34264.6	40332.4	53701.4	51940.7	41094.1	35868.3	45330.1	38345.9	55311.8	60023.9	33038.7	38897.4
445	Contig2060_ORF.C[CAM]IVVTDGGR.+2	488.748	18.71	Contig2060_ORF	86633.7	83476.7	121881	118287	99408.6	100993	104797	105627	173138	163689	100962	104410
446	Contig1996_ORF.LPEDLPR.+2	420.235	23.6	Contig1996_ORF	1.26218e+06	1.2937e+06	1.31418e+06	1.32351e+06	1.34526e+06	1.32889e+06	2.01977e+06	2.02119e+06	1.87182e+06	1.84599e+06	1.72509e+06	1.72978e+06
447	Contig1996_ORF.LAEQEGVQRLPEDLPR.+3	617.33	28.94	Contig1996_ORF	1.04544e+06	1.06318e+06	845492	884586	876319	880842	1.18815e+06	1.19477e+06	1.16816e+06	1.15687e+06	1.11428e+06	1.11964e+06
448	Contig1996_ORF.LPTAEEIAEQK.+2	614.825	27.1	Contig1996_ORF	1.1635e+06	1.14639e+06	1.0297e+06	1.07884e+06	1.09319e+06	1.06808e+06	1.72481e+06	1.75585e+06	1.66859e+06	1.6405e+06	1.46121e+06	1.4811e+06
449	Contig1996_ORF.LPTAEEIAEQKK.+3	452.917	23.59	Contig1996_ORF	1.07839e+06	1.06654e+06	983223	979689	986288	1.02018e+06	1.49352e+06	1.52985e+06	1.43725e+06	1.49749e+06	1.34425e+06	1.36221e+06
450	Contig1996_ORF.LAEQEGVQR.+2	515.27	13.23	Contig1996_ORF	413169	411203	410489	438727	425913	419231	652744	665750	630733	648385	556981	561586
451	Contig1996_ORF.LAEQEGAQVLPEDLPR.+2	882.96	32.94	Contig1996_ORF	267371	264666	238295	231837	235953	241775	487747	463285	427153	404425	388752	367418
452	Contig1046_ORF.SGYIVLYR.+2	485.772	31.31	Contig1046_ORF	223517	225698	304313	306341	273105	274575	348537	351023	388648	383614	347193	352056
453	Contig1046_ORF.GAVANFSVAGYTK.+2	642.833	30.04	Contig1046_ORF	102181	109502	144580	144034	130810	142251	162832	168056	174271	173837	162341	156565
454	Contig1046_ORF.FASLVDLYPNEAK.+2	733.88	39.25	Contig1046_ORF	167457	182261	221727	227925	201281	212737	277840	276025	277673	271556	276464	267346
455	Contig1046_ORF.VKHPQLIADLK.+3	421.259	23.46	Contig1046_ORF	95612.8	88191.1	115895	111081	102713	104941	136009	131229	143741	150215	132757	136209
456	Contig1046_ORF.VAFQLDSKEPNYDIAPLVK.+3	716.384	38.93	Contig1046_ORF	47347.5	44729.9	60934.1	60793.7	51643.7	50879.1	73977.5	67116.1	69598	70833	62384.1	68333.9
457	Contig1046_ORF.YNYYASLAK.+2	546.772	28.17	Contig1046_ORF	113551	109238	153828	151677	138570	143394	183284	180542	209240	203051	192764	192143
458	Contig108_ORF.RPTENPAALLAAIIDK.+3	564.993	45.35	Contig108_ORF	185426	166194	167190	163851	183532	158518	193625	192550	122180	129756	136904	142573
459	Contig108_ORF.LWEETLDFAR.+2	640.319	40.24	Contig108_ORF	299447	279086	235573	235576	271425	285092	274699	282260	249596	249562	256484	253039
460	Contig108_ORF.GLGDC[CAM]FVR.+2	462.224	27.98	Contig108_ORF	325099	337309	310156	316085	308272	312983	277957	295701	303105	289624	190384	201532
461	Contig108_ORF.NLPVGEHNAC[CAM]VTIADSLLDK.+3	722.7	38.96	Contig108_ORF	107988	112091	94217.2	87970.9	89380.7	99757.8	86103.1	90472.2	75602.2	75130.6	52478.8	47451.4
462	Contig108_ORF.SIPDVMAEQQPK.+2	671.837	27.57	Contig108_ORF	92457.2	91799.8	102715	96106.1	116699	124419	110618	120091	125153	114424	121259	118191
463	Contig108_ORF.VENAYPEIKDINAK.+3	535.282	26.26	Contig108_ORF	95412	92767.8	81237.8	92149.7	79925.9	76333.7	75411	71830.8	69461.1	70511.2	72567.6	73304.5
464	tr|J7QDD5|J7QDD5_ECOLX.YTSVDQLK.+2	477.25	19.98	tr|J7QDD5|J7QDD5_ECOLX	773549	770876	696287	685420	701795	714128	502703	499001	552375	546666	530955	528590
465	tr|J7QDD5|J7QDD5_ECOLX.IDGVFGDTAVVTEWLKDNPK.+3	735.379	44.33	tr|J7QDD5|J7QDD5_ECOLX	184603	186290	148534	127472	145744	160145	128005	123960	112907	106122	102927	109443
466	tr|J7QDD5|J7QDD5_ECOLX.VTDKDYFGTGLGIAVR.+3	571.305	35.78	tr|J7QDD5|J7QDD5_ECOLX	266319	270052	231745	241272	241613	245100	196495	187126	163684	167326	151142	147378
467	tr|J7QDD5|J7QDD5_ECOLX.EIDATC[CAM]TFSNQAFDSLIPSLK.+2	1179.07	45.07	tr|J7QDD5|J7QDD5_ECOLX	266785	318488	298462	292926	290557	289555	236926	225524	190083	165557	213104	181483
468	Contig2122_ORF.YLGQVQFAGR.+2	569.804	29.24	Contig2122_ORF	163092	179306	150698	145951	159102	150157	128756	135034	123360	124061	117753	118385
469	Contig2122_ORF.KPEDAFGFLYHIFK.+3	571.3	44.97	Contig2122_ORF	59952.9	52055.3	54853.5	52150.8	56089	53494.2	46899.5	54129.1	72009.4	34790.4	64039.9	54652.6
470	Contig2122_ORF.VTEILQEAVTELVSK.+2	829.964	45.42	Contig2122_ORF	97844.2	81641.6	69637.3	47731.9	92432.5	109654	31762.2	68289	30331.4	18835.1	28584.1	56625.5
471	Contig2122_ORF.SQAAAPVIDHLVGR.+3	478.6	30.07	Contig2122_ORF	144551	139843	128063	136578	127676	125182	121592	124694	112012	111522	104608	106201
472	tr|J7QF25|J7QF25_ECOLX.VFLNIGDK.+2	453.258	30.4	tr|J7QF25|J7QF25_ECOLX	311191	317649	331645	354203	293078	287524	357547	364958	375763	387596	411221	422239
473	tr|J7QF25|J7QF25_ECOLX.TAALIGVDYLAVSFPR.+2	846.97	45.38	tr|J7QF25|J7QF25_ECOLX	269099	242517	317984	308884	284039	257409	373646	363634	351789	357582	358094	348063
474	tr|J7QF25|J7QF25_ECOLX.VFTEVTVGGPLSNNK.+2	781.415	31.64	tr|J7QF25|J7QF25_ECOLX	145873	147647	161034	184041	147927	153970	158980	170284	179419	166815	152632	160591
475	tr|J7QF25|J7QF25_ECOLX.FLLDANLGK.+2	495.785	35.31	tr|J7QF25|J7QF25_ECOLX	282242	260100	348413	355882	320713	309045	398111	403366	375354	368295	400108	388483
476	tr|J7QF25|J7QF25_ECOLX.TLNLTALYR.+2	532.809	37.4	tr|J7QF25|J7QF25_ECOLX	259479	251975	361720	357863	328283	318629	435300	443524	432789	414657	552620	534119
477	tr|J7QF25|J7QF25_ECOLX.IVTTLGPATDRDNNLEK.+3	619.662	24.88	tr|J7QF25|J7QF25_ECOLX	120449	116383	156536	160576	119481	125971	165977	169964	180143	184597	178977	182542
478	tr|W8SWX2|W8SWX2_ECOLX.IIVGGIMPITK.+2	571.354	36.73	tr|W8SWX2|W8SWX2_ECOLX	2.17696e+06	2.34529e+06	3.00607e+06	2.9353e+06	3.60594e+06	3.6143e+06	3.49779e+06	3.56471e+06	3.32752e+06	3.37199e+06	3.63297e+06	3.64678e+06
479	tr|W8SWX2|W8SWX2_ECOLX.QLGVSYFLER.+2	606.325	39.98	tr|W8SWX2|W8SWX2_ECOLX	2.84058e+06	2.73223e+06	2.89931e+06	2.84997e+06	2.54507e+06	2.45582e+06	2.81403e+06	2.72877e+06	2.64395e+06	2.55011e+06	2.61248e+06	2.57874e+06
480	tr|W8SWX2|W8SWX2_ECOLX.TVSVGGEVGK.+2	466.756	16.81	tr|W8SWX2|W8SWX2_ECOLX	2.06508e+06	2.10894e+06	2.19761e+06	2.25503e+06	2.05995e+06	2.09647e+06	2.17884e+06	2.27383e+06	2.31161e+06	2.42589e+06	2.49197e+06	2.53534e+06
481	tr|W8SWX2|W8SWX2_ECOLX.TLDTQGLRNEFLVEK.+3	588.316	34.21	tr|W8SWX2|W8SWX2_ECOLX	687894	708062	664295	659322	666294	670848	610613	619131	582763	619968	587900	603118
482	tr|W8SWX2|W8SWX2_ECOLX.VFVADEYTMVYSHIDR.+3	648.977	39.02	tr|W8SWX2|W8SWX2_ECOLX	1.17947e+06	1.19182e+06	1.45102e+06	1.44233e+06	1.76366e+06	1.71942e+06	1.7055e+06	1.72058e+06	1.59643e+06	1.62209e+06	1.68279e+06	1.67974e+06
483	tr|W8SWX2|W8SWX2_ECOLX.VTPDEVSPVTLGDNLTSNRR.+3	724.041	33.04	tr|W8SWX2|W8SWX2_ECOLX	953290	972379	957402	974255	890593	920524	1.04667e+06	1.02026e+06	1.04358e+06	1.04197e+06	1.06478e+06	1.06332e+06
484	tr|J7R3D6|J7R3D6_ECOLX.ISFDNNQWQVTR.+2	754.368	33.67	tr|J7R3D6|J7R3D6_ECOLX	154619	134101	158644	144093	163295	150875	37067.4	42774.8	46660.6	47050.9	30825	30533.2
485	tr|J7R3D6|J7R3D6_ECOLX.EYDAFITNQLR.+2	685.341	35.06	tr|J7R3D6|J7R3D6_ECOLX	395284	404431	477179	477524	395758	401424	76769.6	75496	107148	104023	61914.4	61842
486	tr|J7R3D6|J7R3D6_ECOLX.SEGLVNQFK.+2	511.269	26.1	tr|J7R3D6|J7R3D6_ECOLX	274893	265911	335973	334430	267805	255180	70779.8	74901.9	92041	93008.5	61069.9	54139.1
487	tr|J7R3D6|J7R3D6_ECOLX.SFNDAYASLVSDIGNK.+2	850.91	41.41	tr|J7R3D6|J7R3D6_ECOLX	181240	194407	223671	245336	78664.7	289555	35379.2	37261.8	42848.8	36978.5	25507.8	32282.7
488	tr|J7R3D6|J7R3D6_ECOLX.LTGVGAGASPNNLLDQR.+2	841.945	30.94	tr|J7R3D6|J7R3D6_ECOLX	141656	143010	201484	195302	147748	154194	27411.2	29374.8	37847	38738	19072.2	22883
489	tr|J7R3D6|J7R3D6_ECOLX.QIASLNDQISR.+2	622.833	24.57	tr|J7R3D6|J7R3D6_ECOLX	199461	191487	267473	247874	169708	176136	39621.5	38782.5	54550	54672.6	34782.2	38519.2
490	tr|W8T4H1|W8T4H1_ECOLX.VIGAGQVYGLSAR.+2	645.862	30	tr|W8T4H1|W8T4H1_ECOLX	286158	286160	296241	292655	290885	288082	338886	334430	344149	346888	412511	404322
491	tr|W8T4H1|W8T4H1_ECOLX.LHAPDNAWVQQTR.+3	512.595	25.3	tr|W8T4H1|W8T4H1_ECOLX	186146	186834	158951	146187	175920	186736	238787	249462	242989	243551	261970	263682
492	tr|W8T4H1|W8T4H1_ECOLX.YADYQQIQFNHDK.+3	557.258	25.6	tr|W8T4H1|W8T4H1_ECOLX	87957.2	83482.7	108479	98345.8	104682	98349.1	125324	119440	120086	120428	112673	116003
493	tr|W8T4H1|W8T4H1_ECOLX.FVVMPGRDTVVDVQSK.+3	592.982	30.61	tr|W8T4H1|W8T4H1_ECOLX	28289.8	26775.3	32859.6	32239.2	37904.7	43217.9	39870.5	45181	44756.2	49721.7	55288.8	53987.3
494	tr|W8T4H1|W8T4H1_ECOLX.VLYPINSK.+2	467.274	24.47	tr|W8T4H1|W8T4H1_ECOLX	250947	256034	277251	276611	253905	276083	310662	324706	336861	353576	364698	372000
495	tr|W8T4H1|W8T4H1_ECOLX.LEFYHQGMYFDTPVK.+3	625.631	37.32	tr|W8T4H1|W8T4H1_ECOLX	46360.9	41993.9	47148.3	45783	66008.8	58724.5	70190.6	65299.8	61120.2	68836.3	62649	70525.3
496	tr|W8TXD6|W8TXD6_ECOLX.NSPVPIGTVPIYQALEK.+2	913.506	42.33	tr|W8TXD6|W8TXD6_ECOLX	99271.1	115313	104172	111377	97324.4	86429.1	151950	147015	140824	126340	124601	128323
497	tr|W8TXD6|W8TXD6_ECOLX.EIQLSPTLIGGSK.+2	671.882	34.79	tr|W8TXD6|W8TXD6_ECOLX	75311.1	75874.4	102241	88729.3	88401.9	85232.5	155057	173372	156675	162657	130217	156617
498	tr|W8TXD6|W8TXD6_ECOLX.GDTEELTVR.+2	510.254	19.77	tr|W8TXD6|W8TXD6_ECOLX	77545.5	86885.6	87674.3	86537.5	77586.4	79414.4	132133	134880	151849	155678	131190	136074
499	tr|W8TXD6|W8TXD6_ECOLX.WGADTVMDLSTGR.+2	704.83	37.53	tr|W8TXD6|W8TXD6_ECOLX	68999.9	66296.5	85683.7	83917.8	101770	99136	138142	136951	144960	140055	128600	117960
500	tr|W8TXD6|W8TXD6_ECOLX.LADDGLDELR.+2	558.78	29.22	tr|W8TXD6|W8TXD6_ECOLX	49102.5	46144.9	47648.7	64704.8	49608.8	47626.8	116723	118985	109957	108829	97405.8	86238.5
501	tr|W8TXD6|W8TXD6_ECOLX.FSGVLTPK.+2	424.748	25.05	tr|W8TXD6|W8TXD6_ECOLX	63856.3	60108.3	63136.1	63656.3	51389	57654.3	115799	121397	130497	136999	124934	126946
502	Contig1279_ORF.WVQGLVGALK.+2	535.822	37.02	Contig1279_ORF	754123	727629	625118	622588	737996	718682	570178	598955	594029	609592	511044	502812
503	Contig1279_ORF.RLILC[CAM]GAR.+2	479.784	20.34	Contig1279_ORF	65005.4	57789.3	54016.4	53223.7	57563.8	56051	43720.9	42625.1	48282	47589.2	42245.8	46971.9
504	Contig1279_ORF.FNKPDDISVVLKPLNDVK.+4	511.039	36.28	Contig1279_ORF	294610	294405	258826	252584	248866	261180	215321	234156	186000	184279	163991	172887
505	Contig1279_ORF.ALPDYINDYHK.+3	450.223	28.37	Contig1279_ORF	411470	410400	349591	352332	369872	372073	297689	306248	305768	300550	258757	268432
506	Contig1279_ORF.LILC[CAM]GAR.+2	401.734	23.06	Contig1279_ORF	624701	613371	559131	537943	605806	585154	461567	467049	499452	490785	413103	419110
507	Contig1279_ORF.AIAFQNC[CAM]ER.+2	554.764	21.69	Contig1279_ORF	115972	110564	133846	136025	132323	128694	153421	142080	151846	154131	90374.4	93747.8
508	Contig9_ORF.YFGNRPVFGTAGIR.+3	518.944	31.11	Contig9_ORF	192802	206486	169522	159792	207452	220049	106069	106700	116872	111293	149853	139256
509	Contig9_ORF.WEGYDVSLFAK.+2	657.822	41.09	Contig9_ORF	246141	228456	199367	201611	250476	229176	171782	183127	173086	179248	159486	162952
510	Contig9_ORF.FFSSTVSTR.+2	516.261	23.63	Contig9_ORF	297314	301167	238614	247531	297811	304812	216036	210540	225832	214438	186504	189639
511	Contig9_ORF.IIADLFQR.+2	488.285	35.98	Contig9_ORF	391242	405315	334678	334746	425357	435712	335489	347971	288791	318079	256589	268953
512	Contig9_ORF.EGFLHEETLTGFK.+3	503.252	34.09	Contig9_ORF	49296.9	53462.8	56979.4	45668.7	60389.8	51732.2	54162	39785.3	49219.3	37688.1	34656.4	34872
513	Contig9_ORF.AEHDLNEVVTAVQDDLLQR.+3	722.366	44.17	Contig9_ORF	205258	188085	160812	158683	185511	162717	160663	156928	124823	140832	143667	142583
514	tr|C3T220|C3T220_ECOLX.IGTDPTYAPFESK.+2	713.348	29.84	tr|C3T220|C3T220_ECOLX	465209	467756	439339	424983	414744	410476	290409	304878	304477	297520	299143	292030
515	tr|C3T220|C3T220_ECOLX.NSDIQPTVESLK.+2	665.846	25.86	tr|C3T220|C3T220_ECOLX	525912	530559	501719	490393	478810	495960	353985	352654	337901	358953	319719	334400
516	tr|C3T220|C3T220_ECOLX.LFGVGTGMGLR.+2	554.303	38.01	tr|C3T220|C3T220_ECOLX	563421	558463	708220	715214	949552	946123	662017	712471	644186	614656	594920	598906
517	tr|C3T220|C3T220_ECOLX.RINTQC[CAM]TFVENPLDALIPSLK.+3	810.433	45.32	tr|C3T220|C3T220_ECOLX	320864	307477	315183	313981	270099	264360	233798	216196	215418	223411	206940	202047
518	tr|C3T220|C3T220_ECOLX.NSQGELVGFDIDLAK.+2	803.41	40.88	tr|C3T220|C3T220_ECOLX	296869	289714	282764	280271	260422	260314	207963	208691	187623	188693	175903	182502
519	tr|C3T220|C3T220_ECOLX.IDAAFQDEVAASEGFLKQPVGK.+3	774.066	41.24	tr|C3T220|C3T220_ECOLX	93039.2	102707	82468.8	84567.9	82901.9	80690.4	70098.3	63972.3	61132.7	59396.1	25612.9	21959.3
520	tr|W8T2I1|W8T2I1_ECOLX.NIADSFLPALSK.+2	638.351	41.9	tr|W8T2I1|W8T2I1_ECOLX	126443	120666	124277	125407	125766	124656	138091	137525	132079	135150	145596	149905
521	tr|W8T2I1|W8T2I1_ECOLX.ALVSEMLR.+2	459.757	30.53	tr|W8T2I1|W8T2I1_ECOLX	98190.6	114158	135027	137343	148477	163974	176763	189661	183234	194675	200883	189532
522	tr|W8T2I1|W8T2I1_ECOLX.TNAATVAVIQDALK.+2	707.899	37.66	tr|W8T2I1|W8T2I1_ECOLX	104820	108077	112259	121721	107615	103403	118637	117814	119000	113787	121350	125238
523	tr|W8T2I1|W8T2I1_ECOLX.IVSDLDDAIAHIR.+3	479.928	35.8	tr|W8T2I1|W8T2I1_ECOLX	177847	185539	175456	179710	171873	167239	215188	215230	198735	199498	208163	208836
524	tr|W8T2I1|W8T2I1_ECOLX.TGNAVILR.+2	422.256	20.37	tr|W8T2I1|W8T2I1_ECOLX	356722	370902	416794	397065	406373	374920	26117.1	596224	4420.51	5842.12	684721	6802.32
525	tr|W8T2I1|W8T2I1_ECOLX.WIGIGDYTIRA.+2	632.838	42	tr|W8T2I1|W8T2I1_ECOLX	106308	103132	84114.3	86432.4	104495	99506.2	101837	103743	103877	105755	114084	129594
526	Contig1102_ORF.FLDAYYDAK.+2	553.264	30.15	Contig1102_ORF	223109	227696	108514	103527	4338.1	113279	91882	85989.9	94398.1	17888.7	81307.8	82955.8
527	Contig1102_ORF.LAVTYPEIAK.+2	552.819	30.25	Contig1102_ORF	246123	252275	60648.5	64465.6	68124.4	67894.5	55955.7	57375.8	62338.4	66359.2	41427.4	40194.7
528	Contig1102_ORF.IFENDPFAK.+2	540.772	30.78	Contig1102_ORF	182844	183151	34289.7	33183.4	41065.3	33368.5	23731.6	25314	30224.7	33475.8	18456.3	17670
529	Contig1102_ORF.IVFSAEDAK.+2	490.258	24.24	Contig1102_ORF	186084	191092	62147.7	63455.2	65992.8	66326.5	43510.2	44854.8	47813.2	52047.9	42737.2	40675.3
530	Contig1102_ORF.SAQGILTVR.+2	472.78	25.87	Contig1102_ORF	234039	250322	65912.2	69487.1	76699	72904.8	53397.3	58751.6	61174.7	64231.7	49389.5	54917.2
531	Contig1102_ORF.NLDTLLHPQFDAK.+3	504.6	35.84	Contig1102_ORF	107062	110885	31240.6	32103.5	27164	28203.1	23206.3	22342.7	23163.1	25322.7	15114.9	15848.7
532	tr|C3TGI7|C3TGI7_ECOLX.LGEELDAAK.+2	473.248	19.98	tr|C3TGI7|C3TGI7_ECOLX	164153	174152	233573	233278	166330	175117	230009	234926	283509	290473	273205	281264
533	tr|C3TGI7|C3TGI7_ECOLX.TYDLEVWIPAQNTYR.+2	934.962	45.57	tr|C3TGI7|C3TGI7_ECOLX	49824.1	119406	93406.5	158499	85768.2	145724	168367	167212	255059	159817	221711	198480
534	tr|C3TGI7|C3TGI7_ECOLX.MLDPNLLR.+2	486.271	32.5	tr|C3TGI7|C3TGI7_ECOLX	174703	174176	243404	246593	254727	260792	367498	374842	408646	402183	395226	386466
535	tr|C3TGI7|C3TGI7_ECOLX.LVHTLNGSGLAVGR.+3	465.269	25.28	tr|C3TGI7|C3TGI7_ECOLX	66657.3	60413.9	74465.8	107466	69418.9	80057	115907	104367	124580	114314	112441	111674
536	tr|C3TGI7|C3TGI7_ECOLX.GEIIDEDDLPIK.+2	678.848	35.16	tr|C3TGI7|C3TGI7_ECOLX	133919	143315	170662	174281	147831	142170	211210	214909	231248	232833	203142	209471
537	tr|C3TGI7|C3TGI7_ECOLX.EISSC[CAM]SNVWDFQAR.+2	849.881	35.28	tr|C3TGI7|C3TGI7_ECOLX	123670	128347	124850	106845	186485	138034	226717	229588	239157	237786	133140	164695
538	tr|C3TPQ0|C3TPQ0_ECOLX.EAVNQVIALLDSGALR.+2	834.968	45.75	tr|C3TPQ0|C3TPQ0_ECOLX	216038	189658	219776	218646	183051	195701	281879	284217	243586	234181	294675	273992
539	tr|C3TPQ0|C3TPQ0_ECOLX.MQQLQNIIETAFER.+2	860.938	45.16	tr|C3TPQ0|C3TPQ0_ECOLX	208347	182059	204504	211944	226836	220243	308026	293997	280217	252624	313894	318800
540	tr|C3TPQ0|C3TPQ0_ECOLX.YSLYC[CAM]AVIVK.+2	608.326	36.36	tr|C3TPQ0|C3TPQ0_ECOLX	382248	365358	384132	388883	374484	370877	485226	514102	478741	478075	443374	450134
541	tr|C3TPQ0|C3TPQ0_ECOLX.IDGQWVTHQWLK.+3	504.265	36.2	tr|C3TPQ0|C3TPQ0_ECOLX	243093	231913	151415	149027	237488	235007	316060	312004	300849	304878	321677	331660
542	tr|C3TPQ0|C3TPQ0_ECOLX.INDNQVIEGAESR.+2	722.855	24.08	tr|C3TPQ0|C3TPQ0_ECOLX	335334	341233	331741	321537	318287	301450	406706	401662	405674	421002	467661	457999
543	tr|C3TPQ0|C3TPQ0_ECOLX.VPAGSVVVSGNLPSK.+2	705.901	26.14	tr|C3TPQ0|C3TPQ0_ECOLX	222679	225685	228468	222303	234348	232284	306316	293461	292698	285041	344693	344628
544	tr|C3TLA5|C3TLA5_ECOLX.LVTDELVIALVK.+2	656.908	45.04	tr|C3TLA5|C3TLA5_ECOLX	394172	385809	410330	397324	342702	353307	559163	540124	557402	584656	622011	657638
545	tr|C3TLA5|C3TLA5_ECOLX.IILLGAPGAGK.+2	505.324	31.51	tr|C3TLA5|C3TLA5_ECOLX	1.07256e+06	1.07687e+06	1.08858e+06	1.12354e+06	1.08685e+06	1.06999e+06	1.58618e+06	1.6553e+06	1.65858e+06	1.68871e+06	1.76415e+06	1.78946e+06
546	tr|C3TLA5|C3TLA5_ECOLX.NGFLLDGFPR.+2	568.298	41.95	tr|C3TLA5|C3TLA5_ECOLX	722374	717044	755451	739922	721575	720222	1.01523e+06	1.03544e+06	1.03746e+06	1.04546e+06	1.20701e+06	1.18493e+06
547	tr|C3TLA5|C3TLA5_ECOLX.YGIPQISTGDMLR.+2	725.872	38.61	tr|C3TLA5|C3TLA5_ECOLX	424660	451863	527624	524116	675246	680850	925656	923808	907211	907364	989112	972478
548	tr|C3TLA5|C3TLA5_ECOLX.GTQAQFIMEK.+2	576.79	26.35	tr|C3TLA5|C3TLA5_ECOLX	155779	164550	189338	193977	234345	226180	312633	308009	328072	341760	368209	357980
549	tr|C3TLA5|C3TLA5_ECOLX.LVEYHQMTAPLIGYYSK.+3	671.677	37.26	tr|C3TLA5|C3TLA5_ECOLX	88759.2	103828	116339	111289	134814	133128	190603	198141	154960	150733	149452	156681
550	tr|J7R7G1|J7R7G1_ECOLX.TAIVEGLAQR.+2	529.304	25.77	tr|J7R7G1|J7R7G1_ECOLX	177943	174628	194088	193111	168874	174835	204603	213361	218814	219327	195121	203053
551	tr|J7R7G1|J7R7G1_ECOLX.VLALDMGALVAGAK.+2	664.884	42.8	tr|J7R7G1|J7R7G1_ECOLX	61636.4	68141	68568.4	69902.2	60971.9	57055.9	74790.7	76237.9	69753.2	70290.4	62040.3	66093.6
552	tr|J7R7G1|J7R7G1_ECOLX.NNPVLIGEPGVGK.+2	647.362	28.38	tr|J7R7G1|J7R7G1_ECOLX	70222.3	75305.5	80323	82128.5	69473.3	79518.9	89245.8	89275.8	87901.5	92236.2	77539.5	78596.4
553	tr|J7R7G1|J7R7G1_ECOLX.AAGATTANITQAIEQMR.+2	873.944	38.85	tr|J7R7G1|J7R7G1_ECOLX	51395	52850.2	62082.8	56433.3	71838.5	60246.1	71870.8	63473.1	56212.6	73267	46027.5	46002.9
554	tr|J7R7G1|J7R7G1_ECOLX.GTLADILK.+2	415.753	34.37	tr|J7R7G1|J7R7G1_ECOLX	138360	137704	150494	144489	139403	150336	162409	151890	153149	148698	129715	139438
555	tr|J7R7G1|J7R7G1_ECOLX.GELHC[CAM]VGATTLDEYR.+3	574.27	27.34	tr|J7R7G1|J7R7G1_ECOLX	36767.1	39371.1	54462.4	59548.6	42737.7	48037.1	54141.5	60214.2	53079.4	51572	37874.5	33526
556	Contig1481_ORF.VIIAGGESDQFGEAVK.+2	810.417	30.15	Contig1481_ORF	369730	372047	379070	390685	366431	364020	248240	257097	229203	231562	217391	217538
557	Contig1481_ORF.AGGVIGSVNYLGEGENVKIPR.+3	710.383	35.6	Contig1481_ORF	328204	322778	293160	293455	292963	291815	168139	170559	174585	182719	156644	153372
558	Contig1481_ORF.AAQEGFPQHSGGMLGGWK.+3	619.962	31.34	Contig1481_ORF	231136	219184	226699	244438	268654	266957	207938	212967	181192	184015	195414	205043
559	Contig1481_ORF.AGGVIGSVNYLGEGENVK.+2	881.952	33.63	Contig1481_ORF	145772	128176	146781	135908	137242	130679	109994	96655.5	81035.1	92130.1	118347	111058
560	Contig1481_ORF.NKPADLIKPVVEITYDD.+3	644.01	37.46	Contig1481_ORF	80252.9	82169	81721.1	90565.9	75286.4	77853.4	51699.7	53000.6	43287.6	48381.4	39951.2	45647.9
561	Contig1481_ORF.NGPIVEQVMK.+2	557.8	27.36	Contig1481_ORF	221602	227361	253369	245423	320434	302696	194711	192135	198186	200384	188808	189107
562	Contig1098_ORF.IIIELNTAIPSFK.+2	729.932	43.27	Contig1098_ORF	40149.5	36514.8	34891.6	45256	44709.8	45123.1	44651.9	59886.8	47750.6	46215.6	53093.6	51734
563	Contig1098_ORF.IVNGLGGSGDFER.+2	660.831	27.23	Contig1098_ORF	150442	146103	156537	151913	148622	152510	201771	198173	202704	198932	188140	192909
564	Contig1098_ORF.FYDNFDFYK.+2	629.774	39.09	Contig1098_ORF	76694.8	78612.8	87191	72807.8	83563.7	82841.2	122424	120785	102780	102310	102301	110293
565	Contig1098_ORF.YTPYLSK.+2	436.232	22.49	Contig1098_ORF	17398.4	75221.9	85838.7	80220.3	68955.2	71350	97967.1	99745.2	101374	103805	95561.6	93407.3
566	Contig1098_ORF.HPYQTSETLRK.+3	453.905	12.61	Contig1098_ORF	26225.9	29168	29109.4	28872.4	32706.8	27677.3	34245.1	41649.3	44573.3	40296.2	43157	39441.9
567	Contig1098_ORF.VAAVVESR.+2	415.74	14.17	Contig1098_ORF	170965	172260	177126	183218	184448	191572	197816	208507	229167	222200	214197	213238
568	tr|C3SJ37|C3SJ37_ECOLX.ADAFAVIVK.+2	467.274	32.27	tr|C3SJ37|C3SJ37_ECOLX	3.82392e+06	3.83955e+06	3.78438e+06	3.84789e+06	3.67772e+06	3.67771e+06	2.75775e+06	2.75012e+06	2.73732e+06	2.72799e+06	2.69269e+06	2.68554e+06
569	tr|C3SJ37|C3SJ37_ECOLX.DIGAQYIIIGHSER.+3	524.611	32.59	tr|C3SJ37|C3SJ37_ECOLX	3.09534e+06	3.13225e+06	3.12702e+06	3.17376e+06	2.97929e+06	2.94041e+06	2.27903e+06	2.28761e+06	2.05992e+06	2.10289e+06	2.02416e+06	2.03989e+06
570	tr|C3SJ37|C3SJ37_ECOLX.MRHPLVMGNWK.+3	456.906	26	tr|C3SJ37|C3SJ37_ECOLX	374499	370819	356386	304988	619359	601541	390810	377164	410427	417647	401478	390783
571	tr|C3SJ37|C3SJ37_ECOLX.TQGAAAFEGAVIAYEPVWAIGTGK.+3	803.081	45.47	tr|C3SJ37|C3SJ37_ECOLX	368217	385262	331078	326654	325837	356605	323902	328559	295080	313273	288094	308886
572	tr|C3SJ37|C3SJ37_ECOLX.ELAGVAGC[CAM]AVAIAPPEMYIDMAK.+3	793.058	44.29	tr|C3SJ37|C3SJ37_ECOLX	131566	146549	155828	167900	204794	228936	179211	202243	143454	135361	161972	170252
573	tr|C3SJ37|C3SJ37_ECOLX.EQGLTPVLC[CAM]IGETEAENEAGK.+3	749.027	38.62	tr|C3SJ37|C3SJ37_ECOLX	242852	230415	237891	234773	207292	218608	194893	213007	165707	183150	148500	158635
574	tr|A0A1M2PDG3|A0A1M2PDG3_ECOLX.ILLINPTDSDAVGNAVK.+2	870.481	37.5	tr|A0A1M2PDG3|A0A1M2PDG3_ECOLX	4.3579e+06	4.34787e+06	4.20619e+06	4.24219e+06	4.04424e+06	3.95693e+06	3.29866e+06	3.13662e+06	2.99264e+06	2.82128e+06	2.98498e+06	2.95616e+06
575	tr|A0A1M2PDG3|A0A1M2PDG3_ECOLX.LAATIAQLPDQIGAK.+2	755.435	34.81	tr|A0A1M2PDG3|A0A1M2PDG3_ECOLX	8.37865e+06	8.50296e+06	7.97346e+06	7.88231e+06	8.00115e+06	7.58036e+06	6.24924e+06	6.18299e+06	6.06118e+06	5.90792e+06	5.85449e+06	5.79434e+06
576	tr|A0A1M2PDG3|A0A1M2PDG3_ECOLX.FNVLASQPADFDR.+2	740.365	35.21	tr|A0A1M2PDG3|A0A1M2PDG3_ECOLX	7.29257e+06	7.37387e+06	6.97807e+06	7.02399e+06	6.81096e+06	6.78213e+06	5.13434e+06	5.23749e+06	4.50159e+06	4.65506e+06	4.50098e+06	4.6252e+06
577	tr|A0A1M2PDG3|A0A1M2PDG3_ECOLX.VIELQGIAGTSAAR.+2	693.391	30.54	tr|A0A1M2PDG3|A0A1M2PDG3_ECOLX	1.01532e+07	9.87832e+06	9.6518e+06	9.87821e+06	9.90417e+06	9.7038e+06	6.84044e+06	6.74469e+06	6.62397e+06	6.46905e+06	5.85923e+06	5.90912e+06
578	tr|A0A1M2PDG3|A0A1M2PDG3_ECOLX.LGYNLVVLDSQNNPAK.+2	872.965	36.88	tr|A0A1M2PDG3|A0A1M2PDG3_ECOLX	6.27969e+06	6.09391e+06	5.60712e+06	5.67139e+06	5.52786e+06	5.49338e+06	4.08645e+06	4.09298e+06	3.85725e+06	3.80702e+06	3.68585e+06	3.59318e+06
579	tr|A0A1M2PDG3|A0A1M2PDG3_ECOLX.GEVVSHIASDNVLGGK.+3	527.946	26.13	tr|A0A1M2PDG3|A0A1M2PDG3_ECOLX	3.84037e+06	3.80817e+06	3.56584e+06	3.68121e+06	3.57808e+06	3.56847e+06	3.05578e+06	3.07698e+06	2.84018e+06	2.92138e+06	3.1529e+06	3.18365e+06
580	tr|C3TIH5|C3TIH5_ECOLX.LAYVTFESGR.+2	571.796	30.37	tr|C3TIH5|C3TIH5_ECOLX	792455	780885	797121	796044	741865	695250	552756	561942	559063	581375	630157	680066
581	tr|C3TIH5|C3TIH5_ECOLX.VSDYDGYNQFVVHR.+3	566.934	29.27	tr|C3TIH5|C3TIH5_ECOLX	310965	316142	296003	292437	284761	287463	240674	240271	216759	219452	231847	236201
582	tr|C3TIH5|C3TIH5_ECOLX.SALVIQTLANGAVR.+2	706.915	37.29	tr|C3TIH5|C3TIH5_ECOLX	726944	744694	658697	681515	675483	664297	518367	529681	493766	504292	561139	581749
583	tr|C3TIH5|C3TIH5_ECOLX.TGSLNLYVMDLASGQIR.+2	919.477	44.57	tr|C3TIH5|C3TIH5_ECOLX	186321	189316	198768	175670	210647	183658	166880	178076	156324	157033	165158	168644
584	tr|C3TIH5|C3TIH5_ECOLX.YAGHTASDEVFEK.+3	485.225	19.97	tr|C3TIH5|C3TIH5_ECOLX	172585	164133	155480	152779	144104	144098	125381	124902	112200	114985	129677	139467
585	tr|C3TIH5|C3TIH5_ECOLX.VNINGGAPQR.+2	513.278	15.5	tr|C3TIH5|C3TIH5_ECOLX	313633	315896	281884	298447	296517	293785	228597	226390	250805	252257	258773	255449
586	tr|C3T982|C3T982_ECOLX.FNAIGEAVK.+2	474.761	25.17	tr|C3T982|C3T982_ECOLX	254952	252767	264062	268378	245959	250462	256211	281108	292337	315959	333439	336519
587	tr|C3T982|C3T982_ECOLX.VINGVVELPK.+2	534.327	30.17	tr|C3T982|C3T982_ECOLX	120095	124819	146344	155541	137654	146022	144203	168974	168725	164273	167679	170660
588	tr|C3T982|C3T982_ECOLX.GNNLTVSADLYK.+2	647.836	29.13	tr|C3T982|C3T982_ECOLX	99846.8	93839.6	111237	108744	103246	104283	115253	116425	130586	132975	153250	156898
589	tr|C3T982|C3T982_ECOLX.YTVTLPDGTK.+2	547.79	27.25	tr|C3T982|C3T982_ECOLX	227329	229138	236975	240041	218373	226487	241719	241712	253571	269106	280113	280943
590	tr|C3T982|C3T982_ECOLX.FFETQSSK.+2	487.235	18.68	tr|C3T982|C3T982_ECOLX	78765.8	78681.4	79796	90650.2	84140.3	82269.2	105682	120745	124563	128434	135258	138127
591	tr|C3T982|C3T982_ECOLX.ATAAMMVPFDSIK.+2	691.346	39.69	tr|C3T982|C3T982_ECOLX	53364.8	57647.1	63097.1	53369.3	92594	87134.7	99861	92711.3	106133	104375	126163	116701
592	tr|E2QP16|E2QP16_ECOLX.ESGIIQGDLIAK.+2	622.348	30.36	tr|E2QP16|E2QP16_ECOLX	156705	166081	140836	141300	142881	139887	115835	120086	102742	103953	107740	108379
593	tr|E2QP16|E2QP16_ECOLX.SGALAGTVLNDANNQAK.+2	822.421	27.49	tr|E2QP16|E2QP16_ECOLX	215632	203907	184829	187237	177558	178109	140885	137618	128223	128546	126167	126829
594	tr|E2QP16|E2QP16_ECOLX.YDDNFMSVVR.+2	623.282	35.15	tr|E2QP16|E2QP16_ECOLX	95511.2	99029.8	105143	122511	134603	132908	113574	112505	96665.9	108125	91524.1	105538
595	tr|E2QP16|E2QP16_ECOLX.ALAINLVDPAAAGTVIEK.+2	883.506	42.09	tr|E2QP16|E2QP16_ECOLX	228025	228030	198297	213508	191668	199058	160855	174581	141369	133243	134784	133462
596	tr|E2QP16|E2QP16_ECOLX.DGQIQFVLLK.+2	580.837	41	tr|E2QP16|E2QP16_ECOLX	107870	109066	98519	89738.1	101110	92072.1	80808	83794.3	62000.7	65520	59992.6	63712
597	tr|E2QP16|E2QP16_ECOLX.QNDQIDVLLAK.+2	628.846	33.6	tr|E2QP16|E2QP16_ECOLX	73950.5	74238	68821	63184.3	53027.4	57215.6	52152.2	60710.9	46053.6	56079.9	45283.6	51313
598	tr|W8TW10|W8TW10_ECOLX.AVAEFGHIDILVNNAGLIR.+3	674.709	42.9	tr|W8TW10|W8TW10_ECOLX	361297	366161	410859	390653	398014	369108	732365	699296	707690	683934	781222	790683
599	tr|W8TW10|W8TW10_ECOLX.IDGIPALLDR.+2	541.814	39.22	tr|W8TW10|W8TW10_ECOLX	1.14946e+06	1.13546e+06	1.2611e+06	1.28139e+06	1.32577e+06	1.32998e+06	2.38922e+06	2.43817e+06	2.34656e+06	2.34636e+06	2.67527e+06	2.68018e+06
600	tr|W8TW10|W8TW10_ECOLX.SAEILDRIPAGR.+3	433.246	27.36	tr|W8TW10|W8TW10_ECOLX	695308	694544	719076	741327	728848	719655	1.17285e+06	1.17423e+06	1.22876e+06	1.28103e+06	1.29695e+06	1.32264e+06
601	tr|W8TW10|W8TW10_ECOLX.MILSAFSLEGK.+2	598.323	41.12	tr|W8TW10|W8TW10_ECOLX	314258	304717	390964	379729	485891	481708	843753	898015	779609	809452	1.01442e+06	1.03371e+06
602	tr|W8TW10|W8TW10_ECOLX.LMANEWAK.+2	481.742	25.95	tr|W8TW10|W8TW10_ECOLX	210890	218514	256139	235502	401476	406171	635620	655528	686765	685395	735986	720050
603	tr|W8TW10|W8TW10_ECOLX.SVFFMSQAAAK.+2	593.8	33.22	tr|W8TW10|W8TW10_ECOLX	261660	246308	307687	301019	421800	414630	702016	709580	674365	674754	825989	815214
604	Contig2112_ORF.AGFAGDEAPR.+2	495.736	18.39	Contig2112_ORF	6.74746e+06	6.69667e+06	6.40732e+06	6.30894e+06	6.47364e+06	6.32579e+06	6.11762e+06	6.03635e+06	6.66467e+06	6.67268e+06	5.85773e+06	5.80416e+06
605	Contig2112_ORF.YVQTIAGGQNK.+2	589.812	16.27	Contig2112_ORF	458195	496467	452661	451957	466606	445073	446630	452113	521214	527178	397070	427962
606	Contig2112_ORF.SVFPSIVGRPK.+2	593.851	29.35	Contig2112_ORF	748410	729801	681266	681157	727091	745122	798036	813434	838662	820736	708329	714584
607	Contig2112_ORF.DTYVGDEAC[CAM]AK.+2	614.761	17.12	Contig2112_ORF	478041	483929	443060	448293	459754	480413	374457	367819	423007	394764	351827	339605
608	Contig2112_ORF.GYTFTTSAEKEIVR.+3	534.611	28.97	Contig2112_ORF	272413	270689	228265	242522	254182	247325	222797	210584	231722	241935	206451	211718
609	Contig2112_ORF.DLTAYLQK.+2	476.261	31.42	Contig2112_ORF	324816	316755	314810	324613	330912	329192	329439	325760	332358	332164	296361	316397
610	tr|E2QJ37|E2QJ37_ECOLX.VLVPTQEAIQK.+2	613.361	25.85	tr|E2QJ37|E2QJ37_ECOLX	207722	208335	276859	292644	218095	215032	70562.6	74773.4	93605.7	97532.6	68697.1	69197.5
611	tr|E2QJ37|E2QJ37_ECOLX.LAADVTGVPTLLVAR.+2	748.446	40.87	tr|E2QJ37|E2QJ37_ECOLX	323320	306722	423379	402699	341337	318761	105101	113789	150155	140221	98462.3	98821.1
612	tr|E2QJ37|E2QJ37_ECOLX.LLAYNC[CAM]SPSFNWQK.+2	864.414	37.14	tr|E2QJ37|E2QJ37_ECOLX	89316.1	89780.5	119972	96060.4	100640	100889	37462.6	50274.8	42104.7	43906.7	23554.5	26128.1
613	tr|E2QJ37|E2QJ37_ECOLX.WEGITRPYSAEDVVK.+3	583.965	30.3	tr|E2QJ37|E2QJ37_ECOLX	78389.2	77300.2	89718.9	93303.1	85406.3	78454.8	35440.1	35235.4	39364.6	40045.9	28146.2	31675.2
614	tr|E2QJ37|E2QJ37_ECOLX.DGYTFVSHQQEVGTGYFDK.+3	726.664	33.43	tr|E2QJ37|E2QJ37_ECOLX	36385.3	41723.3	44848.4	47331.2	34678.7	34026.6	6880.99	16054.5	15388.6	14138.3	14832.6	14239.2
615	tr|W8SRK2|W8SRK2_ECOLX.TVVPYTSEIYGR.+2	692.859	31.28	tr|W8SRK2|W8SRK2_ECOLX	635843	660927	645246	652813	637464	618683	670448	687673	671017	664557	716522	713707
616	tr|W8SRK2|W8SRK2_ECOLX.GFNEGVFTAAK.+2	570.788	29.96	tr|W8SRK2|W8SRK2_ECOLX	370881	371077	354909	346158	361106	360914	393473	404592	388393	386232	460951	461040
617	tr|W8SRK2|W8SRK2_ECOLX.ELVASGFNR.+2	496.762	24.55	tr|W8SRK2|W8SRK2_ECOLX	535082	540498	525592	532009	532321	530805	554775	570637	560819	608105	659373	635241
618	tr|W8SRK2|W8SRK2_ECOLX.AIVMPNLAPPVTTVEAAVAYR.+3	728.401	44.86	tr|W8SRK2|W8SRK2_ECOLX	105621	10285.4	112323	110742	110866	123604	102040	170856	110942	104523	98898.1	136362
619	tr|W8SRK2|W8SRK2_ECOLX.FIESVMEPLR.+2	610.821	36.15	tr|W8SRK2|W8SRK2_ECOLX	293711	284280	344686	358744	468191	450740	461408	482330	457837	454778	515898	513475
620	tr|W8SRK2|W8SRK2_ECOLX.LAATITPQHLMFNR.+3	538.293	34.22	tr|W8SRK2|W8SRK2_ECOLX	158902	166920	167211	180093	226036	218836	229465	236516	219415	210403	261522	257223
621	tr|A0A1Y2XUE9|A0A1Y2XUE9_ECOLX.SALTTFQTANTALSK.+2	777.412	31.69	tr|A0A1Y2XUE9|A0A1Y2XUE9_ECOLX	360973	350627	377399	406326	336429	330938	75771.8	91845.8	81341.1	82386.9	80369.3	81881.8
622	tr|A0A1Y2XUE9|A0A1Y2XUE9_ECOLX.YTISVTHLAQAQTLTTR.+3	635.346	32.66	tr|A0A1Y2XUE9|A0A1Y2XUE9_ECOLX	535449	584601	504694	576652	509581	528604	159197	159749	150376	139990	209120	204198
623	tr|A0A1Y2XUE9|A0A1Y2XUE9_ECOLX.TLAQIGITTDPSDGK.+2	758.896	29.3	tr|A0A1Y2XUE9|A0A1Y2XUE9_ECOLX	281049	301743	336022	343303	270472	284890	65041.6	68201.2	67649.2	66846.4	53930	64533.1
624	tr|A0A1Y2XUE9|A0A1Y2XUE9_ECOLX.ATLTPISNQQSSFTAK.+2	847.441	27.88	tr|A0A1Y2XUE9|A0A1Y2XUE9_ECOLX	129869	133936	158320	160519	127785	124438	42098.8	39569.8	37726.4	41072.5	43897.1	42596.5
625	tr|A0A1Y2XUE9|A0A1Y2XUE9_ECOLX.SMLSNTVSSSSYK.+2	695.83	25.64	tr|A0A1Y2XUE9|A0A1Y2XUE9_ECOLX	215621	215712	267305	276985	310979	316187	68463.2	71891.5	69942.7	68907.6	70710.8	68583.4
626	tr|A0A1Y2XUE9|A0A1Y2XUE9_ECOLX.DASGVGALIVGDGK.+2	629.836	32.29	tr|A0A1Y2XUE9|A0A1Y2XUE9_ECOLX	133326	139645	146179	151154	135252	122347	36889	43948	38582.8	39199.9	36568.3	29866.3
627	tr|C3SVM7|C3SVM7_ECOLX.LAAGSFEAR.+2	461.243	21.76	tr|C3SVM7|C3SVM7_ECOLX	576137	565274	621534	630466	625154	629215	1.0134e+06	1.05884e+06	1.13222e+06	1.14432e+06	1.12185e+06	1.1085e+06
628	tr|C3SVM7|C3SVM7_ECOLX.AAGYTNIEFHK.+3	417.544	24.14	tr|C3SVM7|C3SVM7_ECOLX	270366	274065	301299	311797	317414	323349	483151	490705	503853	505481	524172	528508
629	tr|C3SVM7|C3SVM7_ECOLX.GTVVDIPALC[CAM]DALASK.+2	815.429	42.6	tr|C3SVM7|C3SVM7_ECOLX	313879	297895	364450	357398	346546	330995	601341	612815	558577	567720	501933	461919
630	tr|C3SVM7|C3SVM7_ECOLX.GALDDEQLKESIR.+3	491.923	25.81	tr|C3SVM7|C3SVM7_ECOLX	185039	191038	227344	223165	221173	226903	418360	426082	375532	378528	423628	420914
631	tr|C3SVM7|C3SVM7_ECOLX.FLLVEGVHQK.+2	585.337	28.65	tr|C3SVM7|C3SVM7_ECOLX	166173	175607	204606	186679	205708	198600	306050	294183	341764	320473	312868	308272
632	tr|C3SVM7|C3SVM7_ECOLX.YSDNGSTLSAVNFPEVSLPLHGGR.+3	839.75	41.23	tr|C3SVM7|C3SVM7_ECOLX	140714	143633	151330	162477	147504	150945	71053.3	243657	261511	237488	264360	255394
633	sp|P35527|K1C9_HUMAN.TLLDIDNTR.+2	530.785	29.39	sp|P35527|K1C9_HUMAN	1.26897e+06	1.28341e+06	798451	848213	973885	994185	804011	813271	722546	753290	1.00607e+06	997202
634	sp|P35527|K1C9_HUMAN.QGVDADINGLR.+2	579.299	26.22	sp|P35527|K1C9_HUMAN	175040	172464	95673.1	97306.9	120523	126185	82003.5	89047.4	78438.1	85289.3	127521	133641
635	sp|P35527|K1C9_HUMAN.FEMEQNLR.+2	533.753	26.04	sp|P35527|K1C9_HUMAN	196756	190532	113559	111873	201414	202829	122376	101819	138286	116011	199499	191382
636	sp|P35527|K1C9_HUMAN.HGVQELEIELQSQLSK.+3	613.327	39.45	sp|P35527|K1C9_HUMAN	183506	194400	93531.8	86555	136671	145294	81298.5	86440.7	81743.5	89177.3	137345	127964
637	sp|P35527|K1C9_HUMAN.VQALEEANNDLENK.+2	793.886	24.9	sp|P35527|K1C9_HUMAN	49221.9	46866.9	22570.7	20709.2	30800.5	32873.6	24090.2	18940	20280.2	19438.2	35175.4	32669.3
638	sp|P35527|K1C9_HUMAN.STMQELNSR.+2	533.253	17.24	sp|P35527|K1C9_HUMAN	117234	137327	84625.6	84570.7	129187	136384	81094.1	68701.9	101614	88189.4	136019	128433
639	tr|A0A1M0PLB2|A0A1M0PLB2_ECOLX.LLVSELSGVEPK.+2	635.866	34.94	tr|A0A1M0PLB2|A0A1M0PLB2_ECOLX	235368	222819	206843	207427	202972	199367	142372	152905	153191	147613	118711	122051
640	tr|A0A1M0PLB2|A0A1M0PLB2_ECOLX.AGELIGMVAQQVGGK.+2	729.393	37.31	tr|A0A1M0PLB2|A0A1M0PLB2_ECOLX	103294	97358.5	92508.6	101230	106913	109776	76371	79491.8	84321.4	74719.2	73327.6	62461.5
641	tr|A0A1M0PLB2|A0A1M0PLB2_ECOLX.VSLIAGVSK.+2	437.274	26.71	tr|A0A1M0PLB2|A0A1M0PLB2_ECOLX	172875	167929	150856	163659	139770	154485	93305.9	103440	94691	88989.9	104650	99723.5
642	tr|A0A1M0PLB2|A0A1M0PLB2_ECOLX.VTALFVDGK.+2	475.271	29.08	tr|A0A1M0PLB2|A0A1M0PLB2_ECOLX	62129.8	60933	58513.5	59353.6	52135.4	55031.9	46534.7	47863.6	56667.1	55231.2	43073.6	45101.5
643	tr|A0A1M0PLB2|A0A1M0PLB2_ECOLX.GLALLDEELAK.+2	586.332	39.5	tr|A0A1M0PLB2|A0A1M0PLB2_ECOLX	38920.1	15895.1	16205.5	16182.6	13741.8	14121.1	60580.7	57123.9	14213.7	60059.2	24063.6	25248.7
644	tr|A0A1M0PLB2|A0A1M0PLB2_ECOLX.GGGRPDMAQAGGTDAAALPAALASVK.+3	785.069	35.35	tr|A0A1M0PLB2|A0A1M0PLB2_ECOLX	24719.2	24292.8	24477.2	20142.4	24430.7	31745.7	22937.1	29450.5	24200	17618.7	19958.2	17687.7
645	tr|C3SEZ2|C3SEZ2_ECOLX.LANEGFVAR.+2	488.764	22.4	tr|C3SEZ2|C3SEZ2_ECOLX	103497	94162.8	112780	108716	91755.2	99226.8	126494	122500	161165	156999	138573	141077
646	tr|C3SEZ2|C3SEZ2_ECOLX.FTLAALASTGR.+2	554.312	36.67	tr|C3SEZ2|C3SEZ2_ECOLX	146700	137606	188258	181331	159917	167830	239166	250066	292971	276280	260249	247441
647	tr|C3SEZ2|C3SEZ2_ECOLX.AEMNIAPGKPLELLLR.+3	589.006	42.55	tr|C3SEZ2|C3SEZ2_ECOLX	21459	25423.7	27942.1	28832.1	31688.8	31316.6	48912	51691.6	51050.1	51934.4	54208.3	51685
648	tr|C3SEZ2|C3SEZ2_ECOLX.LIEQQAVIAAL.+2	584.851	42.29	tr|C3SEZ2|C3SEZ2_ECOLX	33001	29539	37184.4	32246.4	31063	32533	39063.3	38439.6	46650.5	39950.3	44529.6	42500.2
649	tr|C3SEZ2|C3SEZ2_ECOLX.GFLQTLAR.+2	453.264	33.68	tr|C3SEZ2|C3SEZ2_ECOLX	151452	160455	190356	180517	182856	194312	220452	225504	244736	244469	212802	241352
650	tr|C3SEZ2|C3SEZ2_ECOLX.TAISDLEVENR.+2	623.817	27.18	tr|C3SEZ2|C3SEZ2_ECOLX	62564.6	66175	70771.9	76116	63872.8	62204.6	101360	99455.7	127416	115892	109717	125090
651	tr|W8T5K0|W8T5K0_ECOLX.LQDAFPVLYTGR.+2	690.37	39.02	tr|W8T5K0|W8T5K0_ECOLX	172670	181187	234569	256777	186838	174570	201677	197312	238617	249078	183977	178930
652	tr|W8T5K0|W8T5K0_ECOLX.EVAVFPAGVADK.+2	601.824	30.3	tr|W8T5K0|W8T5K0_ECOLX	142221	140419	201007	214631	157365	163620	162790	170765	200582	215608	155430	154017
653	tr|W8T5K0|W8T5K0_ECOLX.NGNIDLTDLR.+2	565.794	30.15	tr|W8T5K0|W8T5K0_ECOLX	110864	111412	147836	149775	115913	130291	80839.4	75758.5	134676	134986	106410	111980
654	tr|W8T5K0|W8T5K0_ECOLX.TQTLSQLENSGAFIER.+2	897.455	35.76	tr|W8T5K0|W8T5K0_ECOLX	47966.3	65425.4	73348	64923.3	48986.6	48160.9	67585	67601.9	72189.5	74677.9	38425	48588.1
655	tr|W8T5K0|W8T5K0_ECOLX.ASQVAILNANYIASR.+2	795.933	34.62	tr|W8T5K0|W8T5K0_ECOLX	137834	154453	194830	203363	157106	147657	163522	168688	202290	194737	131515	125445
656	tr|W8T5K0|W8T5K0_ECOLX.FFVASDVHPQTLDVVR.+3	610.656	35.88	tr|W8T5K0|W8T5K0_ECOLX	93796.8	107478	139752	149098	104303	109545	131567	131160	141502	141076	92879.6	99435.3
657	tr|J7R0N2|J7R0N2_ECOLX.GAFVSQVLPNSSAAK.+2	738.396	29.88	tr|J7R0N2|J7R0N2_ECOLX	121398	116451	146276	149883	121988	118558	173340	172564	184024	186971	188185	186883
658	tr|J7R0N2|J7R0N2_ECOLX.DQGVVVNNVK.+2	536.293	17.79	tr|J7R0N2|J7R0N2_ECOLX	119416	115105	126879	129659	110720	112330	161635	164492	181232	182954	193834	193665
659	tr|J7R0N2|J7R0N2_ECOLX.TGTPAAQIGLK.+2	528.806	24.06	tr|J7R0N2|J7R0N2_ECOLX	85398.2	91470.6	94151.2	95759	81210	84923.9	121294	130155	141394	131247	139481	134213
660	tr|J7R0N2|J7R0N2_ECOLX.SDIALIQIQNPK.+2	670.383	33.44	tr|J7R0N2|J7R0N2_ECOLX	105629	114501	147978	140577	124140	105655	171807	168820	194208	204112	173230	181710
661	tr|J7R0N2|J7R0N2_ECOLX.GDVIIGANQQAVK.+2	656.865	23.55	tr|J7R0N2|J7R0N2_ECOLX	129536	130078	150974	141646	128806	128006	182509	182731	211190	211561	206665	200185
662	tr|J7R0N2|J7R0N2_ECOLX.RGELGIMGTELNSELAK.+3	606.652	35.89	tr|J7R0N2|J7R0N2_ECOLX	54987.5	64708.4	98062.1	95136.8	96278.2	93869.5	144471	146534	146410	147917	140537	144847
663	tr|W8SPA8|W8SPA8_ECOLX.NSLNNVLTVR.+2	565.32	29.99	tr|W8SPA8|W8SPA8_ECOLX	403562	391651	462926	453865	404899	395641	111434	110616	121484	111738	86723.5	87337.2
664	tr|W8SPA8|W8SPA8_ECOLX.YIFAGYK.+2	431.229	29.57	tr|W8SPA8|W8SPA8_ECOLX	580285	593807	689220	685681	625702	637049	157261	149798	164020	167953	112466	108306
665	tr|W8SPA8|W8SPA8_ECOLX.TETAPFSEEK.+2	569.767	19.92	tr|W8SPA8|W8SPA8_ECOLX	308774	311262	354781	343700	311646	310789	79838.1	88764.4	94422.3	86947.4	72611.6	64508.1
666	tr|W8SPA8|W8SPA8_ECOLX.TPVADSEADKETAAAALDK.+3	634.981	23.62	tr|W8SPA8|W8SPA8_ECOLX	85225.9	87545.9	100384	98583.1	96296.9	83269.2	23748.6	23576.5	22529.1	21789.5	16302.4	18081
667	tr|W8SPA8|W8SPA8_ECOLX.AELGTQLNELESLDSLGSDR.+2	1074.03	43.72	tr|W8SPA8|W8SPA8_ECOLX	103622	189479	20698.6	143430	164464	140202	163948	146992	65027.3	106182	158256	165270
668	tr|W8SPA8|W8SPA8_ECOLX.VSLEESVLSQVTTAIQNAQEK.+3	758.732	46.68	tr|W8SPA8|W8SPA8_ECOLX	2446.19	19234.5	30494	44403	41551.7	33481.4	29958	44330.1	32393.7	25583.7	33744.5	20364.7
669	tr|C3SRV3|C3SRV3_ECOLX.KDIALGEEFVNK.+3	454.914	28.22	tr|C3SRV3|C3SRV3_ECOLX	397295	402964	344309	372538	366344	370714	379589	392904	341264	352527	362236	378430
670	tr|C3SRV3|C3SRV3_ECOLX.AGGGSATLSMGQAAAR.+2	703.346	21.87	tr|C3SRV3|C3SRV3_ECOLX	287113	303717	433891	410765	552399	537298	512019	499261	503056	509113	628158	616173
671	tr|C3SRV3|C3SRV3_ECOLX.DIALGEEFVNK.+2	617.819	34.18	tr|C3SRV3|C3SRV3_ECOLX	348856	336190	333136	348820	318262	317032	324125	311233	318744	315278	327156	337389
672	tr|C3SRV3|C3SRV3_ECOLX.SIGTLSAFEQNALEGMLDTLKK.+3	789.414	45.74	tr|C3SRV3|C3SRV3_ECOLX	25952	27359.7	24376.5	24266.5	32962.6	25778.7	32663.1	39707.6	22487.9	31171.6	28898.4	35379
673	tr|J7QSN2|J7QSN2_ECOLX.TVNDILDNVK.+2	565.806	30.38	tr|J7QSN2|J7QSN2_ECOLX	343168	324561	364417	355994	322463	319040	250298	268746	282287	285444	287495	280749
674	tr|J7QSN2|J7QSN2_ECOLX.IFGPGNAFVTEAK.+2	675.856	34.9	tr|J7QSN2|J7QSN2_ECOLX	395324	358111	356865	375522	335702	337621	255239	255895	259316	262911	257883	267751
675	tr|J7QSN2|J7QSN2_ECOLX.VSAEEIAAASER.+2	616.809	25.67	tr|J7QSN2|J7QSN2_ECOLX	305490	330820	313655	317260	309511	315104	215040	215243	236498	248523	243601	247024
676	tr|J7QSN2|J7QSN2_ECOLX.QLLMRPAISASESITR.+3	591.661	31.24	tr|J7QSN2|J7QSN2_ECOLX	52300	53842.6	53065.6	58519.1	66121	67202.5	45748.9	48170.1	54430.2	49052.6	48061.8	41241.3
677	tr|J7QSN2|J7QSN2_ECOLX.DLAQC[CAM]VEISNQYGPEHLIIQTR.+3	862.099	40.19	tr|J7QSN2|J7QSN2_ECOLX	67651.5	70152.7	61252.5	66841.5	62281	53533.1	48991.1	41087.8	40267.6	43478.3	34827.7	35266.3
678	tr|J7QSN2|J7QSN2_ECOLX.RMTVQELSK.+2	546.298	18.45	tr|J7QSN2|J7QSN2_ECOLX	41608.4	47830.6	56081.2	46493.2	51029.4	52996.2	35580.2	30603.5	45405.9	46153.6	48965.5	45703.4
679	tr|A0A1V2G0N1|A0A1V2G0N1_ECOLX.VVGYSQDYSNAIVEAVKK.+3	657.346	34.01	tr|A0A1V2G0N1|A0A1V2G0N1_ECOLX	73508.2	82705.6	72562.4	78138.2	71565.1	75997.9	54066.5	59983.2	46030.6	51760.6	50062.6	48559.2
680	tr|A0A1V2G0N1|A0A1V2G0N1_ECOLX.AVAFMMDDALLAGER.+2	805.389	43.46	tr|A0A1V2G0N1|A0A1V2G0N1_ECOLX	183476	191564	257826	223617	264551	263120	253666	272476	220591	225462	252395	250725
681	tr|A0A1V2G0N1|A0A1V2G0N1_ECOLX.VVGYSQDYSNAIVEAVK.+2	921.468	36.72	tr|A0A1V2G0N1|A0A1V2G0N1_ECOLX	76793.3	87082.3	76381.9	71682.9	68119	70545.5	58806.8	51936.3	47347.9	45378.1	45397.1	46706.5
682	tr|A0A1V2G0N1|A0A1V2G0N1_ECOLX.QAAFSDTIFVVGTR.+2	756.396	40.45	tr|A0A1V2G0N1|A0A1V2G0N1_ECOLX	171956	166896	169305	161349	136556	126324	119274	117050	118184	116946	147687	140595
683	tr|A0A1V2G0N1|A0A1V2G0N1_ECOLX.NGVIVVGHR.+2	475.78	17.17	tr|A0A1V2G0N1|A0A1V2G0N1_ECOLX	151432	146627	151212	136222	146847	129550	106821	98946.6	117545	111970	115988	105226
684	tr|A0A1V2G0N1|A0A1V2G0N1_ECOLX.AVVVTSGTTSEVLLNK.+2	809.457	30.35	tr|A0A1V2G0N1|A0A1V2G0N1_ECOLX	186464	188362	181712	188333	178936	175631	133233	137115	135051	130545	131426	129544
685	Contig1569_ORF.TLSHDPNVYPGAENIK.+3	585.628	24.41	Contig1569_ORF	582358	588323	518647	523756	516488	531605	390384	384467	368415	363639	334487	324887
686	Contig1569_ORF.WAVIYTGSR.+2	526.78	31	Contig1569_ORF	380562	368402	344573	321246	384615	389195	318502	315693	289917	285257	245352	252680
687	Contig1569_ORF.IILMNYDDIATASR.+2	798.409	38.74	Contig1569_ORF	228147	232380	240373	232949	329746	307343	235786	226021	199093	199353	202870	192539
688	Contig1569_ORF.QSNVC[CAM]EFGDK.+2	592.256	18.35	Contig1569_ORF	96219.1	87869.1	84758.8	77877.5	74703.3	76658.4	66263.2	59075.2	68368.6	67834	58494.3	49587.7
689	Contig1569_ORF.YTGNTVTAK.+2	477.748	11.37	Contig1569_ORF	99581.8	101216	92758.5	88747.7	80671.5	88208.4	68102.6	68709.4	75354.6	76682.6	64070.7	66842.3
690	Contig1569_ORF.HTADSFYQYHILIENGFDKNK.+4	635.811	35.63	Contig1569_ORF	26510.8	22114.2	20973.3	19108.6	24036.9	17099.6	20087.7	16407.6	179525	35655.7	33515.5	245377
691	tr|Q49P71|Q49P71_ECOLX.SDVLFNFNK.+2	542.277	35.64	tr|Q49P71|Q49P71_ECOLX	7.93719e+06	8.02147e+06	7.50902e+06	7.40911e+06	7.67802e+06	7.59755e+06	4.84027e+06	4.91935e+06	4.58695e+06	4.62536e+06	4.45287e+06	4.54604e+06
692	tr|Q49P71|Q49P71_ECOLX.ATLKPEGQAALDQLYSQLSNLDPK.+3	867.457	44.2	tr|Q49P71|Q49P71_ECOLX	2.06512e+06	2.05654e+06	2.03901e+06	2.00062e+06	1.70208e+06	1.69529e+06	1.30371e+06	1.28752e+06	1.01903e+06	988038	1.02964e+06	982433
693	tr|Q49P71|Q49P71_ECOLX.IGSDAYNQGLSER.+2	705.336	22.17	tr|Q49P71|Q49P71_ECOLX	4.09026e+06	4.13009e+06	3.98134e+06	3.99008e+06	4.01593e+06	3.97408e+06	2.61003e+06	2.59416e+06	2.66869e+06	2.6539e+06	2.73089e+06	2.71055e+06
694	tr|Q49P71|Q49P71_ECOLX.AQSVVDYLISK.+2	611.837	38.07	tr|Q49P71|Q49P71_ECOLX	3.97524e+06	4.22732e+06	3.88365e+06	3.94719e+06	3.96406e+06	3.952e+06	2.57922e+06	2.71325e+06	2.32437e+06	2.35941e+06	2.16137e+06	2.19185e+06
695	tr|Q49P71|Q49P71_ECOLX.RAQSVVDYLISK.+2	689.888	34.36	tr|Q49P71|Q49P71_ECOLX	5.80405e+06	5.7259e+06	5.24223e+06	5.20461e+06	5.31802e+06	4.93239e+06	3.14687e+06	3.02954e+06	3.2746e+06	3.05393e+06	2.98929e+06	2.86573e+06
696	tr|Q49P71|Q49P71_ECOLX.GMGESNPVTGNTC[CAM]DNVK.+2	890.385	21.2	tr|Q49P71|Q49P71_ECOLX	1.29413e+06	1.35551e+06	1.48079e+06	1.41674e+06	1.99137e+06	1.87673e+06	1.19761e+06	1.14711e+06	1.2624e+06	1.2255e+06	1.18881e+06	1.13763e+06
697	tr|A0A1Q6AFU5|A0A1Q6AFU5_ECOLX.IYTFGPTFR.+2	551.29	36.08	tr|A0A1Q6AFU5|A0A1Q6AFU5_ECOLX	126550	119346	127358	136897	126700	123766	269957	259901	309384	315172	201949	203778
698	tr|A0A1Q6AFU5|A0A1Q6AFU5_ECOLX.LIAYVTGVQNVR.+2	666.885	31.34	tr|A0A1Q6AFU5|A0A1Q6AFU5_ECOLX	171681	173135	209949	192825	198161	182667	297259	286901	315394	311938	263582	270485
699	tr|A0A1Q6AFU5|A0A1Q6AFU5_ECOLX.VSTLDLENLPR.+2	628.846	34.93	tr|A0A1Q6AFU5|A0A1Q6AFU5_ECOLX	107129	108609	112493	112198	107568	99577	226394	211203	254241	256255	193498	188366
700	tr|A0A1Q6AFU5|A0A1Q6AFU5_ECOLX.SVVPVADVLQGR.+2	620.356	35.1	tr|A0A1Q6AFU5|A0A1Q6AFU5_ECOLX	305768	296106	330877	335382	304842	312831	398638	397973	422332	426348	330301	321893
701	tr|A0A1Q6AFU5|A0A1Q6AFU5_ECOLX.VAVDSEVTVR.+2	537.793	21.86	tr|A0A1Q6AFU5|A0A1Q6AFU5_ECOLX	201685	198470	203375	203399	198302	203084	210643	223507	235462	236406	212168	196833
702	tr|A0A1Q6AFU5|A0A1Q6AFU5_ECOLX.TNLIGAVAR.+2	457.774	27	tr|A0A1Q6AFU5|A0A1Q6AFU5_ECOLX	107523	110139	142483	143494	128825	115305	267394	266303	337236	334895	265363	253791
703	tr|A5YKJ6|A5YKJ6_ECOLX.SISTIAESK.+2	468.256	18.38	tr|A5YKJ6|A5YKJ6_ECOLX	384009	378377	468412	476815	404336	393291	376861	400791	466625	472913	452669	450134
704	tr|A5YKJ6|A5YKJ6_ECOLX.KQVTDLR.+2	430.253	12.3	tr|A5YKJ6|A5YKJ6_ECOLX	207458	208089	224934	213128	205823	201342	232363	216256	263787	263785	238794	249705
705	tr|A0A167E5G8|A0A167E5G8_ECOLX.LQLTDSYQLLEK.+2	725.893	37.92	tr|A0A167E5G8|A0A167E5G8_ECOLX	404724	414463	387831	404055	384248	347877	271913	259519	248658	247112	236810	249490
706	tr|A0A167E5G8|A0A167E5G8_ECOLX.FDSVLNEAVK.+2	561.295	29.99	tr|A0A167E5G8|A0A167E5G8_ECOLX	551353	552392	510964	521231	503857	538697	382726	379231	373429	383532	370715	393636
707	tr|A0A167E5G8|A0A167E5G8_ECOLX.IEYVYQSAEQLR.+2	749.88	30.9	tr|A0A167E5G8|A0A167E5G8_ECOLX	241243	249475	236211	239051	259246	250812	250769	240740	226213	219375	210413	213075
708	tr|A0A167E5G8|A0A167E5G8_ECOLX.NVAKPLVSYIDK.+3	449.594	28.9	tr|A0A167E5G8|A0A167E5G8_ECOLX	443865	443120	396831	404692	390329	397214	282904	280256	273325	270026	268113	279679
709	tr|A0A167E5G8|A0A167E5G8_ECOLX.NADALTLQAPAQR.+2	684.865	26.26	tr|A0A167E5G8|A0A167E5G8_ECOLX	398523	416652	358074	361123	349683	361449	257107	256412	264806	266207	257788	249138
710	tr|A0A167E5G8|A0A167E5G8_ECOLX.YQQEPGVSGPLK.+2	651.838	22.83	tr|A0A167E5G8|A0A167E5G8_ECOLX	329297	333985	293955	303440	279987	292949	201886	200932	208823	216999	219382	222847
711	tr|C3SRL2|C3SRL2_ECOLX.NALQELIIDGIK.+2	663.885	43.17	tr|C3SRL2|C3SRL2_ECOLX	17901.2	6025.59	664295	655222	693654	685402	618344	642982	628181	631624	566913	561621
712	tr|C3SRL2|C3SRL2_ECOLX.SGFIFIGPK.+2	483.276	37.9	tr|C3SRL2|C3SRL2_ECOLX	118898	122242	147308	148724	135138	141227	197982	192580	190671	179495	180343	184511
713	tr|C3SRL2|C3SRL2_ECOLX.TNVDLQIR.+2	479.769	25.27	tr|C3SRL2|C3SRL2_ECOLX	117592	121013	126884	141227	122629	131299	163410	166397	166714	173353	176614	183963
714	tr|C3SRL2|C3SRL2_ECOLX.IAAGQPLSIK.+2	499.306	25.35	tr|C3SRL2|C3SRL2_ECOLX	122888	111176	135951	141402	119373	124969	160818	158160	161768	173266	175005	165175
715	tr|C3SRL2|C3SRL2_ECOLX.AC[CAM]VDIGYR.+2	477.229	23.15	tr|C3SRL2|C3SRL2_ECOLX	57979.6	62340.8	68893.6	69085.8	64807.6	65921.5	105498	90496.8	103399	98678.8	66186.6	65677.6
716	tr|C3SRL2|C3SRL2_ECOLX.LIC[CAM]YGENR.+2	512.748	19.8	tr|C3SRL2|C3SRL2_ECOLX	32736.5	43946.1	44519.4	43764.8	38492.8	41285.1	74540.1	62344.4	61632.4	61041.7	51947.5	43487
717	Contig1074_ORF.ALFPQTYGAPLITFEK.+2	898.485	44.4	Contig1074_ORF	159162	142087	164452	176657	164289	155289	129551	139719	125815	129652	91070.2	89855.3
718	Contig1074_ORF.IYASLPEGVAR.+2	588.325	29.16	Contig1074_ORF	402973	388684	474596	472443	428196	444629	353777	367628	420480	411030	269965	257396
719	Contig1074_ORF.VPEAITAGVK.+2	492.79	22.9	Contig1074_ORF	173680	170319	197165	199141	190918	193763	152266	152310	178614	177567	116656	107808
720	Contig1074_ORF.VYSEVIGNIER.+2	639.838	29.99	Contig1074_ORF	169948	167575	194336	196895	197706	201344	191104	186916	168187	170418	113487	108483
721	Contig1074_ORF.NTGGFDIIGSGR.+2	597.299	30.41	Contig1074_ORF	43380.1	41720.1	48302.9	50486.6	46657	49721.5	60914.1	63789.1	51617.1	53640	27798.7	29566.5
722	Contig1074_ORF.ALVELEGKPFK.+2	615.858	29.71	Contig1074_ORF	59204.1	64031.4	72505.4	69353.2	72728.1	62398.2	55598	59705.2	66001.9	55605.8	42230	41362.2
723	tr|J7R1G7|J7R1G7_ECOLX.GLVAQVTDEEALAER.+2	800.913	33.78	tr|J7R1G7|J7R1G7_ECOLX	146192	141335	165476	167599	149306	146005	197403	206592	212493	234772	195988	187663
724	tr|J7R1G7|J7R1G7_ECOLX.TEGGAVWLDPK.+2	586.801	30.42	tr|J7R1G7|J7R1G7_ECOLX	42975	44742.2	45668.3	39450.2	52312.2	47716.5	71525.1	72141.8	78983.6	78490.3	71248.1	73571.6
725	tr|J7R1G7|J7R1G7_ECOLX.LVHGEEGLQAAK.+3	417.895	16.25	tr|J7R1G7|J7R1G7_ECOLX	51919.5	53947.4	59790.2	60044.4	54810.9	53704.8	66019	70044.5	85061.1	84444.3	66494.5	69102.7
726	tr|J7R1G7|J7R1G7_ECOLX.AQYVLAEQVTR.+2	639.346	27.87	tr|J7R1G7|J7R1G7_ECOLX	225704	234794	272632	274143	247518	261244	331460	326052	386111	395529	312642	317967
727	tr|J7R1G7|J7R1G7_ECOLX.TIASNAITINGEK.+2	666.362	25.47	tr|J7R1G7|J7R1G7_ECOLX	57218.3	51173.7	65930.3	66029.4	58463	61006.5	78728	83976.4	101241	98570.7	84568.2	74609.3
728	tr|J7R1G7|J7R1G7_ECOLX.HFSVNQMINK.+2	609.308	25.92	tr|J7R1G7|J7R1G7_ECOLX	27634.8	31139.3	38934.8	43436.1	46791.1	57559.6	69901.6	75789.4	63294.2	80178	66551.6	69675.7
729	tr|E2QEK3|E2QEK3_ECOLX.LVQQFADAGIRK.+3	449.258	24.41	tr|E2QEK3|E2QEK3_ECOLX	185798	186435	170485	169182	172555	171212	161157	154451	185172	183414	197311	200478
730	tr|E2QEK3|E2QEK3_ECOLX.VIEAESLDLR.+2	572.814	30.12	tr|E2QEK3|E2QEK3_ECOLX	128132	125229	140264	149775	121982	109506	88312.4	90309.1	90973.7	91493.2	76020	82472.9
731	tr|E2QEK3|E2QEK3_ECOLX.LVQQFADAGIR.+2	609.336	29.07	tr|E2QEK3|E2QEK3_ECOLX	125093	129457	117925	120850	120806	121370	135026	131087	117420	114993	163061	10249.8
732	tr|E2QEK3|E2QEK3_ECOLX.STLNIPGTGGK.+2	522.788	24.93	tr|E2QEK3|E2QEK3_ECOLX	70969.3	65583	77453.8	81843.1	77323.7	83546.6	145734	142965	147465	148780	189123	192338
733	tr|E2QEK3|E2QEK3_ECOLX.DNVVIYEGELESLRR.+3	597.979	36.99	tr|E2QEK3|E2QEK3_ECOLX	67164.1	70894.6	65384	74049.2	74827.5	64133.6	59555.5	59197.5	43072.6	45048	35138.8	38960
734	tr|E2QEK3|E2QEK3_ECOLX.ADVQGSVEAISDSLLK.+2	816.428	42.36	tr|E2QEK3|E2QEK3_ECOLX	94580.5	49374.8	53194.8	50563.7	71983	65518.2	42896.4	25056	25051.8	21082.6	40350.8	13299.8
735	tr|C3SMM7|C3SMM7_ECOLX.AFFANPVLTGAVDK.+2	725.39	39.91	tr|C3SMM7|C3SMM7_ECOLX	811949	823006	885359	880636	803748	805339	740474	769205	764126	761780	723959	743412
736	tr|C3SMM7|C3SMM7_ECOLX.AFVNADFDGFAR.+2	665.315	37.83	tr|C3SMM7|C3SMM7_ECOLX	878053	859655	919668	942845	849925	834956	728418	730777	755411	762142	846805	852656
737	tr|C3SMM7|C3SMM7_ECOLX.IVYQDLTR.+2	504.28	25.44	tr|C3SMM7|C3SMM7_ECOLX	692629	699725	793084	803429	715389	701036	669642	688332	719963	735410	684221	703726
738	tr|C3SMM7|C3SMM7_ECOLX.AVEALDHC[CAM]VEEVAK.+3	523.924	26.69	tr|C3SMM7|C3SMM7_ECOLX	200113	209865	222380	231706	198794	190759	170140	175841	189766	183979	137774	148997
739	tr|C3SMM7|C3SMM7_ECOLX.IYLHAFLDGR.+3	402.221	34.54	tr|C3SMM7|C3SMM7_ECOLX	381390	369152	418466	425865	389441	400563	359901	348051	374565	356450	352351	336256
740	tr|C3SMM7|C3SMM7_ECOLX.VATYDLQPEMSSAELTEK.+2	1006.48	36.36	tr|C3SMM7|C3SMM7_ECOLX	101131	53580.7	28632.7	69611	58019.7	53721.5	48488.6	63122.8	51918.1	60297.5	50495.6	101491
741	Contig1727_ORF.AAFVGADVVYPK.+2	618.835	31.97	Contig1727_ORF	304190	270201	277277	303173	300056	289679	210985	209694	209666	204918	173453	195598
742	Contig1727_ORF.HFGSIEALK.+2	501.274	25.12	Contig1727_ORF	197927	212452	194163	199461	210558	197434	134756	135548	139809	129962	107159	105605
743	Contig1727_ORF.SWAPMFISAR.+2	583.295	40.74	Contig1727_ORF	158702	170003	139601	139286	262256	249473	147672	148155	136566	140230	155846	139628
744	Contig1727_ORF.TWDMNDEVIR.+2	639.793	30.25	Contig1727_ORF	12061.6	8128.46	178347	174205	240335	261472	10897.3	175260	168292	160438	120102	123275
745	Contig1727_ORF.STLNC[CAM]SWALEELIRK.+3	607.317	41.97	Contig1727_ORF	94508.3	99095.1	63651.7	62122	77563.9	76203.8	50232.8	48382.5	47671.9	47966.9	34645.7	33849.7
746	Contig1727_ORF.STLNC[CAM]SWALEELIR.+2	846.425	44.6	Contig1727_ORF	53437.1	55342.3	48358.6	80666	92080.1	87851.2	80115.4	73603	62164.5	62345.3	67735.1	36545.7
747	tr|A0A0A0GWQ8|A0A0A0GWQ8_ECOLX.IFGPTAGAAQLEGSK.+2	723.883	29.62	tr|A0A0A0GWQ8|A0A0A0GWQ8_ECOLX	321188	332096	297440	302616	281862	280174	409294	406588	454819	447646	484050	490342
748	tr|A0A0A0GWQ8|A0A0A0GWQ8_ECOLX.IDLTIVGPEAPLVK.+2	732.937	41.71	tr|A0A0A0GWQ8|A0A0A0GWQ8_ECOLX	250694	262180	235404	250227	226165	227271	334245	347476	331686	330213	393057	382297
749	tr|A0A0A0GWQ8|A0A0A0GWQ8_ECOLX.TGDVIHGLPLEEVAGGK.+3	564.637	35.03	tr|A0A0A0GWQ8|A0A0A0GWQ8_ECOLX	215780	224964	208066	203296	199491	195545	284640	295450	269620	285049	305289	290360
750	tr|A0A0A0GWQ8|A0A0A0GWQ8_ECOLX.VIEFNC[CAM]R.+2	469.232	23.87	tr|A0A0A0GWQ8|A0A0A0GWQ8_ECOLX	295770	297603	285738	288663	285809	278519	445260	450433	512124	514305	352617	361434
751	tr|A0A0A0GWQ8|A0A0A0GWQ8_ECOLX.FGDPETQPIMLR.+2	702.353	34.17	tr|A0A0A0GWQ8|A0A0A0GWQ8_ECOLX	105750	112300	117800	106971	149411	138057	209275	202783	223980	213252	238994	237573
752	tr|A0A0A0GWQ8|A0A0A0GWQ8_ECOLX.VLVIGNGGR.+2	442.769	22.69	tr|A0A0A0GWQ8|A0A0A0GWQ8_ECOLX	287514	295727	277897	282937	270002	287048	374908	382928	436753	456136	490816	488021
753	contig01675_LP_ORF.VVTSGAGAAGIAIIK.+2	664.401	30.46	contig01675_LP_ORF	376080	399528	387269	388815	379896	374430	311242	335243	307635	319877	299126	299195
754	contig01675_LP_ORF.LSGSLADVLK.+2	501.795	34.16	contig01675_LP_ORF	754991	757307	713075	717741	734353	736416	595855	607605	549652	581011	505947	536081
755	contig01675_LP_ORF.GADVFIGVSAPK.+2	580.819	31.62	contig01675_LP_ORF	455876	453280	417555	12379	414720	444397	362946	24045.1	357795	353296	341897	24089.7
756	contig01675_LP_ORF.C[CAM]FEIER.+2	427.197	23.67	contig01675_LP_ORF	289372	293734	273051	276395	242921	246841	219751	215217	231797	238789	162077	161659
757	contig01675_LP_ORF.DYILPKPFDPR.+3	454.247	35.19	contig01675_LP_ORF	107671	105019	101742	97486.1	102086	103057	93939.4	83152	77821	78525.3	67829	73652.5
758	tr|W8SZW5|W8SZW5_ECOLX.RGFGGDTLNTSVYIAR.+3	576.301	30.97	tr|W8SZW5|W8SZW5_ECOLX	1.05472e+06	1.026e+06	1.02621e+06	1.00728e+06	993691	995516	1.03497e+06	1.0335e+06	1.0693e+06	1.06881e+06	1.12408e+06	1.10431e+06
759	tr|W8SZW5|W8SZW5_ECOLX.VIFDNNYRPR.+3	431.895	24.73	tr|W8SZW5|W8SZW5_ECOLX	898384	848524	859353	882914	855820	876872	938373	955252	970241	977048	1.02427e+06	1.05198e+06
760	tr|W8SZW5|W8SZW5_ECOLX.VIDTTAAGDSFSAGYLAVR.+2	957.484	37.81	tr|W8SZW5|W8SZW5_ECOLX	407745	398396	408950	415750	400503	381479	416095	385586	247609	396981	407398	396902
761	tr|W8SZW5|W8SZW5_ECOLX.LPGLYYIETDSTGER.+2	857.42	38.36	tr|W8SZW5|W8SZW5_ECOLX	655987	624217	685274	688939	693055	649983	832756	840038	725027	728318	828676	807411
762	tr|W8SZW5|W8SZW5_ECOLX.IAVIGEC[CAM]MIELSEK.+2	796.407	41.63	tr|W8SZW5|W8SZW5_ECOLX	269888	267267	329997	300163	365728	355422	377077	389046	383364	383914	379848	361975
763	tr|W8SZW5|W8SZW5_ECOLX.RGHLTASTVIQYR.+3	501.279	22.61	tr|W8SZW5|W8SZW5_ECOLX	637055	623378	613046	622497	607893	613805	630776	636665	655667	650587	687899	699923
764	Contig1382_ORF.VIMIPNLLGNK.+2	606.363	42.73	Contig1382_ORF	96037	93740.4	116954	124193	158019	151319	110991	123455	109399	115060	106927	102690
765	Contig1382_ORF.YYKFPEFEGR.+3	445.884	31.36	Contig1382_ORF	123310	127422	143307	128778	135247	138671	98914.8	90672.3	109411	112101	86127.9	89483
766	Contig1382_ORF.VWYAPYMK.+2	529.262	36.78	Contig1382_ORF	90515.5	99486.2	96869.3	89487.4	143524	143699	107404	110879	124233	120102	103818	91300.4
767	Contig1382_ORF.FC[CAM]DVAPNR.+2	489.727	17.9	Contig1382_ORF	106803	99453.9	126102	118038	109391	109157	97845.8	100824	110576	104582	81294.7	77963.6
768	Contig1382_ORF.YLEDNQVQTR.+2	633.31	18.2	Contig1382_ORF	107325	100828	115447	113372	116315	103759	88469.3	82486	101574	101645	83684.4	84240.2
769	Contig1382_ORF.VGNNSEAFEER.+2	626.284	18.3	Contig1382_ORF	62185.2	67858.3	62175.3	62888.7	63381	68431.1	58423.2	47380.8	57528.4	58393.9	54839.3	51913.7
770	tr|C3THL7|C3THL7_ECOLX.QVIQFIDLSLITK.+2	759.451	45.7	tr|C3THL7|C3THL7_ECOLX	75240.6	74538.1	82056.6	64648.9	64728.4	49735.5	114129	82278.1	95842.7	95036	87395.6	80991
771	tr|C3THL7|C3THL7_ECOLX.GANFIAVHEMLDGFR.+3	559.612	42.39	tr|C3THL7|C3THL7_ECOLX	114257	118441	173102	168384	178062	174040	339384	351789	321992	314198	347626	325311
772	tr|C3THL7|C3THL7_ECOLX.SYPLDIHNVQDHLK.+3	560.29	29.68	tr|C3THL7|C3THL7_ECOLX	157605	172583	199760	199126	184840	188071	360648	335100	343883	325807	304795	295404
773	tr|C3THL7|C3THL7_ECOLX.TALIDHLDTMAER.+3	495.917	31.51	tr|C3THL7|C3THL7_ECOLX	112261	102241	147459	168349	171434	177644	314585	328534	315002	314614	295417	321088
774	tr|C3THL7|C3THL7_ECOLX.DDDTADILTAASR.+2	682.32	30.42	tr|C3THL7|C3THL7_ECOLX	112748	124068	137725	142980	135210	142851	290655	257973	259029	258538	252081	248964
775	tr|C3THL7|C3THL7_ECOLX.ATNLLYTR.+2	476.267	25.3	tr|C3THL7|C3THL7_ECOLX	398270	399685	484216	477806	451173	443849	692900	691423	687842	684138	767691	800482
776	tr|E2QID3|E2QID3_ECOLX.WAADIHITPDGR.+3	451.23	29.87	tr|E2QID3|E2QID3_ECOLX	421086	417173	367243	357308	397802	385312	339846	346727	349068	339834	344610	339285
777	tr|E2QID3|E2QID3_ECOLX.TASLITVFSVSEDGSVLSK.+2	970.515	44.13	tr|E2QID3|E2QID3_ECOLX	188368	197225	172976	159493	175047	149423	166846	82788.9	140299	149011	175597	159597
778	tr|E2QID3|E2QID3_ECOLX.TLWVPALK.+2	464.287	38.47	tr|E2QID3|E2QID3_ECOLX	1.06022e+06	1.02715e+06	829497	768412	941658	926521	808122	825002	828246	817809	812890	809201
779	tr|E2QID3|E2QID3_ECOLX.RYLYVGVRPEFR.+3	518.956	29.05	tr|E2QID3|E2QID3_ECOLX	195150	200955	188761	164750	175167	170721	137037	137793	147848	134531	152766	137821
780	tr|E2QID3|E2QID3_ECOLX.YLIAAGQK.+2	432.253	20.5	tr|E2QID3|E2QID3_ECOLX	629301	592918	643065	437074	609111	394095	361072	357154	386605	386020	582290	575406
781	tr|E2QID3|E2QID3_ECOLX.SHHISVYEIVGEQGLLHEK.+4	544.535	33.87	tr|E2QID3|E2QID3_ECOLX	235294	284323	228337	222345	221770	203837	168923	192994	170632	172139	181926	181296
782	tr|W8SWJ0|W8SWJ0_ECOLX.IPLLIHQPSYNLLNR.+3	597.681	39.43	tr|W8SWJ0|W8SWJ0_ECOLX	177667	167689	214308	208132	181438	181480	161689	158605	155908	146800	175956	165438
783	tr|W8SWJ0|W8SWJ0_ECOLX.YLLASLDQSLK.+2	625.853	39.25	tr|W8SWJ0|W8SWJ0_ECOLX	162139	166168	214625	235991	166392	162417	148344	133125	161401	135087	171821	162133
784	tr|W8SWJ0|W8SWJ0_ECOLX.VWLANPER.+2	492.767	27.53	tr|W8SWJ0|W8SWJ0_ECOLX	270921	276215	266222	256911	280131	278936	265301	263925	268185	271942	284202	283539
785	tr|W8SWJ0|W8SWJ0_ECOLX.DDRVTSVLIGASR.+3	463.588	29.85	tr|W8SWJ0|W8SWJ0_ECOLX	234724	247540	242352	270408	277170	297229	35047.6	213359	222688	248395	269848	277470
786	tr|W8SWJ0|W8SWJ0_ECOLX.LLNEMAQQR.+2	551.787	21.71	tr|W8SWJ0|W8SWJ0_ECOLX	66942.8	71379.9	97969.2	97195.9	109028	113625	92969.3	96832	94412.6	100509	105723	103410
787	tr|W8SWJ0|W8SWJ0_ECOLX.ALYVGISSYSPER.+2	721.37	33.25	tr|W8SWJ0|W8SWJ0_ECOLX	243555	242530	270174	269293	239538	239346	209853	219839	201412	204139	239350	222957
788	tr|J7R592|J7R592_ECOLX.ASDWGWQIDPVGLR.+2	800.399	43.44	tr|J7R592|J7R592_ECOLX	132042	133097	113376	93580.7	139299	120975	139976	150760	139717	149972	150563	144327
789	tr|J7R592|J7R592_ECOLX.DFLWGGAVAAHQVEGGWNK.+3	681.334	41.23	tr|J7R592|J7R592_ECOLX	47865.2	51896.8	36959.7	32325	48822.7	45851.8	60453.9	63320	59272.6	57880.3	60261.9	62513.8
790	tr|J7R592|J7R592_ECOLX.YALC[CAM]ELYER.+2	608.787	33.17	tr|J7R592|J7R592_ECOLX	136774	125683	128141	133531	133551	131210	146324	153981	169024	160041	123258	125974
791	tr|J7R592|J7R592_ECOLX.GPSIC[CAM]DVLTGGAHGVPR.+3	564.954	33.84	tr|J7R592|J7R592_ECOLX	86381.4	88665.5	89021.6	91052.2	89833.3	92172	114511	99828.2	104037	106936	75774.2	79872.6
792	tr|J7R592|J7R592_ECOLX.YVFTDVQLR.+2	570.806	34.59	tr|J7R592|J7R592_ECOLX	116172	124522	127106	127470	137865	135872	170547	168072	158669	157058	125452	126145
793	tr|J7R592|J7R592_ECOLX.SFNWYK.+2	422.703	30.42	tr|J7R592|J7R592_ECOLX	63268.5	63107.3	60185	51639.5	60017.9	56463.2	64925.7	72083	61366.2	68308	63557.8	56698.3
794	tr|C3SZZ7|C3SZZ7_ECOLX.LAIALAQEGGIGFIHK.+3	546.651	39.01	tr|C3SZZ7|C3SZZ7_ECOLX	137157	129029	204278	215852	156055	136810	218990	226404	282975	274420	201192	192019
795	tr|C3SZZ7|C3SZZ7_ECOLX.ALAEAGC[CAM]SAVK.+2	538.774	16.73	tr|C3SZZ7|C3SZZ7_ECOLX	155335	164437	267670	255821	184347	181490	299549	305631	420611	412988	288573	290991
796	tr|C3SZZ7|C3SZZ7_ECOLX.AKYPDLQIIGGNVATAAGAR.+3	662.697	35.67	tr|C3SZZ7|C3SZZ7_ECOLX	114632	112169	218747	234670	153612	162660	243417	244752	328051	314881	250104	207191
797	tr|C3SZZ7|C3SZZ7_ECOLX.ALVVDDEFHLIGMITVK.+3	634.013	45.25	tr|C3SZZ7|C3SZZ7_ECOLX	38009.1	42755.7	43714.3	16031.7	21796	15281.7	44374.2	33869.3	72800.6	71362.5	48345	45376
798	tr|C3SZZ7|C3SZZ7_ECOLX.ISGAGIQESHVHDVTITK.+4	473.752	22.29	tr|C3SZZ7|C3SZZ7_ECOLX	25258.2	25302.9	40573.7	51451	28395.2	27026.5	63945.1	70792.2	75892.3	80513.2	56780	54490.6
799	tr|C3SZZ7|C3SZZ7_ECOLX.FVTDLNQPVSVYMTPK.+2	919.971	39.64	tr|C3SZZ7|C3SZZ7_ECOLX	13157.1	42697.8	72915.5	70704.8	49852.5	47895.5	111060	113870	126427	145389	100794	103685
800	Contig290_ORF.NVEELIGLGLK.+2	592.848	42.05	Contig290_ORF	154544	155349	172520	179789	171311	160429	123258	135974	110175	106458	112402	104718
801	Contig290_ORF.IPLVASMGYTAEDIAHC[CAM]APK.+3	715.355	40.71	Contig290_ORF	67034.3	68470.4	77331	76382.9	76437.2	76731.1	63883.8	60982.5	53850.8	49231.7	48433.9	54769.7
802	Contig290_ORF.NPLMPAPGPPVR.+2	623.342	29.74	Contig290_ORF	164780	169043	188788	189658	223731	246305	186655	191747	174816	183872	164890	177751
803	Contig290_ORF.LNDDGIAEC[CAM]NGELC[CAM]FR.+2	941.907	34.11	Contig290_ORF	85660	63821.9	22971.6	50368.7	31784.4	69904.3	71808.6	66072.3	53024.9	61092.9	127279	104241
804	Contig290_ORF.FLGFTVK.+2	406.239	36.58	Contig290_ORF	257744	251320	254754	250312	258446	250085	192555	573341	173098	176914	164646	179314
805	Contig290_ORF.EC[CAM]DLPIIGVGGIYNGR.+2	866.938	41.71	Contig290_ORF	168330	164342	160690	175991	157206	165028	120635	144863	119469	121280	96284.2	97139.7
806	tr|C3SE47|C3SE47_ECOLX.YIAETFLEDAR.+2	664.33	37.61	tr|C3SE47|C3SE47_ECOLX	508348	525312	674969	647455	581010	578592	659450	632464	579914	585757	588852	608394
807	tr|C3SE47|C3SE47_ECOLX.YIAETFLEDAREVNNVR.+3	680.345	40.06	tr|C3SE47|C3SE47_ECOLX	210655	218192	223490	202592	210731	181173	193194	182782	185917	195509	180162	192459
808	tr|C3SE47|C3SE47_ECOLX.ELITDFGVKK.+2	575.329	28.75	tr|C3SE47|C3SE47_ECOLX	201737	217264	253461	207333	216503	196722	210975	201462	240397	214765	217088	200859
809	tr|C3SE47|C3SE47_ECOLX.VGSC[CAM]GAVLPHVK.+3	408.557	22.08	tr|C3SE47|C3SE47_ECOLX	415059	413047	474474	495725	443260	428380	464387	471743	434173	438679	472091	465354
810	tr|C3SE47|C3SE47_ECOLX.LRDVVIGMGAC[CAM]TDSK.+3	541.273	26.93	tr|C3SE47|C3SE47_ECOLX	230947	233430	281615	278964	318874	328756	319991	322202	302747	310822	309935	300901
811	tr|C3SE47|C3SE47_ECOLX.ISVMGHGMGIPSC[CAM]SIYTK.+3	646.648	34	tr|C3SE47|C3SE47_ECOLX	68669.3	69292	98178.9	91710.8	150805	155495	157271	160040	136309	142899	147228	145031
812	Contig228_ORF.MPLEIVYALAR.+2	638.36	45.12	Contig228_ORF	195311	232052	229357	225201	247751	247103	184159	189243	213239	208875	153959	141574
813	Contig228_ORF.HLWGAQTQR.+2	548.786	17.87	Contig228_ORF	150084	145775	142604	121127	159653	144917	131741	118627	143777	136184	106083	98556.7
814	Contig228_ORF.SVEFKDIIK.+2	539.811	29.55	Contig228_ORF	51954.9	63090.5	61909.9	60231.4	64711.7	59713.3	33746.2	39605.7	54788.4	43202.2	27928.7	21102.5
815	Contig228_ORF.LGGEVGPNR.+2	449.741	14.89	Contig228_ORF	84395.7	82128.6	91423.6	101870	92554.3	83564.8	65036	58347	85773.7	84152.9	55333.7	51675.4
816	tr|C3SQP2|C3SQP2_ECOLX.LDGVIPGWTEGLK.+2	692.877	40.83	tr|C3SQP2|C3SQP2_ECOLX	466600	464142	414461	392786	425992	416879	566187	569627	545261	547274	555935	553277
817	tr|C3SQP2|C3SQP2_ECOLX.SAYALGASLGR.+2	533.288	28.38	tr|C3SQP2|C3SQP2_ECOLX	322063	319278	334881	343796	326937	331349	539811	554696	560469	569152	633085	635621
818	tr|C3SQP2|C3SQP2_ECOLX.LSDQEIEQTLQAFEAR.+2	939.466	44.85	tr|C3SQP2|C3SQP2_ECOLX	158188	207901	151216	173223	150146	198534	155884	203099	161993	176016	138832	190953
819	tr|C3SQP2|C3SQP2_ECOLX.GTLIDGKEFDNSYTR.+3	572.613	28.56	tr|C3SQP2|C3SQP2_ECOLX	172158	180043	164666	192690	171145	175606	209439	194698	211886	205159	202174	204431
820	tr|C3SQP2|C3SQP2_ECOLX.LVIPPELAYGK.+2	600.355	37.49	tr|C3SQP2|C3SQP2_ECOLX	847006	842098	856718	857734	833719	823748	991190	1.00434e+06	997576	1.00898e+06	1.0023e+06	1.04204e+06
821	tr|C3SQP2|C3SQP2_ECOLX.LDKDQLIAGVQDAFADK.+3	616.323	40.52	tr|C3SQP2|C3SQP2_ECOLX	140302	141412	154479	169986	136285	147339	254977	246468	236345	227816	261950	272825
822	Contig1576_ORF.DLSDSEILTTVLK.+2	717.39	43.39	Contig1576_ORF	360791	356554	346248	334060	360822	343679	372778	372205	364980	374449	313057	313199
823	Contig1576_ORF.DEQIVAWANEK.+2	651.82	30.36	Contig1576_ORF	166534	178906	117232	123213	154754	170322	189144	182001	189477	181293	142864	134424
824	Contig1576_ORF.DGLVLLQMLDK.+2	622.85	45.72	Contig1576_ORF	24537.6	18838	27555.8	40298.9	42759.4	37718.4	63480.8	47845.5	53200	58202	48740.5	48169.2
825	Contig1576_ORF.LEPGC[CAM]VNWK.+2	551.771	27.22	Contig1576_ORF	329186	320043	197775	190386	288411	302542	275204	282352	362763	337927	225110	209678
826	Contig1576_ORF.YVLSMVR.+2	434.241	30.22	Contig1576_ORF	318891	320649	338043	339839	480175	476614	496827	468266	496061	517980	384391	387547
827	Contig1576_ORF.AELMLQEADKIEC[CAM]R.+3	569.28	31.21	Contig1576_ORF	68288.6	68239	87439.2	88376	106429	106439	127970	130036	137140	143515	86796.3	86060.1
828	tr|C3SFD7|C3SFD7_ECOLX.YEIDKESGALFVDR.+3	547.942	31.28	tr|C3SFD7|C3SFD7_ECOLX	802700	763257	872107	860540	797080	804590	830845	806803	663265	673477	653874	630885
829	tr|C3SFD7|C3SFD7_ECOLX.AEIVASFER.+2	511.269	28.36	tr|C3SFD7|C3SFD7_ECOLX	4.02171e+06	4.0252e+06	4.35079e+06	4.44799e+06	4.14165e+06	4.14438e+06	3.75284e+06	3.74254e+06	3.75878e+06	3.7651e+06	3.83321e+06	3.8266e+06
830	tr|C3SFD7|C3SFD7_ECOLX.AQIAHFFEHYKDLEK.+4	469.74	30.63	tr|C3SFD7|C3SFD7_ECOLX	235145	238697	256518	273331	232296	232679	205777	214008	196805	185374	197774	203265
831	tr|C3SFD7|C3SFD7_ECOLX.SLLNVPAGK.+2	449.772	26.56	tr|C3SFD7|C3SFD7_ECOLX	1.97793e+06	1.99495e+06	2.11721e+06	2.1833e+06	1.99851e+06	1.99957e+06	1.87434e+06	1.87134e+06	1.9288e+06	1.97127e+06	2.06976e+06	2.00505e+06
832	tr|C3SFD7|C3SFD7_ECOLX.EYDHIKDVNDLPELLK.+3	647.67	36.13	tr|C3SFD7|C3SFD7_ECOLX	278458	290968	295971	298278	260168	260939	224690	234191	212900	210050	166668	154652
833	tr|C3SFD7|C3SFD7_ECOLX.AQIAHFFEHYK.+3	464.235	28.14	tr|C3SFD7|C3SFD7_ECOLX	220363	205979	230293	224800	236177	222510	200196	191206	186900	171285	167335	166465
834	tr|A0A090J8H4|A0A090J8H4_ECOLX.IFALPVIEQISPVLSR.+2	891.53	45.78	tr|A0A090J8H4|A0A090J8H4_ECOLX	123171	119940	125991	124683	127493	112499	129581	130746	119189	138591	148647	137418
835	tr|A0A090J8H4|A0A090J8H4_ECOLX.GGVPVC[CAM]WPWFGPAAQQGLPAHGFAR.+3	888.441	44.6	tr|A0A090J8H4|A0A090J8H4_ECOLX	184056	181202	148605	30624	154344	152660	225230	217735	188178	169308	152815	148044
836	tr|A0A090J8H4|A0A090J8H4_ECOLX.LDELDLIVVDHPQVK.+3	578.321	39.27	tr|A0A090J8H4|A0A090J8H4_ECOLX	203030	197252	189341	196633	176751	165656	163989	156734	157702	160320	186967	185127
837	tr|A0A090J8H4|A0A090J8H4_ECOLX.VSVSGLGDR.+2	445.24	20.35	tr|A0A090J8H4|A0A090J8H4_ECOLX	461144	472509	458427	484427	455787	437077	453767	467325	469469	476508	530696	504705
838	tr|A0A090J8H4|A0A090J8H4_ECOLX.EKPAHLAQSIR.+3	417.239	14.67	tr|A0A090J8H4|A0A090J8H4_ECOLX	226437	214498	220553	209200	218294	215121	190897	196348	217975	201848	237249	222036
839	Contig80_ORF.IDPTNVLYYTNK.+2	720.872	34.56	Contig80_ORF	72899.5	75502.8	80646.7	78687.2	73887.2	72818.3	54871.9	57062	56423.6	57446.8	54012.2	59176.7
840	Contig80_ORF.KGNYEEALAHYDAAIK.+3	598.3	29.45	Contig80_ORF	55602.9	46006.2	47453.1	51869.9	46371	54173.2	40010.8	4455.3	13617.6	19102.4	34830.3	42996.5
841	Contig80_ORF.AAEYENPELAEK.+2	682.322	22.12	Contig80_ORF	62208.3	55327.8	62404.2	60331.4	56003	57725.8	49177.6	49202.2	46872.7	49202.2	46900.7	44206.8
842	Contig80_ORF.NEGNDFFR.+2	499.72	26.67	Contig80_ORF	67671.5	76229.8	75924.9	73007.5	66865.2	62993	57311.5	56627.7	54448.5	57360.8	53370.5	56423.6
843	Contig80_ORF.ASELDPASQAIKEDLAYVQQQK.+3	811.415	40.68	Contig80_ORF	15928.2	17352.6	10727.6	24229.4	12180.4	10084	21701.2	18265.8	20935.9	16525.7	19365	28797.4
844	Contig80_ORF.ASELDPASQAIK.+2	615.322	23.89	Contig80_ORF	48152.7	49982.2	48174.3	43717.9	42267.4	51765.8	38892.8	40126.9	36233.3	36027.4	36245.1	35339.6
845	tr|C3SGB0|C3SGB0_ECOLX.LPFIC[CAM]ELAK.+2	545.802	40.21	tr|C3SGB0|C3SGB0_ECOLX	119455	127657	128746	126656	116741	129047	124059	127723	118147	125866	75135.7	78093.6
846	tr|C3SGB0|C3SGB0_ECOLX.LKDLVNQDGGENWAK.+3	562.953	26.39	tr|C3SGB0|C3SGB0_ECOLX	56232.3	48402.7	42227.4	30954.7	48558.8	44312.3	44052.5	48363.7	42810.7	40557	4746.2	43505.1
847	tr|C3SGB0|C3SGB0_ECOLX.LAGEQATER.+2	487.749	11.53	tr|C3SGB0|C3SGB0_ECOLX	49914.4	55149.7	50785.9	53161.4	50693.6	49394.8	41199.1	48318.9	52104.8	56451.1	52049.9	51154.6
848	tr|C3SGB0|C3SGB0_ECOLX.IRDEMGLAMEEGC[CAM]GIYR.+3	667.306	33.95	tr|C3SGB0|C3SGB0_ECOLX	38870.7	37829.2	36274.7	39823.3	52800.8	50614.5	37081	39595.7	34735.5	33345.1	28674	54353.9
849	tr|C3SGB0|C3SGB0_ECOLX.AAIAAAQANPNAK.+2	605.831	15.95	tr|C3SGB0|C3SGB0_ECOLX	10951.5	10430.6	9407.57	12538.8	10387.5	7983.87	6837.36	185678	15848.7	212147	8274.91	9213.7
850	Contig1193_ORF.IGNTC[CAM]PLFSGHK.+3	444.224	24.54	Contig1193_ORF	238856	236089	170688	149943	171994	174159	190101	198945	213440	178315	68847.3	48978.1
851	Contig1193_ORF.SLIHIPMIVPR.+3	425.925	40.47	Contig1193_ORF	140864	151917	187725	177486	245694	257475	159405	169554	174376	175988	176042	166944
852	Contig1193_ORF.HVYGEPAR.+2	464.735	11.8	Contig1193_ORF	135140	141978	150766	140708	152578	155907	107719	113273	134601	140584	128531	111742
853	Contig1193_ORF.LHYIFSTGFSSR.+3	472.242	34.17	Contig1193_ORF	130116	133019	129107	131173	131486	140153	98251	100520	104008	103618	97550.4	95863.3
854	Contig1193_ORF.IAQLEEELKK.+3	400.899	23.83	Contig1193_ORF	70639.3	69808.9	63175.6	72551.4	70119.3	68197	45566.2	49685.3	50358.2	53755.7	42995.4	43605.9
855	Contig1193_ORF.SSHALFYDK.+2	534.261	20.51	Contig1193_ORF	47555.7	30345.4	30992.6	38392.3	47252.9	27561.6	24375.9	16819.3	16366.8	40449.4	29626.3	42370.7
856	tr|Q8RKD9|Q8RKD9_ECOLX.VLNFPQSNLC[CAM]LK.+2	716.885	36.67	tr|Q8RKD9|Q8RKD9_ECOLX	147013	140922	144829	147958	137638	131090	122760	129575	112794	112755	128002	135944
857	tr|Q8RKD9|Q8RKD9_ECOLX.ATPLLDLIK.+2	492.31	42.18	tr|Q8RKD9|Q8RKD9_ECOLX	227402	223915	206303	220321	212776	218662	179983	175085	152791	156721	166713	167012
858	tr|Q8RKD9|Q8RKD9_ECOLX.LTLAGC[CAM]EER.+2	524.758	21.51	tr|Q8RKD9|Q8RKD9_ECOLX	161491	151977	134736	136425	139290	130433	107721	110466	118268	117549	124235	129723
859	tr|Q8RKD9|Q8RKD9_ECOLX.ITDSHQWNTLLSLHNAQFYLLQR.+4	700.365	45.71	tr|Q8RKD9|Q8RKD9_ECOLX	11856.6	14798.5	10603.1	10697.6	11219.8	12153.1	12353.3	11616.1	11597.2	7113.92	13097.7	11696.4
860	tr|Q8RKD9|Q8RKD9_ECOLX.KGC[CAM]PQSGQVAIIADVDER.+3	648.327	28.91	tr|Q8RKD9|Q8RKD9_ECOLX	71080.8	86101	79210	73091.6	79480.3	72770.5	66020.5	57328.1	56561.2	57337.4	58406.2	65281
861	tr|Q8RKD9|Q8RKD9_ECOLX.TGVC[CAM]QLDNANVTDAILSR.+2	973.984	36.92	tr|Q8RKD9|Q8RKD9_ECOLX	98605.5	70521	56116.7	58739.3	44258.2	77491	57301.2	61561	55600.8	70772.2	40868.6	42906
862	Contig2123_ORF.SLSLSSLGDLDR.+2	631.833	38.4	Contig2123_ORF	368032	389667	400806	389490	378274	369162	284218	288819	253286	272171	257353	260679
863	Contig2123_ORF.IVTEIYQK.+2	497.284	22.66	Contig2123_ORF	196869	216585	207676	210490	206336	198102	145588	160548	151127	145330	127295	132657
864	Contig2123_ORF.GTVTAASNVTNIISPALK.+2	878.994	37.15	Contig2123_ORF	117063	115299	116492	110077	109502	102561	78097.7	76554.2	73827.9	78691.7	70872.1	66053.2
865	Contig2123_ORF.C[CAM]QLVGDDLYTTNPK.+2	812.388	31.28	Contig2123_ORF	32511.5	36623.5	19560.1	155094	18175.5	133731	5954.78	117549	121105	125481	12330.2	13549.5
866	Contig2123_ORF.HPSIISIEDGLHEK.+3	525.611	29.14	Contig2123_ORF	58505.4	66838.5	57635	59685.8	59836.1	61823	52456.3	46264.3	39194.8	38427.5	36853.9	33111.8
867	Contig2123_ORF.ALPPVVDHLVGR.+3	424.919	34.87	Contig2123_ORF	200547	204799	197125	193561	198840	197746	140702	137633	146274	139416	126967	128512
868	tr|M1JJL3|M1JJL3_ECOLX.SVFDTLATAAK.+2	562.303	35.2	tr|M1JJL3|M1JJL3_ECOLX	316504	327060	307857	313918	309642	304528	184838	196647	192930	196538	190028	199413
869	tr|M1JJL3|M1JJL3_ECOLX.VGIVYNYANASDLPAK.+2	847.941	33.31	tr|M1JJL3|M1JJL3_ECOLX	203794	196304	192150	194641	181484	184269	113019	112861	114777	115775	103789	103895
870	tr|M1JJL3|M1JJL3_ECOLX.YGFVASGTLNPQK.+2	691.359	29.68	tr|M1JJL3|M1JJL3_ECOLX	207512	194439	194450	187704	188503	191297	114385	114723	110800	110480	116267	114023
871	tr|M1JJL3|M1JJL3_ECOLX.SVNYGPLGYIHNGK.+3	506.928	30.22	tr|M1JJL3|M1JJL3_ECOLX	78080.1	76763.5	91741.4	96043.4	85595.8	83982.9	67843.1	68678.8	76755.7	79652.8	65179.3	63738.3
872	tr|M1JJL3|M1JJL3_ECOLX.TNTTDVATFK.+2	549.277	20.84	tr|M1JJL3|M1JJL3_ECOLX	104891	103697	110405	112333	102970	102374	71502.9	67777.9	66766.7	64552.9	62999.7	71852.7
873	tr|M1JJL3|M1JJL3_ECOLX.HTSDTPFDVSK.+2	617.291	20.52	tr|M1JJL3|M1JJL3_ECOLX	62393.2	67209.7	61892.8	59182.1	67448.9	66900.8	36447.1	38231.3	41215.4	40588.5	41266.5	42497.8
874	tr|C3TJX7|C3TJX7_ECOLX.AAQYVASHPGEVC[CAM]PAK.+3	562.275	18.15	tr|C3TJX7|C3TJX7_ECOLX	795427	787610	945127	952789	778551	783772	897725	907147	1.12889e+06	1.08464e+06	873117	885512
875	tr|C3TJX7|C3TJX7_ECOLX.EGEATLAPSLDLVGKI.+2	806.943	43.18	tr|C3TJX7|C3TJX7_ECOLX	439950	428279	507386	545652	423218	421667	581594	589014	587933	601649	501614	540157
876	tr|C3TJX7|C3TJX7_ECOLX.LGVDVYAVSTDTHFTHK.+3	630.651	30.58	tr|C3TJX7|C3TJX7_ECOLX	432239	415866	530339	492492	436474	392107	478411	459238	576773	523704	444818	430415
877	tr|C3TJX7|C3TJX7_ECOLX.YAMIGDPTGALTR.+2	683.345	33.67	tr|C3TJX7|C3TJX7_ECOLX	1.50041e+06	1.51063e+06	2.28688e+06	2.30509e+06	2.56026e+06	2.58611e+06	2.76101e+06	2.75615e+06	3.28901e+06	3.30042e+06	2.62121e+06	2.62256e+06
878	tr|C3TJX7|C3TJX7_ECOLX.NGEFIEITEKDTEGR.+3	579.948	29.14	tr|C3TJX7|C3TJX7_ECOLX	496277	512196	610062	606457	484355	478581	513087	522034	614852	613822	488193	493736
879	tr|C3TJX7|C3TJX7_ECOLX.AWHSSSETIAK.+3	406.203	15.97	tr|C3TJX7|C3TJX7_ECOLX	396602	372357	378641	354855	377989	361172	416232	419798	531611	548818	442752	441177
880	contig03219_LP_ORF.SFGVPWTILGHSER.+3	529.276	41.87	contig03219_LP_ORF	696834	723189	575700	550659	683327	662679	536805	561224	483570	485880	462100	476580
881	contig03219_LP_ORF.SFGVPWTILGHSERR.+3	581.309	38.52	contig03219_LP_ORF	63989.5	15137.3	32506.4	37565.6	46925.2	15681.6	32546.2	30169.8	35673.1	32060.5	32440.2	30857.2
882	Contig1646_ORF.GANVVYTDTILSYHIPK.+3	631.004	38.6	Contig1646_ORF	322490	323437	303651	293731	302795	280868	219544	224778	216781	222190	201781	207616
883	Contig1646_ORF.KETIADTAHVLER.+3	494.935	23.33	Contig1646_ORF	341430	324203	299585	293410	303039	288869	240508	234064	224091	216967	196680	202048
884	Contig1646_ORF.LLC[CAM]THNIDEAIK.+3	476.25	26.08	Contig1646_ORF	280658	284833	268123	277201	273500	283404	220310	227634	205708	212972	169686	166466
885	Contig1646_ORF.ITSLTAEEVEK.+2	610.324	24.12	Contig1646_ORF	502386	472156	445416	465830	454659	449914	386105	398006	357106	359197	335615	351301
886	Contig1646_ORF.VFKPYQVNAELMAK.+3	546.629	31.33	Contig1646_ORF	121465	125114	130441	126601	162860	148958	128462	120640	112450	113503	105213	111683
887	Contig1646_ORF.DC[CAM]LFLHC[CAM]LPAVR.+3	500.92	38.97	Contig1646_ORF	233424	235339	239550	233456	205677	212550	191374	208365	161835	163292	104830	108470
888	tr|C3SZ02|C3SZ02_ECOLX.AGYAEDEVVAVSK.+2	669.333	25.8	tr|C3SZ02|C3SZ02_ECOLX	1.1043e+06	1.08852e+06	1.06006e+06	1.04511e+06	997177	1.06012e+06	1.22456e+06	1.23994e+06	1.24637e+06	1.26297e+06	1.34603e+06	1.35673e+06
889	tr|C3SZ02|C3SZ02_ECOLX.VEGGQHLNVNVLR.+3	478.932	26.19	tr|C3SZ02|C3SZ02_ECOLX	1.34546e+06	1.36864e+06	1.31057e+06	1.34004e+06	1.34301e+06	1.30842e+06	1.64383e+06	1.66727e+06	1.55056e+06	1.56163e+06	1.65799e+06	1.62828e+06
890	tr|C3SZ02|C3SZ02_ECOLX.MITGIQITK.+2	502.794	29.12	tr|C3SZ02|C3SZ02_ECOLX	1.03876e+06	1.09122e+06	1.1012e+06	1.11744e+06	1.24043e+06	1.26074e+06	1.49767e+06	1.54109e+06	1.54438e+06	1.61768e+06	1.7379e+06	1.76423e+06
891	tr|C3SZ02|C3SZ02_ECOLX.AANDDLLNSFWLLDSEKGEAR.+3	788.72	44.55	tr|C3SZ02|C3SZ02_ECOLX	453951	441266	410600	378311	394560	406521	565066	498018	451466	435873	493128	522413
892	tr|C3SZ02|C3SZ02_ECOLX.EVPVEVKPEVR.+3	427.579	22.09	tr|C3SZ02|C3SZ02_ECOLX	1.38387e+06	1.38952e+06	1.33342e+06	1.3894e+06	1.31119e+06	1.37461e+06	1.57072e+06	1.67104e+06	1.5875e+06	1.65239e+06	1.76716e+06	1.80121e+06
893	tr|C3SZ02|C3SZ02_ECOLX.ETLEDAVKHPEKYPQLTIR.+4	567.556	32.11	tr|C3SZ02|C3SZ02_ECOLX	304080	297229	280220	268376	272985	254480	354315	344697	325242	309427	340214	307446
894	tr|J7QEK1|J7QEK1_ECOLX.LINSVQNYAWGSK.+2	740.383	32.17	tr|J7QEK1|J7QEK1_ECOLX	6417.99	50950.4	36196.6	35239	35154.6	37257.6	48740	41117.1	81390.1	46301.8	43066.4	44423.4
895	tr|J7QEK1|J7QEK1_ECOLX.STLLGEAVAK.+2	494.787	27.15	tr|J7QEK1|J7QEK1_ECOLX	181548	176702	179752	182243	179417	179550	200101	200231	221001	222050	221839	215076
896	tr|J7QEK1|J7QEK1_ECOLX.HNSEIGFAK.+2	501.754	17.12	tr|J7QEK1|J7QEK1_ECOLX	50975.2	55378.6	52042.5	53704.2	49060.6	50201	57858.3	55584.1	68939.5	64248.5	67632.8	63796.4
897	tr|J7QEK1|J7QEK1_ECOLX.FEAKPANQLLTQPVK.+3	561.986	27.56	tr|J7QEK1|J7QEK1_ECOLX	84568.3	86569.7	74573	71973.3	71451.9	70194.4	83689.8	85915.4	87258	96725.1	81086.5	83560.3
898	tr|J7QEK1|J7QEK1_ECOLX.VLC[CAM]AAQPLSIQVHPNK.+3	592.326	29.21	tr|J7QEK1|J7QEK1_ECOLX	77201.1	83245.9	80944.3	69985.7	76576.5	75589.2	95733.5	95970.6	91156.5	88695.9	58247.3	57070.4
899	tr|J7QEK1|J7QEK1_ECOLX.RFGELPFLFK.+2	627.356	43.2	tr|J7QEK1|J7QEK1_ECOLX	39235.8	39813	50184.4	43762	43288.1	39675.5	44295.9	43400	40774.2	44232.2	45032.3	38122.8
900	tr|J7QFY9|J7QFY9_ECOLX.IGTDTTYAPFSSK.+2	694.341	28.7	tr|J7QFY9|J7QFY9_ECOLX	177692	162853	153538	29221.7	3406.73	126152	3397.8	29828	6932.97	29979.8	7241.75	27291.5
901	tr|J7QFY9|J7QFY9_ECOLX.HVGVLQGSTQEAYANETWR.+3	716.015	29.56	tr|J7QFY9|J7QFY9_ECOLX	119006	132213	89694.7	85454.2	114516	98798.8	68844.8	74120.7	66744.3	67136.9	62528.9	67438.3
902	tr|J7QFY9|J7QFY9_ECOLX.DDAELTAAFNK.+2	597.785	29.36	tr|J7QFY9|J7QFY9_ECOLX	105821	101576	92576.2	93192.7	85142.5	90004.9	58559.3	62701.9	59768.7	58029.2	55585.4	60879.6
903	tr|J7QFY9|J7QFY9_ECOLX.YFGDGTGVGLRK.+3	423.891	24.97	tr|J7QFY9|J7QFY9_ECOLX	49885.1	46639.3	39092	40049.7	37697.1	42432.7	16973.6	20655.4	22822.4	22652.8	23914.6	21377.6
904	tr|J7QFY9|J7QFY9_ECOLX.GSPIQPTLDSLK.+2	628.348	30.46	tr|J7QFY9|J7QFY9_ECOLX	87966.7	117486	95034.5	104804	81918.9	109806	74540.8	68889.5	56743.5	78110.9	64947.3	69286.4
905	tr|J7QFY9|J7QFY9_ECOLX.RQQEIAFSDK.+2	611.315	18.81	tr|J7QFY9|J7QFY9_ECOLX	33715.3	34095.9	29437.9	30017.1	27945	27747.3	16071.7	15325.4	17354.1	16914.7	19502.3	18021.1
906	tr|W8U164|W8U164_ECOLX.GVFNLVLGR.+2	487.793	41.98	tr|W8U164|W8U164_ECOLX	168907	170758	191605	187429	161749	166484	104838	105035	99510.8	104902	96238.8	97883.1
907	tr|W8U164|W8U164_ECOLX.IVDEIGLPR.+2	506.295	30.33	tr|W8U164|W8U164_ECOLX	208618	199784	232903	237171	185731	186698	135594	127521	148297	147529	120797	129125
908	tr|W8U164|W8U164_ECOLX.VC[CAM]LELGGK.+2	438.236	25.45	tr|W8U164|W8U164_ECOLX	232434	222934	151247	151149	141284	187170	32138.5	10965	4763.34	29146	8802.06	11135.1
909	tr|W8U164|W8U164_ECOLX.GETVGQELAGNPK.+2	650.331	22.15	tr|W8U164|W8U164_ECOLX	65827.6	65093.1	65780	67037.7	54827.1	55745.1	36558.8	35751.3	43023.7	40419	36553.9	39210.5
910	tr|W8U164|W8U164_ECOLX.AQPEWEALPAIER.+2	755.388	37.74	tr|W8U164|W8U164_ECOLX	105647	102629	102948	87595	95897.8	92001	65902.5	59989.1	63767.5	65217.4	60171.6	54148.8
911	tr|W8U164|W8U164_ECOLX.ASEISALIVEEGGK.+2	701.875	35.1	tr|W8U164|W8U164_ECOLX	40407.8	50756.2	43923.3	48554.4	36858.4	42237.1	32722.7	32901.1	29181.3	25970.8	28238.6	33858.2
912	tr|C3T137|C3T137_ECOLX.IQGIGAGFIPANLDLK.+2	813.964	43.33	tr|C3T137|C3T137_ECOLX	127435	114168	132068	128208	117439	126116	145289	119995	135885	112448	148561	153379
913	tr|C3T137|C3T137_ECOLX.VIGITNEEAISTAR.+2	737.399	29.06	tr|C3T137|C3T137_ECOLX	242654	240101	246119	252646	226093	238439	265041	264373	280405	282126	303829	297329
914	tr|C3T137|C3T137_ECOLX.ALGANLVLTEGAK.+2	628.864	31.81	tr|C3T137|C3T137_ECOLX	232897	258928	299984	4.44354e+06	288996	345778	310925	330091	315988	321126	341262	319629
915	tr|C3T137|C3T137_ECOLX.IFEDNSLTIGHTPLVR.+3	604.66	35.53	tr|C3T137|C3T137_ECOLX	257424	252433	264577	257837	255548	242479	300327	296867	308894	289121	322156	326619
916	tr|C3T137|C3T137_ECOLX.YLLLQQFSNPANPEIHEK.+3	714.372	38.69	tr|C3T137|C3T137_ECOLX	111271	119886	123664	121860	108253	117040	138295	134681	131268	134439	146373	159619
917	tr|C3T137|C3T137_ECOLX.LQEDESFTNK.+2	605.783	19.26	tr|C3T137|C3T137_ECOLX	88870.9	86838.6	93449.8	85980.9	89744.5	88242.7	107797	102914	111166	116982	129928	132293
918	tr|C3T5W7|C3T5W7_ECOLX.FC[CAM]PTGGISPANYR.+2	720.341	28.92	tr|C3T5W7|C3T5W7_ECOLX	3.5544e+06	3.50242e+06	3.47364e+06	3.5226e+06	3.64429e+06	3.61471e+06	4.04076e+06	3.97097e+06	4.07269e+06	4.04447e+06	4.13559e+06	4.25539e+06
919	tr|C3T5W7|C3T5W7_ECOLX.TSAESILTTGPVVPVIVVK.+2	955.564	43.6	tr|C3T5W7|C3T5W7_ECOLX	790414	802193	878954	860233	814373	822005	1.16516e+06	1.18055e+06	934388	930149	1.13316e+06	1.05471e+06
920	tr|C3T5W7|C3T5W7_ECOLX.VLEVTLR.+2	415.261	28.49	tr|C3T5W7|C3T5W7_ECOLX	5.00422e+06	5.04447e+06	5.13783e+06	5.21288e+06	5.22343e+06	5.10867e+06	6.00488e+06	6.12138e+06	5.7763e+06	5.79307e+06	5.97532e+06	6.09958e+06
921	tr|C3T5W7|C3T5W7_ECOLX.ALQAIAGPFSQVR.+2	679.383	36.23	tr|C3T5W7|C3T5W7_ECOLX	7.42e+06	7.36758e+06	7.28285e+06	7.33962e+06	7.37231e+06	7.16652e+06	8.30399e+06	8.39158e+06	8.35252e+06	8.40131e+06	7.8257e+06	7.81115e+06
922	tr|C3T5W7|C3T5W7_ECOLX.SVLC[CAM]IGGSWLVPADALEAGDYDR.+2	1232.59	45.26	tr|C3T5W7|C3T5W7_ECOLX	67873.1	253595	79778.1	280545	302652	232951	224493	225532	109901	192535	103024	255582
923	tr|C3T5W7|C3T5W7_ECOLX.FFPAEANGGVK.+2	568.79	26.32	tr|C3T5W7|C3T5W7_ECOLX	3.26146e+06	3.21978e+06	3.16551e+06	3.2109e+06	3.14326e+06	3.19411e+06	3.57657e+06	3.59626e+06	3.86016e+06	3.90935e+06	3.95338e+06	3.91057e+06
924	tr|C3T0C7|C3T0C7_ECOLX.LFVEPNPIPVK.+2	626.869	34.99	tr|C3T0C7|C3T0C7_ECOLX	615247	619757	769599	810047	632599	631469	612569	613411	660389	680383	606016	606002
925	tr|C3T0C7|C3T0C7_ECOLX.TGC[CAM]DLLPETVGR.+2	659.327	30.06	tr|C3T0C7|C3T0C7_ECOLX	335982	338752	407834	409582	350295	338289	309126	325014	354585	360790	269409	262662
926	tr|C3T0C7|C3T0C7_ECOLX.AIAEHTDLPQILYNVPSR.+3	679.697	37.7	tr|C3T0C7|C3T0C7_ECOLX	623747	616551	768117	755254	583611	571306	587162	574601	596398	585701	508848	491655
927	tr|C3T0C7|C3T0C7_ECOLX.MFTGSIVAIVTPMDEK.+2	869.941	45.69	tr|C3T0C7|C3T0C7_ECOLX	60814.1	86921.5	122443	127953	115257	109959	133093	123187	137690	113539	113100	140630
928	tr|C3T0C7|C3T0C7_ECOLX.LPMTPITDSGR.+2	594.308	28.01	tr|C3T0C7|C3T0C7_ECOLX	102818	105437	176620	173886	196888	204456	199736	198258	199759	197534	182811	184669
929	tr|C3T0C7|C3T0C7_ECOLX.IPVIAGTGANATAEAISLTQR.+3	685.38	39.5	tr|C3T0C7|C3T0C7_ECOLX	139782	149846	193313	182184	127324	139317	127469	138061	111019	127274	112631	119688
930	tr|C3SCN2|C3SCN2_ECOLX.LINAVQDVYLDSK.+2	739.399	34.91	tr|C3SCN2|C3SCN2_ECOLX	73960.1	60714.7	74840.4	80870.3	71960.1	69139.5	121610	121388	109033	105054	123869	116140
931	tr|C3SCN2|C3SCN2_ECOLX.TDIAQLLGK.+2	479.782	36	tr|C3SCN2|C3SCN2_ECOLX	46567.1	49428.2	61475.3	65573.6	58284.9	61748.1	135060	139583	130337	122978	136250	142210
932	tr|C3SCN2|C3SCN2_ECOLX.LTSENPIDLVR.+2	628.846	34.05	tr|C3SCN2|C3SCN2_ECOLX	96402.9	100513	129545	134866	111368	114370	220022	228935	221170	226292	248092	229827
933	tr|C3SCN2|C3SCN2_ECOLX.VMIDNNRPPAVLR.+3	498.945	26.26	tr|C3SCN2|C3SCN2_ECOLX	53495.8	51053.3	63377.9	65132.9	68402.9	74748.4	108988	118611	107310	110268	128173	126063
934	tr|C3SCN2|C3SCN2_ECOLX.AINYGYTDDRVYSK.+3	555.602	24.46	tr|C3SCN2|C3SCN2_ECOLX	22408.1	24973.6	27780.2	27886.9	24191.1	21846.8	41406.6	39711.7	43135.9	45791.1	50197.7	51323
935	tr|J7R086|J7R086_ECOLX.LAYDGLNYNTYR.+2	731.852	31.43	tr|J7R086|J7R086_ECOLX	95015.7	109456	102717	107396	101985	108881	140057	137394	133489	133007	139877	134235
936	tr|J7R086|J7R086_ECOLX.ISDEQLDQAIANIAK.+2	814.928	42.21	tr|J7R086|J7R086_ECOLX	87855.8	79998.8	91759.4	74434.5	76198	79977.9	104584	94040.3	112137	90928.1	97094.8	95972
937	tr|J7R086|J7R086_ECOLX.QQLPDDATLR.+2	578.802	23.5	tr|J7R086|J7R086_ECOLX	127362	121395	124215	114572	102703	106464	128400	137957	142915	136987	153183	148923
938	tr|J7R086|J7R086_ECOLX.HILLKPSPIMTDEQAR.+3	617.005	27.07	tr|J7R086|J7R086_ECOLX	93371.9	94778.2	115314	114994	141676	112931	112789	119622	117943	115379	115460	125678
939	tr|J7R086|J7R086_ECOLX.FSEEAASWMQEQR.+2	799.849	31.39	tr|J7R086|J7R086_ECOLX	36094.3	42417.3	42519.3	34956.5	50120.7	47717.3	58127.8	56820.6	56791.4	55639.5	65805.7	59370.8
940	Contig2183_ORF.EKPVVSFIAGATAPPGK.+3	556.982	31.31	Contig2183_ORF	188100	207435	256118	236020	222523	231139	259430	249040	263957	270817	249282	248192
941	Contig2183_ORF.YEALQAAGVR.+2	539.288	24.32	Contig2183_ORF	353158	363755	405233	411702	428644	442068	517391	503670	428323	446057	583666	581026
942	Contig2183_ORF.AGQIIAGMPVFASVK.+2	744.916	41.48	Contig2183_ORF	124698	132543	177809	178906	195293	201797	235408	225796	213240	223701	230172	240209
943	Contig2183_ORF.EKPVVSFIAGATAPPGKR.+3	609.016	29.22	Contig2183_ORF	29813.5	22021.3	31627.3	28970.4	34127.2	31985.2	48010.2	49051.4	29474	31466.6	29328.4	33501.5
944	tr|A0A094VLP5|A0A094VLP5_ECOLX.SRLPQNITLTEV.+2	685.886	34.42	tr|A0A094VLP5|A0A094VLP5_ECOLX	92626.1	109197	118727	116037	109562	112839	141502	142768	136985	138021	152058	149718
945	tr|A0A094VLP5|A0A094VLP5_ECOLX.LTPEQAEQIK.+2	578.814	22.08	tr|A0A094VLP5|A0A094VLP5_ECOLX	110110	101692	109940	111441	103301	109326	134419	132975	132515	145814	149364	144009
946	tr|A0A094VLP5|A0A094VLP5_ECOLX.GYTSLVVVPVGHHSVEDFNATLPK.+4	642.338	37.25	tr|A0A094VLP5|A0A094VLP5_ECOLX	37344.2	24817.9	32286.6	32023.1	22014.8	35361.9	38207.5	30951.9	25758.3	32859.4	38515.4	31360.6
947	tr|A0A094VLP5|A0A094VLP5_ECOLX.MDIISVALK.+2	495.289	38.72	tr|A0A094VLP5|A0A094VLP5_ECOLX	155326	159476	170740	173079	177385	179445	217438	180517	201816	220908	235374	227598
948	tr|A0A094VLP5|A0A094VLP5_ECOLX.MLDASHVVVFC[CAM]AK.+3	492.916	31.79	tr|A0A094VLP5|A0A094VLP5_ECOLX	62857.5	60417	79081.6	74220.4	85919.4	84864.5	106191	112017	110204	109991	74811.3	76006.9
949	tr|J7Q6L6|J7Q6L6_ECOLX.SVAGTSFDFR.+2	543.764	30.21	tr|J7Q6L6|J7Q6L6_ECOLX	261849	263203	274484	268841	254124	234718	240811	238721	235048	227909	289072	277572
950	tr|J7Q6L6|J7Q6L6_ECOLX.IIASEFLADDDQRK.+3	540.946	30.19	tr|J7Q6L6|J7Q6L6_ECOLX	149852	148430	139554	143487	121446	126059	120613	102969	120058	119578	128209	131796
951	tr|J7Q6L6|J7Q6L6_ECOLX.GYDHAFLLQAK.+3	421.556	29.51	tr|J7Q6L6|J7Q6L6_ECOLX	134226	124797	124250	136861	123846	128011	118968	119355	110558	115257	126047	126382
952	tr|J7Q6L6|J7Q6L6_ECOLX.WQIVNQNDR.+2	586.794	25.74	tr|J7Q6L6|J7Q6L6_ECOLX	164332	169196	149048	141964	155254	142804	144527	142897	153778	152513	160323	158861
953	tr|J7Q6L6|J7Q6L6_ECOLX.VAAHVWSADEK.+3	404.872	18.91	tr|J7Q6L6|J7Q6L6_ECOLX	80848.5	82558.8	70170.6	55803.6	70924.2	72880.5	71154.6	75330.4	74868.2	79679	86239.6	86041.7
954	tr|J7Q6L6|J7Q6L6_ECOLX.LQILADEYLPVDEGGIPHDGLK.+3	798.085	41.81	tr|J7Q6L6|J7Q6L6_ECOLX	37417.7	41874	37074.1	35293	47153	26180.4	26865.3	35234	20721.8	30217.8	38318.2	27952
955	tr|E2QFU0|E2QFU0_ECOLX.ILNTSSVIPVDGLC[CAM]VR.+2	871.977	40.2	tr|E2QFU0|E2QFU0_ECOLX	585822	585843	639586	687810	611371	598202	840649	841073	759543	769239	711498	719828
956	tr|E2QFU0|E2QFU0_ECOLX.NVGFIGWR.+2	474.756	37	tr|E2QFU0|E2QFU0_ECOLX	594230	584073	497395	462947	636216	606897	870905	869510	897369	886000	945630	974371
957	tr|E2QFU0|E2QFU0_ECOLX.GMVGSVLMQR.+2	539.281	30.36	tr|E2QFU0|E2QFU0_ECOLX	126648	134735	185282	183782	298530	279858	331942	352627	332761	359140	409671	406360
958	tr|E2QFU0|E2QFU0_ECOLX.ESGWQGYWIDAASSLR.+2	913.429	44.71	tr|E2QFU0|E2QFU0_ECOLX	217942	155157	131469	133511	186542	167160	285600	253638	271154	255649	255450	251234
959	tr|E2QFU0|E2QFU0_ECOLX.LRESGWQGYWIDAASSLR.+3	699.017	43.22	tr|E2QFU0|E2QFU0_ECOLX	183684	156012	114560	113714	166955	151477	190116	194983	208276	200437	221448	226715
960	tr|E2QFU0|E2QFU0_ECOLX.KDVSIPTVEELLAAHNPWAK.+3	740.067	44.34	tr|E2QFU0|E2QFU0_ECOLX	45474.4	36102.9	36365.5	32717.7	39415.4	33153.1	64259.6	50693	69203.8	61975.4	64437.9	68455.9
961	tr|C3SFP2|C3SFP2_ECOLX.VANLGSLGDQVNVK.+2	707.388	29.8	tr|C3SFP2|C3SFP2_ECOLX	735322	756476	813509	746799	829976	842326	1.16552e+06	1.19149e+06	1.11772e+06	1.13415e+06	1.27502e+06	1.2913e+06
962	tr|C3SFP2|C3SFP2_ECOLX.INALETVTIASK.+2	630.364	31.89	tr|C3SFP2|C3SFP2_ECOLX	1.0008e+06	1.04382e+06	1.12946e+06	1.16388e+06	1.13231e+06	1.14266e+06	1.2751e+06	1.28508e+06	1.17457e+06	1.21505e+06	1.40017e+06	1.39474e+06
963	tr|C3SFP2|C3SFP2_ECOLX.LFGSIGTR.+2	425.743	27.58	tr|C3SFP2|C3SFP2_ECOLX	2.06362e+06	2.05203e+06	2.13918e+06	2.16281e+06	2.18782e+06	2.06703e+06	2.33919e+06	2.43027e+06	2.39537e+06	2.41183e+06	2.85493e+06	2.87268e+06
964	tr|C3SFP2|C3SFP2_ECOLX.DIADAVTAAGVEVAK.+2	715.38	35.62	tr|C3SFP2|C3SFP2_ECOLX	830325	797928	864278	889448	874957	854629	994756	959064	938843	896743	1.09628e+06	1.05243e+06
965	tr|C3SFP2|C3SFP2_ECOLX.MQVILLDK.+2	480.283	33.19	tr|C3SFP2|C3SFP2_ECOLX	361404	384142	470396	472056	541751	559610	845533	856238	823100	819282	965157	941437
966	tr|C3SFP2|C3SFP2_ECOLX.TTGEHEVSFQVHSEVFAK.+4	508.75	27.99	tr|C3SFP2|C3SFP2_ECOLX	158839	168018	161341	178349	165564	179355	177826	180747	157942	154484	213428	207186
967	tr|C3T6D2|C3T6D2_ECOLX.TLLTQVAPPGVTAHVVDVAK.+3	672.721	36.9	tr|C3T6D2|C3T6D2_ECOLX	151331	154488	173737	179115	141105	150900	108507	101989	97995.9	100631	108615	106698
968	tr|C3T6D2|C3T6D2_ECOLX.VMLLFTNPTDVER.+2	767.9	42.08	tr|C3T6D2|C3T6D2_ECOLX	299739	301813	383536	390737	448480	440809	308031	335059	298595	291937	346848	344530
969	tr|C3T6D2|C3T6D2_ECOLX.TQVNNAVSVDEKDIEAFK.+3	669.673	32.79	tr|C3T6D2|C3T6D2_ECOLX	32847	32219	37731.4	41534.7	32009.1	36572	23787.4	31847.8	25913.6	30912.1	26055.8	25575.3
970	tr|C3T6D2|C3T6D2_ECOLX.TQVNNAVSVDEKDIEAFKK.+4	534.53	29.23	tr|C3T6D2|C3T6D2_ECOLX	101285	100250	100365	97258.8	89428.8	89333.2	69868.6	65168.4	70582.8	65987.2	72610.2	64822
971	tr|C3T6D2|C3T6D2_ECOLX.MMDLISK.+2	419.214	28.46	tr|C3T6D2|C3T6D2_ECOLX	85640.4	86711.3	128942	125972	171571	172388	117018	117472	125239	119537	125360	128048
972	tr|C3T6D2|C3T6D2_ECOLX.AAPAPAAAAPK.+2	468.269	13.48	tr|C3T6D2|C3T6D2_ECOLX	67155.5	63792.7	88654.8	95986.2	79536.6	79647.1	76220.2	73769.1	82179.8	87508.2	82601.3	88028.6
973	tr|A0A136XMV7|A0A136XMV7_ECOLX.EQVQQALNAR.+2	578.807	19.18	tr|A0A136XMV7|A0A136XMV7_ECOLX	49227	52337.7	57468.3	54169.7	54609	50023.5	98185.9	99318	136914	129090	129323	117084
974	tr|A0A136XMV7|A0A136XMV7_ECOLX.NFFEEDLQIR.+2	655.822	39.46	tr|A0A136XMV7|A0A136XMV7_ECOLX	59414	58855.6	67802.1	78451.5	59867.5	62620.1	148290	146684	158739	169277	164876	161046
975	tr|A0A136XMV7|A0A136XMV7_ECOLX.SHLAELVASAK.+2	563.317	25.32	tr|A0A136XMV7|A0A136XMV7_ECOLX	39839.8	39799.1	50237.6	45803.5	38701.1	41274.5	75555.3	73188.1	107748	94850.3	89102.9	84553.2
976	tr|A0A136XMV7|A0A136XMV7_ECOLX.ADHDTFWFDTTR.+3	504.557	35.33	tr|A0A136XMV7|A0A136XMV7_ECOLX	64604.8	79318.6	64801.4	63343.9	65814.6	3887.88	237545	100980	102748	107993	103381	102431
977	tr|A0A136XMV7|A0A136XMV7_ECOLX.TQTSGVQIR.+2	495.272	15.95	tr|A0A136XMV7|A0A136XMV7_ECOLX	27385.3	33353.7	35856.4	38332.5	32951	28977.3	70260.2	75372.9	88617	92826.4	91249.9	89501.3
978	tr|A0A136XMV7|A0A136XMV7_ECOLX.AAISQASDVAALDNVRVEYLGK.+3	764.073	38.71	tr|A0A136XMV7|A0A136XMV7_ECOLX	15132.2	14708.3	15165.1	15032	10993	12167.3	20536.3	23183.8	28861.6	26348	26411.9	27471.2
979	Contig646_ORF.MALYGNSISK.+2	542.279	26	Contig646_ORF	72321.1	63955.7	133277	125211	116539	111496	101466	99146.7	206327	209476	80597.7	77018.4
980	Contig646_ORF.AYAPIIIGDPSYFAK.+2	813.432	42.51	Contig646_ORF	286665	267460	307241	299026	284705	293320	77870.2	259109	297272	300195	70405.6	215156
981	Contig646_ORF.RSANELIDK.+2	523.285	15.54	Contig646_ORF	42116.3	44159.2	66596.8	67583.5	49305.1	51136.5	47268.7	40809.7	94007.7	92620.9	29761.4	32162.3
982	Contig646_ORF.VDKVPSTSAEAFSTSLVGLLEK.+3	760.077	44.58	Contig646_ORF	29012.8	25878.6	73559.3	40622.3	28291	27972	33041.9	28016.5	53182.1	51331.6	18969.1	19052.4
983	Contig646_ORF.IDSANIIIPQTEVGRK.+3	585.332	29.89	Contig646_ORF	65289.6	62714.8	86638.9	80620.1	72791.7	74183.5	62792.4	66726.4	97834.1	104865	51989.4	49801.9
984	Contig646_ORF.TMTAQEFMK.+2	543.751	28.42	Contig646_ORF	29875.6	25227.8	50461.2	49714.7	65903.2	62643.6	44180.6	51498.2	87853.3	91753.9	55860.2	57765.9
985	tr|J7R9I7|J7R9I7_ECOLX.SQNVYQFIDLQR.+2	755.886	38.66	tr|J7R9I7|J7R9I7_ECOLX	49371.2	56847.8	80499.5	76819.5	59175.2	54650.5	45757.2	46328.8	51289.5	58956.9	51999.9	44756.5
986	tr|J7R9I7|J7R9I7_ECOLX.IIAPEGSDNAFQTSNPK.+2	894.942	26.59	tr|J7R9I7|J7R9I7_ECOLX	16799.4	23501	23328.8	26886.7	26934.3	20108.4	20253.6	14222.8	26226.9	19897.7	18941.7	21130.4
987	tr|J7R9I7|J7R9I7_ECOLX.IFEAAELSHQTNTLPEVC[CAM]GR.+3	758.039	33.54	tr|J7R9I7|J7R9I7_ECOLX	10550.1	20197.1	7785.81	13865.9	17044.2	11456.1	11414.5	14177.1	11691.9	12622.9	10507.4	9433.74
988	tr|J7R9I7|J7R9I7_ECOLX.VAIIGAGPAGLAC[CAM]ADVLTR.+2	913.004	42.64	tr|J7R9I7|J7R9I7_ECOLX	28993.2	36366.2	46094.4	22748.6	42821.7	25690.3	31616	33991.8	41288.3	33886.2	36352.9	25628.1
989	tr|J7R9I7|J7R9I7_ECOLX.GSDLVVTAIAEGR.+2	644.349	34.24	tr|J7R9I7|J7R9I7_ECOLX	32158.2	43656.9	81963.5	69102.3	62294.6	51355.8	50708.8	68123.5	52851.9	54343.8	47927.6	54614.6
990	tr|J7R9I7|J7R9I7_ECOLX.RVVVLGGGDTAMDC[CAM]VR.+3	568.956	29.26	tr|J7R9I7|J7R9I7_ECOLX	26836.5	21391.4	28912.1	23556.2	25510.3	26157	30376.2	24195.5	30180.7	24140.6	26117.9	28227.2
991	tr|J7R761|J7R761_ECOLX.FNWETLIASR.+2	618.822	43.77	tr|J7R761|J7R761_ECOLX	252227	257306	228333	192371	251684	250992	238140	219411	186464	186407	238133	232708
992	tr|J7R761|J7R761_ECOLX.ELGGTC[CAM]VNVGC[CAM]VPK.+2	745.361	27.23	tr|J7R761|J7R761_ECOLX	84893.6	88268	79859.7	92137.3	85996.7	88156.5	66077.1	61664.5	66708.2	63943.8	61732.6	61314.6
993	tr|J7R761|J7R761_ECOLX.LVC[CAM]VGSEEK.+2	510.755	17.13	tr|J7R761|J7R761_ECOLX	609433	597405	556555	529157	556502	550534	421657	398245	423991	403824	413818	392795
994	tr|J7R761|J7R761_ECOLX.HYDYIAIGGGSGGIASINR.+3	640.99	33.46	tr|J7R761|J7R761_ECOLX	162879	149258	164943	177846	167147	166919	110180	129321	127136	129564	146579	136800
995	tr|J7R761|J7R761_ECOLX.IHTSYENVLGK.+3	420.891	24.24	tr|J7R761|J7R761_ECOLX	89278.7	90807.8	85245.1	90591.5	80772.5	88602.8	71811.2	83000.9	71119.3	76381.6	74877.9	85174.7
996	tr|J7R761|J7R761_ECOLX.SSFTAMYTAVTTHR.+3	524.921	34.98	tr|J7R761|J7R761_ECOLX	96384.4	103009	100991	107203	149235	148445	113701	103188	97204.1	101842	115664	116384
997	tr|A0A0L1CBN4|A0A0L1CBN4_ECOLX.VLLGVAGFQAR.+2	565.838	36.2	tr|A0A0L1CBN4|A0A0L1CBN4_ECOLX	387754	391522	404375	402844	384603	378668	478023	497544	497322	504424	562889	557270
998	tr|A0A0L1CBN4|A0A0L1CBN4_ECOLX.EGATTLLWFEHPAER.+3	586.293	40.13	tr|A0A0L1CBN4|A0A0L1CBN4_ECOLX	141182	131819	100660	98335.2	128773	111293	161360	152185	154441	156052	171889	167116
999	tr|A0A0L1CBN4|A0A0L1CBN4_ECOLX.AALANLFSELPSK.+2	680.877	42.64	tr|A0A0L1CBN4|A0A0L1CBN4_ECOLX	114681	115015	116435	113365	100267	116503	127484	125270	104881	114197	114247	119567
1000	tr|A0A0L1CBN4|A0A0L1CBN4_ECOLX.VTIAPDDER.+2	508.256	18.13	tr|A0A0L1CBN4|A0A0L1CBN4_ECOLX	153046	143662	142584	143880	137701	140051	169084	175846	190549	194587	207671	212458
1001	tr|A0A0L1CBN4|A0A0L1CBN4_ECOLX.DGDGFAWIER.+2	583.267	38.01	tr|A0A0L1CBN4|A0A0L1CBN4_ECOLX	205260	204645	164228	159318	186239	179593	219482	205890	207638	211213	230293	230938
1002	tr|A0A0L1CBN4|A0A0L1CBN4_ECOLX.ALWLLAGSASR.+2	572.827	41.13	tr|A0A0L1CBN4|A0A0L1CBN4_ECOLX	75283	78298.2	62091.5	52426.2	82028.3	73778.9	96447.9	95218.5	102122	94673.4	116530	111755
1003	tr|A0A1X9TLX5|A0A1X9TLX5_ECOLX.AVIENYAQYAGVKPEQVLVSR.+3	778.753	36.5	tr|A0A1X9TLX5|A0A1X9TLX5_ECOLX	168684	195209	156841	147306	153570	151685	109295	111121	114912	114711	119519	141283
1004	tr|A0A1X9TLX5|A0A1X9TLX5_ECOLX.GADEGIELLIR.+2	593.327	40.29	tr|A0A1X9TLX5|A0A1X9TLX5_ECOLX	271835	273211	260413	258182	275675	267803	192445	185374	202583	210159	219859	215829
1005	tr|A0A1X9TLX5|A0A1X9TLX5_ECOLX.SLWDQGIILR.+2	600.84	42.16	tr|A0A1X9TLX5|A0A1X9TLX5_ECOLX	193688	185002	140707	130524	185754	199084	151691	151973	139306	137077	152420	139984
1006	tr|A0A1X9TLX5|A0A1X9TLX5_ECOLX.AFALAGLR.+2	409.748	33.67	tr|A0A1X9TLX5|A0A1X9TLX5_ECOLX	262653	281812	243608	261223	279878	291941	191279	194315	189453	196554	251562	249204
1007	tr|A0A1X9TLX5|A0A1X9TLX5_ECOLX.NLTPYQSAR.+2	525.272	19.3	tr|A0A1X9TLX5|A0A1X9TLX5_ECOLX	187412	186485	174389	173047	170847	170051	123849	131027	156296	145539	168633	157670
1008	tr|C3SIC2|C3SIC2_ECOLX.VVGQLGQVLGPR.+2	611.867	30.51	tr|C3SIC2|C3SIC2_ECOLX	578898	583927	678359	663593	660159	657009	626184	626861	541454	533601	673630	641104
1009	tr|C3SIC2|C3SIC2_ECOLX.VGTVTPNVAEAVK.+2	642.861	25.85	tr|C3SIC2|C3SIC2_ECOLX	381395	379166	407316	442437	430187	440874	393556	415089	359243	365811	460647	444809
1010	tr|C3SIC2|C3SIC2_ECOLX.QYDINEAIALLK.+2	695.882	43.65	tr|C3SIC2|C3SIC2_ECOLX	94176.8	82808.1	94936.8	94289.2	83917.5	91080.7	86115.2	84662	67463.1	66427.9	91248	82381.4
1011	tr|C3SIC2|C3SIC2_ECOLX.VAVFTQGANAEAAK.+2	688.862	23.5	tr|C3SIC2|C3SIC2_ECOLX	257301	242165	284544	291607	284829	282341	259356	266414	241641	246314	320781	323688
1012	tr|C3SIC2|C3SIC2_ECOLX.AAGAELVGMEDLADQIK.+2	865.935	42	tr|C3SIC2|C3SIC2_ECOLX	150607	131434	167458	148361	179122	168973	141885	143902	121187	133314	140913	147001
1013	tr|C3SIC2|C3SIC2_ECOLX.AAGAELVGMEDLADQIKK.+3	620.324	38.74	tr|C3SIC2|C3SIC2_ECOLX	101553	104221	98404.9	93550.5	112380	111525	109422	104455	89959.7	92110.3	100909	99084.6
1014	tr|A0A154CW42|A0A154CW42_ECOLX.IDGVFGDTAVVNEWLK.+2	881.954	45.1	tr|A0A154CW42|A0A154CW42_ECOLX	163139	140908	144937	116091	138853	151495	101603	103448	103410	89527.3	86064.6	100350
1015	tr|A0A154CW42|A0A154CW42_ECOLX.VTDPQYFGTGLGIAVRPDNK.+3	716.708	35.63	tr|A0A154CW42|A0A154CW42_ECOLX	234932	243209	225582	222376	220446	204876	186130	202295	179940	174531	167258	163215
1016	tr|A0A154CW42|A0A154CW42_ECOLX.LNNALAAIK.+2	464.285	26.77	tr|A0A154CW42|A0A154CW42_ECOLX	367811	361196	319378	338697	337887	329076	216885	208786	220423	222520	208917	223399
1017	tr|A0A154CW42|A0A154CW42_ECOLX.YDAVISGMDITPER.+2	783.877	34.75	tr|A0A154CW42|A0A154CW42_ECOLX	253352	255123	247114	242614	303061	286067	208936	208547	206081	198334	187857	184537
1018	tr|A0A154CW42|A0A154CW42_ECOLX.YIQDQHPEVK.+3	419.547	15.13	tr|A0A154CW42|A0A154CW42_ECOLX	131656	127421	121007	126063	113287	113133	88003.9	79704	86717.7	84975.4	83848.2	79711.6
1019	tr|A0A154CW42|A0A154CW42_ECOLX.TNPQLGVATEK.+2	579.312	19.28	tr|A0A154CW42|A0A154CW42_ECOLX	343196	340391	290912	300224	292449	297043	190463	191884	204207	206164	199553	206171
1020	tr|J7Q617|J7Q617_ECOLX.VDLVFAPSVK.+2	537.813	35.92	tr|J7Q617|J7Q617_ECOLX	259901	249362	275705	282967	278368	281808	414799	440465	438279	445130	447439	467187
1021	tr|J7Q617|J7Q617_ECOLX.DADTLLEVSETSK.+2	704.346	30.49	tr|J7Q617|J7Q617_ECOLX	15182.2	66613.7	15109.5	11313.9	23406	14386.8	81444.1	86364.9	73824.3	68776.4	85568	84941.8
1022	tr|J7Q617|J7Q617_ECOLX.DFQQLALIR.+2	552.314	38.83	tr|J7Q617|J7Q617_ECOLX	64398.8	64252.1	69105.1	74857.5	72583.4	80699.8	138800	143540	105036	118965	155212	159105
1023	tr|J7Q617|J7Q617_ECOLX.MLIIETLPLLR.+2	656.407	45.03	tr|J7Q617|J7Q617_ECOLX	25064.6	23533.8	17350.8	19853.7	19716.8	19087.1	29924.5	31459.6	34865.8	26646.2	40557.9	37596.8
1024	tr|J7Q617|J7Q617_ECOLX.RAVILVAAWLGDAR.+3	504.3	42.96	tr|J7Q617|J7Q617_ECOLX	35436.3	40535.6	43981.8	33850.6	28005.6	23675.8	53450	56123.2	57758.5	68526.3	75470.6	64163.5
1025	tr|J7Q617|J7Q617_ECOLX.LFNLVQPDIAC[CAM]FGEK.+2	875.945	43.69	tr|J7Q617|J7Q617_ECOLX	81891.1	19407.1	79626.2	66202.5	85025	72091.3	115018	127867	93175	91668.1	96008.1	106857
1026	contig00991_HP_ORF.FLPAYYDTK.+2	559.282	29.58	contig00991_HP_ORF	241391	234344	217900	200496	210706	211970	142401	137956	146965	153875	142187	151763
1027	contig00991_HP_ORF.AALLAGEIAK.+2	478.792	28.07	contig00991_HP_ORF	263456	260000	245014	253518	233339	247231	173440	170221	189035	179395	182817	178412
1028	contig00991_HP_ORF.MILANTVEER.+2	588.308	27.28	contig00991_HP_ORF	143015	150129	143728	159082	172351	166560	118964	106122	117316	115744	106097	125254
1029	contig00991_HP_ORF.ITPEIMIPLTLDPK.+2	790.952	44.81	contig00991_HP_ORF	48697.6	52540.8	49810.4	58111.8	54750.2	58449.9	39516.3	35305.8	21917.3	37017	32841.9	26941
1030	contig00991_HP_ORF.EAALAELLPLQQK.+2	712.411	41.98	contig00991_HP_ORF	67641.1	61508.1	74451.8	70203.1	67362.3	58352.1	48011.9	51306.5	52316.8	46545.8	43159.3	45835.1
1031	contig00991_HP_ORF.KIIDETAQK.+2	523.298	12.19	contig00991_HP_ORF	21329.7	18242.2	20499.4	16746.7	19110.7	19519.7	11224.8	11227.9	14466.4	18279.2	15043.1	14334.1
1032	Contig1739_ORF.FGAEQVLQWR.+2	617.322	38.66	Contig1739_ORF	579392	557970	421427	405635	525959	531792	602637	592895	569865	533799	504022	487960
1033	Contig1739_ORF.YQIVLLR.+2	452.784	35.39	Contig1739_ORF	944880	942916	884110	916281	941080	934567	932293	920568	810557	810962	713210	739371
1034	Contig1739_ORF.VMPFWHDQIVPAIR.+3	570.305	41.72	Contig1739_ORF	309583	305978	269973	247749	386869	382727	380153	376634	333253	339975	329679	334658
1035	Contig1739_ORF.ELDPSVLPLHESLATTIDR.+3	702.707	39.9	Contig1739_ORF	174970	178529	174293	171577	167605	157156	174822	186082	142202	133009	131880	125268
1036	Contig1739_ORF.FTGWYDC[CAM]DLSPK.+2	744.827	35.68	Contig1739_ORF	224579	212071	155034	146082	210006	208449	279751	258830	232800	245466	143351	145520
1037	Contig1739_ORF.TSEYYPGNDK.+2	587.257	17.06	Contig1739_ORF	166221	171000	159590	154530	153583	144616	164253	154643	165438	157155	147923	144719
1038	tr|E2QN80|E2QN80_ECOLX.LADLLDEALER.+2	629.338	41.6	tr|E2QN80|E2QN80_ECOLX	101952	84926.1	94242.8	102079	104802	105758	164048	159655	167848	168254	183259	177657
1039	tr|E2QN80|E2QN80_ECOLX.MNIQALLSEK.+2	573.813	39.15	tr|E2QN80|E2QN80_ECOLX	50931.8	44550.8	52089.3	49205.1	53395.5	57379.8	86171.3	89142.1	88531.5	91400.8	92333.8	89932.9
1040	tr|E2QN80|E2QN80_ECOLX.STIIGDAAVR.+2	501.783	24.45	tr|E2QN80|E2QN80_ECOLX	69064	82062.5	68958.9	68436.8	79537.6	91819.8	151829	164773	179028	188343	190669	196538
1041	tr|E2QN80|E2QN80_ECOLX.QTIVVDYSAPNVAK.+2	752.904	29.16	tr|E2QN80|E2QN80_ECOLX	31550.6	32808.7	26721.2	33321.6	27187.4	29813.4	40614.1	36899.5	43279.4	40712.3	44785.7	41221.5
1042	tr|E2QN80|E2QN80_ECOLX.LGVATPEK.+2	407.737	18	tr|E2QN80|E2QN80_ECOLX	26387.4	21784.3	23299.5	21064.5	14391.8	87393.5	13929.8	19377.2	13430.4	145647	35119.5	141275
1043	tr|E2QN80|E2QN80_ECOLX.VLYYIDSR.+2	514.774	29.27	tr|E2QN80|E2QN80_ECOLX	20725	22578.1	20610.5	19071.5	29444.4	27875.2	50989.6	47437.2	37637.4	40376.8	62593.2	60005.8
1044	tr|C3TIL0|C3TIL0_ECOLX.DSILEAIDAGIK.+2	622.84	43.28	tr|C3TIL0|C3TIL0_ECOLX	63686.8	60411.8	52127.3	51974.1	51902.4	48793.9	59274.8	61899.2	65235.8	66875.4	63520	60764.7
1045	tr|C3TIL0|C3TIL0_ECOLX.SLADIGEALK.+2	508.785	33.53	tr|C3TIL0|C3TIL0_ECOLX	152141	151421	125012	126590	134215	136046	145104	144999	160677	147089	135738	138368
1046	tr|C3TIL0|C3TIL0_ECOLX.SGTLTYEAVK.+2	534.782	22.59	tr|C3TIL0|C3TIL0_ECOLX	63114.5	63780.1	53252.4	48919.1	45900.1	49302.8	49866.3	49110.3	68265.5	67100.6	56950.3	59199.3
1047	tr|C3TIL0|C3TIL0_ECOLX.EHVTKPVVGYIAGVTAPK.+3	622.688	28.36	tr|C3TIL0|C3TIL0_ECOLX	27036	27698	19693.2	20694	23085.8	23658.9	25320.6	22358.9	30133.6	34153.7	19421	23619.2
1048	tr|C3TIL0|C3TIL0_ECOLX.MIGPNC[CAM]PGVITPGEC[CAM]K.+2	865.407	28.91	tr|C3TIL0|C3TIL0_ECOLX	56289.5	13345.4	58744.8	50996.2	53625.7	55575.2	61341.1	56021.3	65596.1	61883.3	36333.8	38654
1049	tr|C3TIL0|C3TIL0_ECOLX.RMGHAGAIIAGGK.+3	413.564	14.8	tr|C3TIL0|C3TIL0_ECOLX	17140.8	21154	20470.5	19591.3	29262.6	22941.8	22595.2	10246.1	30795.9	8331.97	12766.6	6057.72
1050	tr|C3SR17|C3SR17_ECOLX.APVVVPAGVDVK.+2	575.845	28.67	tr|C3SR17|C3SR17_ECOLX	1.35276e+06	1.38025e+06	1.5418e+06	1.59122e+06	1.5489e+06	1.58145e+06	2.02769e+06	2.0231e+06	2.03804e+06	2.13605e+06	2.31806e+06	2.37293e+06
1051	tr|C3SR17|C3SR17_ECOLX.QVIGQVAADLR.+2	585.336	29.98	tr|C3SR17|C3SR17_ECOLX	710226	700655	755327	744965	706892	709801	1.02677e+06	988301	959340	969794	1.15603e+06	1.16199e+06
1052	tr|C3SR17|C3SR17_ECOLX.LQLVGVGYR.+2	502.798	31.1	tr|C3SR17|C3SR17_ECOLX	852673	880298	1.03939e+06	1.05984e+06	1.02716e+06	1.02798e+06	1.60832e+06	1.66573e+06	1.5332e+06	1.55078e+06	1.82819e+06	1.84178e+06
1053	tr|C3SR17|C3SR17_ECOLX.ALLNSMVIGVTEGFTK.+2	840.455	45.22	tr|C3SR17|C3SR17_ECOLX	185653	186297	246565	252465	246906	268898	361786	375989	325707	291513	384341	388869
1054	tr|C3SR17|C3SR17_ECOLX.INGQVITIK.+2	493.306	25.83	tr|C3SR17|C3SR17_ECOLX	387657	410896	452468	462766	445860	463718	557728	565210	581227	611737	632163	658510
1055	tr|C3SR17|C3SR17_ECOLX.YADEVVR.+2	426.216	17.08	tr|C3SR17|C3SR17_ECOLX	472665	483158	571093	577559	557638	585215	878515	895735	931686	945486	975993	948211
1056	tr|C3TDY2|C3TDY2_ECOLX.AGILAQVPAGR.+2	526.814	27.67	tr|C3TDY2|C3TDY2_ECOLX	714235	701140	780191	782399	755334	728403	967253	964005	1.06401e+06	1.05958e+06	1.10296e+06	1.10135e+06
1057	tr|C3TDY2|C3TDY2_ECOLX.AIAETLAAR.+2	458.267	21.98	tr|C3TDY2|C3TDY2_ECOLX	609406	602644	669221	661792	640874	672444	838618	860669	931623	963348	1.01143e+06	1.02417e+06
1058	tr|C3TDY2|C3TDY2_ECOLX.IALVTGASR.+2	444.269	22.78	tr|C3TDY2|C3TDY2_ECOLX	585306	686264	728806	759230	679478	638683	794985	817959	915080	922657	996593	1.00771e+06
1059	tr|C3TDY2|C3TDY2_ECOLX.IRAEFGEVDILVNNAGITR.+3	696.38	41.18	tr|C3TDY2|C3TDY2_ECOLX	226474	221709	241426	254292	224922	222425	278239	281290	286131	293962	320018	322247
1060	tr|C3SG17|C3SG17_ECOLX.TVLHLIPSGILR.+3	440.278	39.52	tr|C3SG17|C3SG17_ECOLX	70997.5	67587.2	85701.1	92260.1	77070.1	75523.1	102982	104004	206998	215280	97363.2	101200
1061	tr|C3SG17|C3SG17_ECOLX.EVTTTPLAADDWK.+2	723.859	31.48	tr|C3SG17|C3SG17_ECOLX	25134.1	20799.8	25354.4	24555.2	19480	25334.3	36600.7	35702.1	53281	52301.4	27261.6	26131.4
1062	tr|C3SG17|C3SG17_ECOLX.TGWLDTVAVR.+2	559.304	36.53	tr|C3SG17|C3SG17_ECOLX	43117.3	40035	46569.3	50399.7	48755.6	50171.7	97114.8	97084.1	141128	141553	76155.6	80674.8
1063	tr|C3SG17|C3SG17_ECOLX.SGLPQAALNYIK.+2	637.859	37.21	tr|C3SG17|C3SG17_ECOLX	72491.4	50140.4	73207.5	73788.8	47029.7	50676.9	110688	101114	191544	175044	85466	98548.6
1064	tr|C3SG17|C3SG17_ECOLX.GIGPAYEDK.+2	475.235	18.66	tr|C3SG17|C3SG17_ECOLX	29401.4	27821.4	35916.5	37966.5	29271.2	33538.7	51988.9	54542.6	105172	102232	63508.2	62530.4
1065	tr|C3SG17|C3SG17_ECOLX.GNNVVVLGTQWGDEGKGK.+3	619.987	30.18	tr|C3SG17|C3SG17_ECOLX	19150.5	19166.6	19300.4	7554.69	3792.48	6196.75	20130.8	19076.4	32968.4	33075.5	16542.9	20398.2
1066	tr|C3TMK7|C3TMK7_ECOLX.DAGLNIAPFITLTR.+2	751.422	45.35	tr|C3TMK7|C3TMK7_ECOLX	93504.3	112519	119125	117440	114488	111015	149463	151678	137515	149708	144643	160905
1067	tr|C3TMK7|C3TMK7_ECOLX.AIAVQAYQTLGC[CAM]AGMAR.+3	594.299	33.36	tr|C3TMK7|C3TMK7_ECOLX	16646.4	10697.2	8907.57	19169.4	12701.7	23895.6	14725.9	17578.2	15207.7	17542.5	12744	19141.4
1068	tr|C3TMK7|C3TMK7_ECOLX.LWQASGLGYTDLITR.+2	847.449	42.25	tr|C3TMK7|C3TMK7_ECOLX	64625.5	56911.2	56214.1	60741.8	61438.6	46090.7	81230.3	88150.9	70587.2	84910.9	83010	72552.8
1069	tr|C3TMK7|C3TMK7_ECOLX.VIVEQGIK.+2	443.274	19.91	tr|C3TMK7|C3TMK7_ECOLX	60787.7	196231	107935	106038	91293.2	173753	201944	208993	92588.8	98007	100836	99772.7
1070	tr|C3TMK7|C3TMK7_ECOLX.VVVPAAIAPEINDK.+2	718.411	34.01	tr|C3TMK7|C3TMK7_ECOLX	22580.8	28036.9	32782.4	31984	34368.9	36392.5	49575.1	50108.3	45073.9	44008.5	45691.6	44870
1071	tr|C3TMK7|C3TMK7_ECOLX.LGLPLFVKPANQGSSVGVSK.+3	666.718	38.21	tr|C3TMK7|C3TMK7_ECOLX	72626.4	80892.8	79389.7	76445.1	70254.4	70894.7	72697.2	71581.7	3810.91	4180.89	88012.4	84826.1
1072	tr|C3TDX2|C3TDX2_ECOLX.ASTPLGVGGFGAAR.+2	630.838	30.36	tr|C3TDX2|C3TDX2_ECOLX	470732	474566	506297	483313	475453	505533	346206	328010	364287	333220	340078	332826
1073	tr|C3TDX2|C3TDX2_ECOLX.ALLAGQSGISLIDHFDTSAYATK.+3	793.745	42.62	tr|C3TDX2|C3TDX2_ECOLX	88871.5	90234.6	108419	122003	95520.3	83762.3	93262.2	91651.8	88492	84818.8	76669.3	76076.7
1074	tr|C3TDX2|C3TDX2_ECOLX.TIFGEAASR.+2	476.248	24.3	tr|C3TDX2|C3TDX2_ECOLX	582792	614507	648996	653981	606553	572665	428727	426510	475334	496159	452196	417144
1075	tr|C3TDX2|C3TDX2_ECOLX.VVVTGLGMLSPVGNTVESTWK.+3	725.389	44.37	tr|C3TDX2|C3TDX2_ECOLX	67827.7	64778.8	59757.9	59368.2	62894.5	64056	36239.1	61463.7	70831	59923.3	52628.2	62403.9
1076	tr|C3TDX2|C3TDX2_ECOLX.DAGIEASQIGYVNAHGTSTPAGDK.+3	787.043	27.19	tr|C3TDX2|C3TDX2_ECOLX	59051.8	60389.8	60644.1	63229	62805.3	59584.5	45689.4	40551.8	41318.8	46699.2	37218.5	38522
1077	tr|C3TDX2|C3TDX2_ECOLX.NDNPQAASRPWDKER.+3	595.287	17.56	tr|C3TDX2|C3TDX2_ECOLX	60665.6	63620.7	54703.9	50414.6	61523.3	54580.7	45221.1	39724.8	47642.3	47139.3	39992.1	38868.5
1078	tr|J7QWU4|J7QWU4_ECOLX.GWSEAYGLFLK.+2	635.827	43.42	tr|J7QWU4|J7QWU4_ECOLX	73420.2	68123.7	54969.4	49437	62671.5	65387.9	74962.7	80858.5	68468.7	70009.1	83295.6	72641
1079	tr|J7QWU4|J7QWU4_ECOLX.LVALEDGVSLLNR.+2	699.901	40.58	tr|J7QWU4|J7QWU4_ECOLX	208372	193118	190974	183464	171502	169699	214929	197831	206310	197797	208144	205517
1080	tr|J7QWU4|J7QWU4_ECOLX.TSTPGLGLLLWMQK.+2	772.929	45.74	tr|J7QWU4|J7QWU4_ECOLX	14366.2	25968.8	20551.5	13872.7	14472.6	14234.2	25638.2	17845.8	25399.5	15804.3	17991.4	14496.5
1081	tr|J7QWU4|J7QWU4_ECOLX.LTKPATTLEFTPAEVAAQR.+3	682.041	33.17	tr|J7QWU4|J7QWU4_ECOLX	106393	104112	87028.6	90565.2	80155.9	90583.1	101947	104975	88879.6	98053.7	87495.3	91001.4
1082	tr|J7QWU4|J7QWU4_ECOLX.VYGDDAPQAWQK.+2	689.325	25.27	tr|J7QWU4|J7QWU4_ECOLX	69994	74023.4	58955.8	62034.5	84335.3	70368.4	95308	92967.2	99259.8	86375.8	110305	97424.2
1083	tr|J7QWU4|J7QWU4_ECOLX.ADVVLGLDNNLLDAASK.+2	864.462	42.14	tr|J7QWU4|J7QWU4_ECOLX	119366	123832	91490.5	89479.8	112713	98728.4	110257	95757	102086	113561	83959.4	92347.2
1084	tr|E2QPF5|E2QPF5_ECOLX.LILSNQYK.+2	489.785	24.85	tr|E2QPF5|E2QPF5_ECOLX	350388	341883	429753	452311	392493	370645	496323	508848	600866	609894	569049	605712
1085	tr|E2QPF5|E2QPF5_ECOLX.MLNVWHAC[CAM]PR.+3	428.543	28.34	tr|E2QPF5|E2QPF5_ECOLX	134491	136808	155557	150326	200872	208669	284925	271907	280353	287538	289608	267331
1086	tr|E2QPF5|E2QPF5_ECOLX.QYHLSANEINQIINA.+2	864.439	39.39	tr|E2QPF5|E2QPF5_ECOLX	104310	106057	113104	110488	91731.5	84173.4	115163	112516	121295	120343	115550	112973
1087	tr|E2QPF5|E2QPF5_ECOLX.RVTFLGFDAATEAR.+3	518.607	35.46	tr|E2QPF5|E2QPF5_ECOLX	154664	174137	218050	232575	220938	210299	342280	341254	312274	331467	357346	340772
1088	tr|E2QPF5|E2QPF5_ECOLX.GYGLQMR.+2	412.708	22.38	tr|E2QPF5|E2QPF5_ECOLX	40467.3	133775	197085	197362	217813	214974	263409	266369	298500	295549	292480	293889
1089	tr|E2QPF5|E2QPF5_ECOLX.ELDREFGELKEETC[CAM]R.+3	637.635	27.6	tr|E2QPF5|E2QPF5_ECOLX	58649.8	64995.2	83914.2	76604.5	82118.4	70284.1	109760	101576	108942	97736.4	113521	110274
1090	sp|000001|iRT_iRT.GDLDAASYYAPVR.+2	699.338	32.11	sp|000001|iRT_iRT	3.95585e+06	3.98908e+06	3.92665e+06	3.9844e+06	4.26155e+06	4.18874e+06	5.31482e+06	5.22636e+06	4.18939e+06	4.32557e+06	4.20154e+06	4.15976e+06
1091	sp|000001|iRT_iRT.FLLQFGAQGSPLFK.+2	776.93	44.73	sp|000001|iRT_iRT	766416	714472	880409	830181	1.36411e+06	1.34573e+06	1.55916e+06	1.48863e+06	1.0976e+06	1.15451e+06	1.18068e+06	1.23654e+06
1092	sp|000001|iRT_iRT.TPVITGAPYYER.+2	683.854	29.7	sp|000001|iRT_iRT	3.33631e+06	3.40269e+06	3.21505e+06	3.22494e+06	3.50587e+06	3.49827e+06	4.18811e+06	4.1466e+06	3.44052e+06	3.43593e+06	3.4722e+06	3.48499e+06
1093	sp|000001|iRT_iRT.GTFIIDPAAIVR.+2	636.869	43.04	sp|000001|iRT_iRT	2.95806e+06	3.00916e+06	3.04069e+06	3.07905e+06	3.33197e+06	3.2515e+06	3.93159e+06	3.97546e+06	2.93292e+06	2.99921e+06	3.37207e+06	3.50414e+06
1094	sp|000001|iRT_iRT.AGGSSEPVTGLADK.+2	644.823	20.13	sp|000001|iRT_iRT	2.17911e+06	2.09213e+06	2.07537e+06	2.09272e+06	2.29636e+06	2.29248e+06	2.68347e+06	2.75652e+06	2.21372e+06	2.14297e+06	2.22476e+06	2.16496e+06
1095	sp|000001|iRT_iRT.DAVTPADFSEWSK.+2	726.836	35.19	sp|000001|iRT_iRT	1.61299e+06	1.58925e+06	1.28067e+06	1.20423e+06	1.76631e+06	1.73172e+06	2.02841e+06	2.02036e+06	1.73197e+06	1.72482e+06	1.66789e+06	1.63922e+06
1096	tr|J7Q933|J7Q933_ECOLX.AINVSDQVPAK.+2	571.314	21.22	tr|J7Q933|J7Q933_ECOLX	34595.2	32747	48048.1	49828.5	46144.2	47724.7	91656.7	97903.5	102051	107739	74669.5	76970.5
1097	tr|J7Q933|J7Q933_ECOLX.LLALLAER.+2	449.79	37.33	tr|J7Q933|J7Q933_ECOLX	156260	116858	156041	164977	163227	167437	315122	319790	312095	309217	363095	379481
1098	tr|J7Q933|J7Q933_ECOLX.SPHVAALGSEAGGTLYGLQVLER.+3	775.745	41.23	tr|J7Q933|J7Q933_ECOLX	65573	63577.5	79244.5	80901.9	79595	68642.9	119455	115711	114182	106579	85507.5	77808.2
1099	tr|J7Q933|J7Q933_ECOLX.TSENPLLALR.+2	557.317	35.55	tr|J7Q933|J7Q933_ECOLX	89012.9	85006.1	108558	113487	99269.3	105488	152436	161903	154891	157509	154871	160469
1100	tr|J7Q933|J7Q933_ECOLX.MTSENPLLALR.+2	622.837	37.95	tr|J7Q933|J7Q933_ECOLX	31949.8	32643	46623.7	46947.4	51851.1	51315.8	115950	105869	123132	125408	128282	130380
1101	tr|J7Q933|J7Q933_ECOLX.IEYTESTSAAMEK.+2	730.335	22.4	tr|J7Q933|J7Q933_ECOLX	18726.4	17611.6	27711.2	22252.5	34424.7	35256.6	52809.2	48987.1	58576.3	62401.2	60905.5	52874.9
1102	Contig1021_ORF.ASGWDDPRFPTVR.+3	501.916	31.2	Contig1021_ORF	59482.8	54336.7	41767.8	43470.4	49993.2	52952.6	37265.3	40289.4	39142.4	34481.3	34292.8	36400.6
1103	Contig1021_ORF.IQLFGDNKQ.+2	531.783	28.74	Contig1021_ORF	87206.4	109468	78647.3	84461.2	83826.5	69827.6	63906.2	62727.8	13776.6	69604.6	52813.8	72269.3
1104	Contig1021_ORF.AMTFYIPTGK.+2	564.792	35.72	Contig1021_ORF	48258.8	48179.3	49615.8	58023.2	70777.4	76437.3	48862.1	47813.6	46033.2	45152.4	48575	44890.4
1105	Contig1021_ORF.INWIVPEK.+2	499.787	34.1	Contig1021_ORF	43093.8	46907.8	32759.8	30410	46459.6	47717.9	42601.5	33640.2	30456.8	29392.7	32900.6	37822
1106	Contig1021_ORF.LVEAHLVEDKNYK.+3	519.947	20.81	Contig1021_ORF	30340.3	26840.6	24936.6	2374.95	28836.2	25611.7	25581	21612.6	21282.1	23524.2	16884.3	19447.2
1107	Contig1021_ORF.KLPIAPVVYTTQFDAK.+3	597.673	36.42	Contig1021_ORF	58595	61497.4	48500	52099.3	62448.2	56259.6	39873.7	38642.4	36044.4	39137.7	33876.5	31747.3
1108	tr|A0A1V3W1T6|A0A1V3W1T6_ECOLX.ITLHGPLDQPTLK.+3	478.277	29.97	tr|A0A1V3W1T6|A0A1V3W1T6_ECOLX	55303	61130.1	39325.8	30323.4	41149.8	38596.5	75909.8	69496.7	78503.5	54482.7	73926.9	83746.2
1109	tr|A0A1V3W1T6|A0A1V3W1T6_ECOLX.RLVHLVYDVR.+3	423.919	26.02	tr|A0A1V3W1T6|A0A1V3W1T6_ECOLX	134785	48540.5	39832.9	34919.5	43061.4	41342.1	51234.5	58302.8	118555	33026.7	131143	131259
1110	tr|A0A1V3W1T6|A0A1V3W1T6_ECOLX.ADILTFHTPLFK.+3	468.262	41.56	tr|A0A1V3W1T6|A0A1V3W1T6_ECOLX	35736.2	46857.3	35898.8	32425.7	40551	36356.2	55154.9	57420.6	57493.2	55271.3	59671.2	57294.4
1111	tr|A0A1V3W1T6|A0A1V3W1T6_ECOLX.FVGTATAGTDHVDEAWLK.+3	639.983	32.88	tr|A0A1V3W1T6|A0A1V3W1T6_ECOLX	18555.6	13154.5	16590.9	22505.2	27056.1	16317.4	25486.1	23312.3	24372.3	31775.4	20847.6	27291.9
1112	tr|A0A1V3W1T6|A0A1V3W1T6_ECOLX.GTTQVFEAYSK.+2	615.804	26.78	tr|A0A1V3W1T6|A0A1V3W1T6_ECOLX	27836.1	32590.7	27117.1	30678.6	64051.1	31592.5	86425.2	96799.5	48101.3	43808.9	83557.2	78868.4
1113	tr|A0A1V3W1T6|A0A1V3W1T6_ECOLX.TVGIVGVGNVGR.+2	564.33	28.59	tr|A0A1V3W1T6|A0A1V3W1T6_ECOLX	63101.4	63737.2	63461.4	74161.9	61399	67678.5	106151	104105	103554	98254.2	127958	130405
1114	tr|E2QFC5|E2QFC5_ECOLX.LVAVGNTFVYPIAGYSK.+2	899.99	41.55	tr|E2QFC5|E2QFC5_ECOLX	195796	155236	155143	124692	169795	148847	254669	256117	235019	232683	234565	250360
1115	tr|E2QFC5|E2QFC5_ECOLX.IVELEAPQLPR.+2	632.867	34.77	tr|E2QFC5|E2QFC5_ECOLX	409652	408781	360437	343935	372522	355582	358569	342239	338997	323832	319273	308359
1116	tr|E2QFC5|E2QFC5_ECOLX.LKDGVGLLPTVLDVVENPK.+3	669.389	44.49	tr|E2QFC5|E2QFC5_ECOLX	110791	115275	108006	103715	102698	110656	101845	100604	88776.8	90589.3	83109.6	90724.8
1117	tr|E2QFC5|E2QFC5_ECOLX.DGVGLLPTVLDVVENPK.+2	882.991	45.74	tr|E2QFC5|E2QFC5_ECOLX	89604.2	75176.7	77366.7	76781.5	85298.2	74273.1	64801.8	18589.6	71914	74921.6	74277.6	73148.7
1118	tr|E2QFC5|E2QFC5_ECOLX.SLLLLQK.+2	407.774	32.28	tr|E2QFC5|E2QFC5_ECOLX	310420	319106	272987	274101	273468	277501	278492	285987	254578	257687	250420	268529
1119	tr|E2QFC5|E2QFC5_ECOLX.FVQAYQSDEVYEAANK.+2	931.434	28.24	tr|E2QFC5|E2QFC5_ECOLX	33041	35715.1	64070.3	25294.5	21128.9	23248.2	29835.3	34405.9	26930.4	46043.5	47398.5	39795.8
1120	Contig1090_ORF.VFEIGPVFR.+2	532.3	40.91	Contig1090_ORF	273644	272420	256568	266378	300137	304841	245169	258869	249642	249975	199989	198021
1121	Contig1090_ORF.AYLAQSPQLYK.+2	641.346	28.32	Contig1090_ORF	112981	113684	111141	115802	131660	132871	96323.3	97278.3	104488	112662	74329.6	70923.7
1122	Contig1090_ORF.EILSVADLTDDK.+2	659.841	36.21	Contig1090_ORF	133839	162638	145600	137571	114441	154426	119051	125619	92233.2	92944.5	119558	118040
1123	Contig1090_ORF.TTTNQAIFR.+2	526.28	22.42	Contig1090_ORF	71356.4	73425.4	67609.9	69150.9	79796.2	80090.9	69644	64871	71339.8	69964.3	53781.9	53405.6
1124	Contig1090_ORF.IHDSDLLLER.+3	404.219	27.69	Contig1090_ORF	160113	170233	162402	170381	180785	188925	139343	145297	152185	150575	123465	127682
1125	Contig1090_ORF.LNYHEALNFFK.+3	465.907	39.17	Contig1090_ORF	34252.5	38492.4	31876.6	34867	45295.9	41884.9	36216.8	38133.8	26556.3	28450	22204.6	22719.3
1126	Contig1190_ORF.VGVAVAQGIANAMK.+2	664.871	34.74	Contig1190_ORF	48284.8	44182.9	50323.6	57799.3	64506.1	70525	68725.1	60860.6	62444.6	60963.5	57359.1	61882.5
1127	Contig1190_ORF.VAVC[CAM]QTAPAIR.+2	593.324	22.15	Contig1190_ORF	55014.2	55375.3	61597.5	60582.5	58962.3	55103.8	63016.6	61319.8	71173.1	65603.5	54065.1	55032.5
1128	Contig1190_ORF.INLSDALGLPAGTISTGK.+2	864.481	41.63	Contig1190_ORF	64001.7	61302	64263.3	68893.4	55642.5	62536.2	71574.4	70499.7	59787.2	84845.3	62734	63794.2
1129	Contig1190_ORF.VASVDIEGTK.+2	509.774	19.88	Contig1190_ORF	58493.9	56947.2	58580.9	58021	62616.5	58848.2	63901.5	61912.8	63468	60145.5	66799.5	74462.6
1130	Contig1190_ORF.GFKETDYVITTR.+3	477.249	26.8	Contig1190_ORF	38841.2	45244.7	41335.4	37385.4	41584.6	37633.1	36781.2	39675.1	37072.7	44333.2	34649.6	25797
1131	Contig1190_ORF.TVAGQGVLALVDVNGK.+2	770.938	39.93	Contig1190_ORF	13707.8	12238.3	15182.8	14404	14323	12125.4	16353.2	19526.6	14713.9	13492.3	14308.1	16758.3
1132	Contig1971_ORF.SNLNGFILDGIPR.+2	708.386	42.33	Contig1971_ORF	198132	174704	181126	174917	179877	163163	195610	178914	186074	174084	185845	192985
1133	Contig1971_ORF.TLGQAEALDEILNR.+2	771.91	41.05	Contig1971_ORF	233737	232904	217555	212933	194252	204776	235808	239102	219786	220946	231424	217033
1134	Contig1971_ORF.LSIPEIYEK.+2	546.303	34.72	Contig1971_ORF	239524	231972	205698	209174	219698	222810	238328	237983	208197	218599	208685	214109
1135	Contig1971_ORF.EYDNTFKPVLEYYTK.+3	637.312	37.66	Contig1971_ORF	42927.6	47449.6	37729.1	39547.4	41018.4	41057.5	51709.1	41696.8	38149.5	42673	34853.2	39899.2
1136	Contig1971_ORF.LKAPITHVPFLNISR.+3	569.342	36.4	Contig1971_ORF	96288.2	98050.2	86930.2	89157.2	90589.1	89824.7	86580	74401.2	80477.1	82560	62245.7	77788.4
1137	Contig1971_ORF.APITHVPFLNISR.+3	488.949	37.2	Contig1971_ORF	52198.7	53894.9	55789.2	52792.9	52346.4	55787.9	56499.8	58173.7	53216.8	47782.2	52252.4	52560.4
1138	tr|A0A1V2SZN5|A0A1V2SZN5_ECOLX.LFIAGWTR.+2	482.274	38.26	tr|A0A1V2SZN5|A0A1V2SZN5_ECOLX	163206	172063	128455	135531	174525	165765	175741	187315	187868	203404	208644	201699
1139	tr|A0A1V2SZN5|A0A1V2SZN5_ECOLX.YATLSGTNTPR.+2	590.802	19.51	tr|A0A1V2SZN5|A0A1V2SZN5_ECOLX	63706.2	72272	70166.2	63951.1	69831	65853.8	76250.5	80462.8	92219.8	90912.7	91302.4	98154.6
1140	tr|A0A1V2SZN5|A0A1V2SZN5_ECOLX.TPEAALNFMR.+2	575.29	34.4	tr|A0A1V2SZN5|A0A1V2SZN5_ECOLX	50430.9	44329.4	60596.4	60309.3	75649.1	75279.2	84775.1	78610	88368.6	94022.9	82597.1	83478.3
1141	tr|A0A1V2SZN5|A0A1V2SZN5_ECOLX.ASDELASIQAVIDK.+2	730.386	39.98	tr|A0A1V2SZN5|A0A1V2SZN5_ECOLX	45524.6	38159.4	43484.4	44737.3	47896.3	43688.4	45440.2	45350.8	40389	43475.9	40079.2	39457.3
1142	tr|A0A1V2SZN5|A0A1V2SZN5_ECOLX.FDIPVYHPDVR.+3	453.235	34.22	tr|A0A1V2SZN5|A0A1V2SZN5_ECOLX	105815	109346	124846	112703	122536	114822	111946	102114	90630.6	87575.7	77346.3	93951.9
1143	tr|A0A1V2SZN5|A0A1V2SZN5_ECOLX.SGGAWMGNFVEQSTLNK.+2	913.431	39.5	tr|A0A1V2SZN5|A0A1V2SZN5_ECOLX	9471.86	11050.3	11985.6	21129.1	23050.4	13611.7	5712.94	11036.8	8866.35	7767.97	16883.2	6434.67
1144	Contig196_ORF.SNFIDSYYK.+2	568.767	30.36	Contig196_ORF	65807	65525.7	79953.5	68684.5	55011.8	52484.3	90354.4	70701.6	91479.6	82001.1	60035.4	72960.7
1145	Contig196_ORF.IHFPGFAPNFYGVR.+3	541.281	41.93	Contig196_ORF	133684	138202	137274	145276	126517	128799	133484	137655	131548	136215	132907	137354
1146	Contig196_ORF.IRVELINPTGTGYYVGGDVVR.+3	760.078	39.13	Contig196_ORF	101747	101454	107040	101967	80447.7	78781	108716	108920	97443.6	105973	77490.1	73356.6
1147	Contig196_ORF.IHLNC[CAM]LVPFAC[CAM]NGVILK.+3	656.69	42.59	Contig196_ORF	55745.9	58163.2	60143.8	65211	46177.6	51032.2	67338.3	67872.9	70098.7	73304.2	42341.1	41011
1148	Contig196_ORF.FDQTVRPSYAHDEK.+3	564.937	17.23	Contig196_ORF	13340.4	11687.9	15178.5	14526.1	15331	11171.5	17658.3	13906.1	14934.6	16053.4	13936.8	12849.3
1149	tr|C3TPL7|C3TPL7_ECOLX.VPLPPLTEER.+2	575.827	30.38	tr|C3TPL7|C3TPL7_ECOLX	320643	330406	370858	349877	342256	342156	457643	433254	414902	393997	381870	388191
1150	tr|C3TPL7|C3TPL7_ECOLX.QLASVTVEDSR.+2	602.812	21.6	tr|C3TPL7|C3TPL7_ECOLX	453086	449317	435297	453229	386225	386835	466777	453139	508957	508163	564740	555977
1151	tr|C3TPL7|C3TPL7_ECOLX.IEAALADKEAELMQF.+2	839.921	42.16	tr|C3TPL7|C3TPL7_ECOLX	72866	57330.7	80836	63293.5	93676.1	106884	120347	126984	100085	149699	145922	152296
1152	tr|C3TPL7|C3TPL7_ECOLX.SMSPAVEK.+2	424.713	13.9	tr|C3TPL7|C3TPL7_ECOLX	96968.8	100835	119263	120233	144292	143730	182988	172939	182486	187956	198523	216513
1153	Contig803_ORF.FREVTSETPANLR.+3	507.267	23.27	Contig803_ORF	447116	444810	392944	398344	376595	418457	424232	409466	403685	390921	381038	381878
1154	Contig803_ORF.IAAAEPLANQC[CAM]LEIASQVLNSSDWK.+3	910.125	44.65	Contig803_ORF	40669.9	75598	52877.1	18708.7	57110.5	47193.8	20240.2	102904	74012.6	78634.9	55193.4	38060.6
1155	Contig803_ORF.AIRDDALKEIN.+3	419.898	23.69	Contig803_ORF	163692	176967	131297	139808	145167	149566	170906	147542	148410	165207	165050	154488
1156	Contig803_ORF.MVQFC[CAM]AR.+2	456.215	23.56	Contig803_ORF	226774	229752	206306	222520	246788	261405	258604	256014	264264	273571	175412	180556
1157	Contig803_ORF.ILC[CAM]NATVIEAEGDGTR.+2	859.923	28.63	Contig803_ORF	234357	230808	184811	189231	192255	162954	202065	203411	192730	182785	126410	109415
1158	Contig803_ORF.SSVVVPRPLDK.+2	598.854	23.36	Contig803_ORF	148620	164078	137494	130676	147089	141924	138342	143416	156238	149806	131144	129170
1159	contig04197_HP_ORF.ASTIFGSGWC[CAM]YLAVNK.+2	887.435	43.51	contig04197_HP_ORF	161387	156436	124881	119824	142589	151258	160142	173031	145134	140938	127117	130571
1160	contig04197_HP_ORF.LQVSEQLNNFFEK.+2	798.407	40.29	contig04197_HP_ORF	424547	425809	358566	361383	372962	367552	410190	431104	357960	371547	319958	330636
1161	contig04197_HP_ORF.YWDAVNWDFVEK.+2	786.362	43.69	contig04197_HP_ORF	470811	466455	279000	253634	434730	424190	500143	477228	440982	433667	404386	404037
1162	contig04197_HP_ORF.HHQAYVDFANK.+3	443.883	18.85	contig04197_HP_ORF	1.19873e+06	1.28216e+06	1.11594e+06	1.03786e+06	1.16539e+06	1.16013e+06	1.30091e+06	1.30065e+06	1.18446e+06	1.20155e+06	1.05771e+06	1.05354e+06
1163	contig04197_HP_ORF.NVPGSEFDGK.+2	525.249	20.14	contig04197_HP_ORF	1.29662e+06	1.32147e+06	1.21625e+06	1.19767e+06	1.2747e+06	1.25568e+06	1.39782e+06	1.43721e+06	1.39941e+06	1.41567e+06	1.2009e+06	1.22453e+06
1164	contig04197_HP_ORF.DGSVSINQYSNAANPVK.+2	882.432	27.04	contig04197_HP_ORF	221298	249799	230491	234585	234138	233037	296161	298426	228394	220374	197704	233796
1165	tr|C3SKQ2|C3SKQ2_ECOLX.KDVIILLDSITR.+3	462.617	41.23	tr|C3SKQ2|C3SKQ2_ECOLX	43648.6	43634.2	37895	40761.4	50637.6	47987.4	30038.3	31752.5	30142	30923.8	25999.1	32858.4
1166	tr|C3SKQ2|C3SKQ2_ECOLX.QDIIFAILK.+2	530.824	44.65	tr|C3SKQ2|C3SKQ2_ECOLX	98051.5	97617.7	114415	100851	74481.7	75365	43943.8	46939.8	40916.2	40039.2	39897.1	36342.9
1167	tr|C3SKQ2|C3SKQ2_ECOLX.ILFENLTPLHANSR.+3	542.298	37.08	tr|C3SKQ2|C3SKQ2_ECOLX	71516.3	71626.4	80948.1	81976.6	67336.6	71913.3	56846.3	55403.9	62728.7	60074.2	74917.7	68942.1
1168	tr|C3SKQ2|C3SKQ2_ECOLX.VNEVNFDKPENAR.+3	511.255	20.11	tr|C3SKQ2|C3SKQ2_ECOLX	93320.7	97219.3	106532	103615	91261.2	92511.7	58554.9	54969.3	62676.4	60297.4	61832.5	57971.1
1169	tr|C3SKQ2|C3SKQ2_ECOLX.EELLTTQEELQK.+2	730.878	27.43	tr|C3SKQ2|C3SKQ2_ECOLX	65038.2	62020.7	57677.3	50782.9	60200.3	62203.9	41556	35680.9	44863.6	45754.7	36978.7	39275.3
1170	tr|C3SVY0|C3SVY0_ECOLX.EQGIAFPNDFRR.+3	483.913	30.11	tr|C3SVY0|C3SVY0_ECOLX	70797.9	68630.4	67132.5	66122.7	62147	64421.6	67418.5	72221	86230.1	84168.1	62626.8	63338.3
1171	tr|C3SVY0|C3SVY0_ECOLX.YLDLISNDESR.+2	662.823	30.95	tr|C3SVY0|C3SVY0_ECOLX	22169.8	30125.2	37612.6	39991.6	27918.5	30334.9	54736.1	55487.6	62567.2	73101.3	72548.2	57990.1
1172	tr|C3SVY0|C3SVY0_ECOLX.SEQHAQGADAVVDLNNELK.+3	679.999	29.47	tr|C3SVY0|C3SVY0_ECOLX	77437.1	83046.1	86742.8	94277.4	83242.5	79193.9	90914.6	85692.9	106358	90012	88519.2	85262.1
1173	tr|C3SVY0|C3SVY0_ECOLX.FHGLQDQEAR.+3	400.863	16.98	tr|C3SVY0|C3SVY0_ECOLX	17125.3	17867.9	18004.2	16591.1	15825.8	18171.8	20302.3	19629	22264.8	21336.6	18555.2	16847.8
1174	tr|C3SVY0|C3SVY0_ECOLX.AIAESIGIHVEK.+2	633.856	26.7	tr|C3SVY0|C3SVY0_ECOLX	22675.1	16035.5	22415.6	17591.9	13164.9	16151.8	26465.6	25193.9	37638.3	34403.6	17954.4	13459
1175	tr|W8TE29|W8TE29_ECOLX.EAGIELSDFVR.+2	618.317	39.75	tr|W8TE29|W8TE29_ECOLX	104423	60423.6	118112	111965	94645.6	80992.7	158882	152154	215778	212027	194199	185311
1176	tr|W8TE29|W8TE29_ECOLX.SYLQTYPFIK.+2	630.337	38.46	tr|W8TE29|W8TE29_ECOLX	48551	49054.6	63826.7	58193.5	42928.6	37282.5	97226	96855.7	131913	136265	112748	111547
1177	tr|W8TE29|W8TE29_ECOLX.TIENWYLK.+2	533.782	33.98	tr|W8TE29|W8TE29_ECOLX	47718.1	42020.4	44269.8	53122.3	46330.8	46101.3	94523.7	3502.33	124103	129631	97110.3	106588
1178	tr|W8TE29|W8TE29_ECOLX.GAVLASEQALR.+2	557.814	24.75	tr|W8TE29|W8TE29_ECOLX	65766.9	60072.8	83060.6	88164.5	57944.6	59521.5	148416	155355	203455	205068	187423	192880
1179	tr|W8TE29|W8TE29_ECOLX.MTLQQQIIK.+2	551.818	28.93	tr|W8TE29|W8TE29_ECOLX	16280	24642.4	35314.1	31441.7	22210.8	25040.7	41789.4	41992.3	67350.1	67613.1	48848.3	51068.8
1180	tr|W8TE29|W8TE29_ECOLX.LETGNESLQFIAVR.+2	788.92	37.33	tr|W8TE29|W8TE29_ECOLX	24242.8	22187.4	31450.4	33306.2	20839	21204.5	52230.8	55850.1	73923.3	67986.6	57403.6	58476
1181	tr|C3SE52|C3SE52_ECOLX.DVAGYAAGLELFDR.+2	748.873	43.51	tr|C3SE52|C3SE52_ECOLX	87705.4	88176	80117	90517.9	76270.1	70765.4	87072.6	81135.7	77569.6	73850.7	66418.6	75449.9
1182	tr|C3SE52|C3SE52_ECOLX.ATGLDALFDATIK.+2	668.361	43.91	tr|C3SE52|C3SE52_ECOLX	41343.3	42346.2	50380.3	42424	40271.3	46183.8	54106.6	53341.7	54633.4	47058.6	52600.8	54045.3
1183	tr|C3SE52|C3SE52_ECOLX.ETFADIGQTLAK.+2	647.338	34.9	tr|C3SE52|C3SE52_ECOLX	80329.7	87701	80560.8	84747.8	76441.2	77596.1	95479.8	95779.4	93734.1	91176.7	76476.1	76624.8
1184	tr|C3SE52|C3SE52_ECOLX.EHIPVLVYGPK.+2	626.359	30.25	tr|C3SE52|C3SE52_ECOLX	62023.7	44823	55636.5	52113.2	56558.1	56979	59438.6	60799.3	60772.1	60157.5	56060.9	61959.1
1185	tr|C3SE52|C3SE52_ECOLX.YFGTSDMEYGK.+2	649.274	29.81	tr|C3SE52|C3SE52_ECOLX	6361.5	3202.01	12957.9	2128.25	19238.5	4352.23	42896.7	40086.2	38370.4	44062.3	17008.3	36570.7
1186	tr|C3SE52|C3SE52_ECOLX.HGQVVSVGK.+2	455.759	11.44	tr|C3SE52|C3SE52_ECOLX	9884.4	10532.9	11676.6	11869.9	9580.11	10920.7	10990.7	12026.4	11202.4	15573.1	13402	13183.5
1187	tr|A0A0K4V0U8|A0A0K4V0U8_ECOLX.GLTDAAQQVVAAVEGK.+2	778.918	43.7	tr|A0A0K4V0U8|A0A0K4V0U8_ECOLX	89846.3	95359.4	83606	73110.5	81855.8	79092.1	48060.1	75024.7	100457	81133.5	70574.8	60306.9
1188	tr|A0A0K4V0U8|A0A0K4V0U8_ECOLX.LGADGNALFR.+2	517.275	29.99	tr|A0A0K4V0U8|A0A0K4V0U8_ECOLX	166984	152309	130284	145356	133593	140173	148373	159994	161401	175933	150939	140120
1189	tr|A0A0K4V0U8|A0A0K4V0U8_ECOLX.LADSGLNIIAAK.+2	593.346	31.55	tr|A0A0K4V0U8|A0A0K4V0U8_ECOLX	73632.4	83870.3	91026.2	57362.1	54678.7	62338.3	68063.8	79639.5	91757.3	92306.6	76702.9	74807
1190	tr|A0A0K4V0U8|A0A0K4V0U8_ECOLX.ELYLGAVVDR.+2	567.811	34.51	tr|A0A0K4V0U8|A0A0K4V0U8_ECOLX	99641.4	107369	81481.9	81219.4	64764	70909.6	83471.2	84694.9	99926.5	99282.7	74793.4	75807.2
1191	tr|A0A0K4V0U8|A0A0K4V0U8_ECOLX.LEGNNAELGAK.+2	558.288	16.1	tr|A0A0K4V0U8|A0A0K4V0U8_ECOLX	34543.4	37027	32450.5	32985.3	27599.5	29027.2	36549.2	34932.1	42646.1	47031.3	41471.5	43782.6
1192	tr|A0A0K4V0U8|A0A0K4V0U8_ECOLX.AFAENWLGK.+2	518.266	34.24	tr|A0A0K4V0U8|A0A0K4V0U8_ECOLX	120544	27810.2	51686.9	63949.4	30777.4	22899.2	116229	119387	134221	129550	96234.7	84932.7
1193	tr|J7R990|J7R990_ECOLX.NLYDIWLK.+2	532.792	43.12	tr|J7R990|J7R990_ECOLX	79614.3	92467.9	75450.8	73012.5	87348.5	87545.3	72123.1	77715	72147.7	63555.8	75461.8	69334.5
1194	tr|J7R990|J7R990_ECOLX.FADLQTALTK.+2	554.306	31.01	tr|J7R990|J7R990_ECOLX	90367.6	96215.2	102671	113334	94952.7	98210	76027	75201	73295.6	73654.8	73937.3	74626.5
1195	tr|J7R990|J7R990_ECOLX.MQFGSGWWFNDQK.+2	815.859	43.6	tr|J7R990|J7R990_ECOLX	81517.7	74192.2	65530.2	20637.4	63818.5	61169	59297.4	52650.1	23921.6	49103.7	40059.6	56351.6
1196	tr|J7R990|J7R990_ECOLX.RPFGITGK.+2	438.259	18.25	tr|J7R990|J7R990_ECOLX	40110.1	43105.7	43092.9	45907.7	43007.4	36636.6	33265.3	32158.6	37462.2	32062.6	35522.8	39307.3
1197	tr|J7R990|J7R990_ECOLX.TAVLVFLGAEYAR.+2	705.393	43.78	tr|J7R990|J7R990_ECOLX	47615.3	47098.2	51898.3	56593.5	46834.6	36725.3	45797.9	54294.9	34962.4	36377.2	22558.9	30858.3
1198	tr|J7R990|J7R990_ECOLX.QMTQLAQLGLLSR.+2	729.909	40.57	tr|J7R990|J7R990_ECOLX	28986.4	25797.3	34550.4	31315.9	32532.9	35089.9	27943.8	28289.7	28525.2	25586	26758.6	23329.7
1199	tr|A0A0P7ML28|A0A0P7ML28_ECOLX.IYYITADSYAAAK.+2	725.367	31.43	tr|A0A0P7ML28|A0A0P7ML28_ECOLX	94906.8	16780.2	91021.2	86685.1	74891.8	76798.3	72186.1	81532.5	78512.2	82392.7	62481.8	63234.6
1200	tr|A0A0P7ML28|A0A0P7ML28_ECOLX.GTLEDPNLFIR.+2	637.841	37.05	tr|A0A0P7ML28|A0A0P7ML28_ECOLX	82047.3	85753.2	92974	96584.4	94923	95088.9	167280	178751	139621	146649	133492	134046
1201	tr|A0A0P7ML28|A0A0P7ML28_ECOLX.EILQDSTVTR.+2	581.309	21.78	tr|A0A0P7ML28|A0A0P7ML28_ECOLX	41565.8	40228.1	51170.5	57635.3	40597.1	36820.3	59299.5	61575.4	95634.5	90162.6	50262.3	53415
1202	tr|A0A0P7ML28|A0A0P7ML28_ECOLX.GLIDSSDLPLNVSR.+2	743.399	37.73	tr|A0A0P7ML28|A0A0P7ML28_ECOLX	47697	48533	59455.8	60701.8	45089.1	41524.9	70529.4	64047.5	89548.7	92944.8	48435.7	54032.2
1203	tr|A0A0P7ML28|A0A0P7ML28_ECOLX.YIFELNPDHVLVK.+3	529.624	39.78	tr|A0A0P7ML28|A0A0P7ML28_ECOLX	49823.5	45638.5	43172.3	46562.6	50476.3	53788.2	69832.9	68303	58945.4	60920.3	56848.3	63228.4
1204	tr|A0A0P7ML28|A0A0P7ML28_ECOLX.LFAAAGQK.+2	403.232	18.04	tr|A0A0P7ML28|A0A0P7ML28_ECOLX	53337.9	53380.7	53689.3	53539	54842.5	59339	87914.3	79621.6	77996	81181.9	78336.5	81144.6
1205	tr|C3SYQ7|C3SYQ7_ECOLX.VFQTHSPVVDSISVK.+3	548.298	28.92	tr|C3SYQ7|C3SYQ7_ECOLX	781862	755520	763771	777997	764060	805066	851240	855812	761115	766423	927651	941774
1206	tr|C3SYQ7|C3SYQ7_ECOLX.QDVPSFRPGDTVEVK.+3	558.621	28.04	tr|C3SYQ7|C3SYQ7_ECOLX	284668	278641	273382	262015	231506	218266	296393	270348	240645	240681	291978	268336
1207	tr|C3SYQ7|C3SYQ7_ECOLX.RLQAFEGVVIAIR.+3	491.296	38.87	tr|C3SYQ7|C3SYQ7_ECOLX	670631	671296	638510	608224	548276	518181	630694	619620	656259	642577	814230	812511
1208	tr|C3SYQ7|C3SYQ7_ECOLX.ISNGEGVER.+2	480.741	11.45	tr|C3SYQ7|C3SYQ7_ECOLX	218202	214056	217997	225548	216781	206669	253644	241072	259935	262734	299018	305579
1209	tr|C3SYQ7|C3SYQ7_ECOLX.GLHSAFTVR.+2	494.272	22.14	tr|C3SYQ7|C3SYQ7_ECOLX	137040	137762	141123	141953	150610	165356	180462	185811	153819	154258	216154	236839
1210	tr|C3SYQ7|C3SYQ7_ECOLX.LQAFEGVVIAIR.+2	658.39	42.39	tr|C3SYQ7|C3SYQ7_ECOLX	216118	206206	225538	207489	213536	218812	278360	259662	235147	230767	252010	234285
1211	tr|E2QGH0|E2QGH0_ECOLX.TWFVEAK.+2	440.732	30.53	tr|E2QGH0|E2QGH0_ECOLX	423586	409977	316721	305493	386909	396170	446994	459767	467465	462539	518044	529608
1212	tr|E2QGH0|E2QGH0_ECOLX.GGDLGQPFQFK.+2	597.301	33.24	tr|E2QGH0|E2QGH0_ECOLX	545877	522861	541186	543222	514124	517081	620746	630809	646580	637916	736260	725690
1213	tr|E2QGH0|E2QGH0_ECOLX.NVEASFELNDASK.+2	712.339	28.42	tr|E2QGH0|E2QGH0_ECOLX	300488	326249	302913	307150	291452	291131	347845	353819	358648	346265	410353	416845
1214	tr|E2QGH0|E2QGH0_ECOLX.SRDDLQAVMAMVR.+3	497.918	39.7	tr|E2QGH0|E2QGH0_ECOLX	181557	168467	210253	205631	318131	308671	339621	344150	349081	321221	433357	420944
1215	tr|E2QGH0|E2QGH0_ECOLX.QGIESATQK.+2	481.251	11.7	tr|E2QGH0|E2QGH0_ECOLX	33904.1	31103.7	35656.8	33793.6	24988.8	23173.6	37967.4	35894.2	45108.1	42403.1	47282.9	43800.8
1216	tr|J7Q9Y1|J7Q9Y1_ECOLX.YAGALVLGQYYK.+2	673.361	36.77	tr|J7Q9Y1|J7Q9Y1_ECOLX	440898	434418	396079	412975	409340	405117	362037	353889	346415	331947	334009	342169
1217	tr|J7Q9Y1|J7Q9Y1_ECOLX.GIDGLTAQLK.+2	508.293	29.85	tr|J7Q9Y1|J7Q9Y1_ECOLX	487945	496095	460440	467404	444945	460580	403175	389256	396712	415675	413536	406895
1218	tr|J7Q9Y1|J7Q9Y1_ECOLX.EAYFAAFR.+2	487.74	34.15	tr|J7Q9Y1|J7Q9Y1_ECOLX	488370	496206	454654	454104	483816	465570	403909	403957	396394	388183	395418	393935
1219	tr|J7Q9Y1|J7Q9Y1_ECOLX.QNEWGTLLR.+2	558.793	35.21	tr|J7Q9Y1|J7Q9Y1_ECOLX	247935	237750	173470	175220	188155	183635	177386	170749	173251	169586	158450	158599
1220	tr|J7Q9Y1|J7Q9Y1_ECOLX.TIVDQELLPYVQVK.+2	822.964	41.75	tr|J7Q9Y1|J7Q9Y1_ECOLX	318065	304268	272383	294988	261200	274628	221839	243634	211511	215222	224550	211842
1221	tr|J7Q9Y1|J7Q9Y1_ECOLX.LDFQWR.+2	432.722	34.88	tr|J7Q9Y1|J7Q9Y1_ECOLX	571115	550137	392393	367398	534385	503122	460214	465143	448605	457801	431629	414897
1222	tr|A0A193LNS6|A0A193LNS6_ECOLX.LGFPVVVHGVSEDPTR.+3	570.305	34.36	tr|A0A193LNS6|A0A193LNS6_ECOLX	108019	103203	114940	115894	113290	109886	117921	115387	107507	103808	101837	104381
1223	tr|A0A193LNS6|A0A193LNS6_ECOLX.LSSVSHPEYIGR.+3	448.902	21.14	tr|A0A193LNS6|A0A193LNS6_ECOLX	127831	122307	130656	137381	124142	126921	128195	117744	138408	145235	134634	134619
1224	tr|A0A193LNS6|A0A193LNS6_ECOLX.LATPFAEGEALR.+2	637.841	33.48	tr|A0A193LNS6|A0A193LNS6_ECOLX	275758	279745	303950	311295	278402	285941	272781	279996	282465	282351	281034	271855
1225	tr|A0A193LNS6|A0A193LNS6_ECOLX.FFSDIGGR.+2	449.724	27.95	tr|A0A193LNS6|A0A193LNS6_ECOLX	198454	199982	213884	226615	213022	213958	204877	195173	207060	222704	211486	207602
1226	tr|A0A193LNS6|A0A193LNS6_ECOLX.ALLMHGTEGEVYANPQR.+3	629.312	26.82	tr|A0A193LNS6|A0A193LNS6_ECOLX	60361.3	64573.3	77299.9	74495.1	85145.5	83618.9	85050	87139.1	83473.5	86134	88811	84178.4
1227	tr|A0A193LNS6|A0A193LNS6_ECOLX.C[CAM]LAGSEPIPESLK.+2	700.858	29.44	tr|A0A193LNS6|A0A193LNS6_ECOLX	70448.2	71336.1	63204.9	70598.6	63299.2	61151.2	60164.1	54946.8	58775.4	60107.3	57260.3	54283.6
1228	tr|W8SR14|W8SR14_ECOLX.LILAAQMDR.+2	515.789	29.45	tr|W8SR14|W8SR14_ECOLX	149177	164409	161027	163391	193292	207566	169975	157634	159236	161048	166509	172980
1229	tr|W8SR14|W8SR14_ECOLX.LDNKPGYVNTGFIDAEVLK.+3	698.369	37.9	tr|W8SR14|W8SR14_ECOLX	54150	45812.4	55930.6	55467.2	44836	47721.8	43290.4	45537.7	38107.3	37744	38230.8	39368.5
1230	tr|W8SR14|W8SR14_ECOLX.IGNPEYFTDIEFR.+2	800.886	41.26	tr|W8SR14|W8SR14_ECOLX	84705.7	87161	100328	85044.3	90864.5	90337	85639.6	81194	72489.5	71142.9	77087.6	78991.4
1231	tr|W8SR14|W8SR14_ECOLX.FPLLSANIYQK.+2	647.364	39.2	tr|W8SR14|W8SR14_ECOLX	73705.5	70368.3	76624.2	80154.5	73360.2	71359.1	61522.7	59068	65742.1	67306.9	72082.5	66567.7
1232	tr|W8SR14|W8SR14_ECOLX.SSPLDVSVYEPK.+2	660.838	32.1	tr|W8SR14|W8SR14_ECOLX	82331.6	84447.5	90661.4	81160.8	88132.7	78476.2	68524.4	72686.7	64834.5	71241.2	65770.8	67587.4
1233	tr|W8SR14|W8SR14_ECOLX.NEYGEYGLAAQK.+2	671.817	24.72	tr|W8SR14|W8SR14_ECOLX	54583.3	58331.9	57302.9	57193.6	58921.7	62323.4	57000.4	60385.1	60548.7	58440.7	59494.1	56348.4
1234	tr|A0A1X7NUR1|A0A1X7NUR1_ECOLX.LPMSFPR.+2	424.228	30.36	tr|A0A1X7NUR1|A0A1X7NUR1_ECOLX	122657	119562	102374	130050	133210	138140	128186	132947	117850	119867	122037	157263
1235	tr|A0A1X7NUR1|A0A1X7NUR1_ECOLX.TDITIPQSQR.+2	579.809	22.47	tr|A0A1X7NUR1|A0A1X7NUR1_ECOLX	69158.8	66055.3	70237.7	73609.9	65202	64557.8	71308.9	73389.6	77277.5	74646.5	81568.1	79721.3
1236	tr|A0A1X7NUR1|A0A1X7NUR1_ECOLX.VTMAELDDAAR.+2	596.287	28.3	tr|A0A1X7NUR1|A0A1X7NUR1_ECOLX	32535.4	32015.8	38556.8	36245	44855.3	51178.1	52693.9	50922.2	49452	44924.1	45396	51145.7
1237	tr|A0A1X7NUR1|A0A1X7NUR1_ECOLX.DAFVTELLK.+2	518.29	41.21	tr|A0A1X7NUR1|A0A1X7NUR1_ECOLX	21175.1	19219.1	20265.5	20736.1	19421.8	18530.9	21139.1	24811.7	18925.5	20787.2	24444.4	21710.4
1238	tr|A0A1X7NUR1|A0A1X7NUR1_ECOLX.VTASVQVTNTGK.+2	602.83	16.74	tr|A0A1X7NUR1|A0A1X7NUR1_ECOLX	23302.6	22052.8	24291.5	22911.4	24528.8	22375.1	23057.3	22654.2	27791.3	28189.4	28554.7	27734.8
1239	tr|A0A1X7NUR1|A0A1X7NUR1_ECOLX.ESDPVDTNAESR.+2	660.289	13.62	tr|A0A1X7NUR1|A0A1X7NUR1_ECOLX	1843.59	1229.97	1541.32	29343.5	25420.8	5106.09	14272.3	14158	17994	15581.1	16105.7	15903.2
1240	tr|E1CBR6|E1CBR6_ECOLX.VTAEDVLKPGTADILVPR.+3	632.026	37.84	tr|E1CBR6|E1CBR6_ECOLX	41597.7	38579.8	47600.7	48106.9	29549.4	36940.2	64984.1	64110.7	64570.7	58910.8	48710.3	57817
1241	tr|E1CBR6|E1CBR6_ECOLX.VADLFEAR.+2	460.745	26.83	tr|E1CBR6|E1CBR6_ECOLX	7068.77	22134.3	158268	166511	144336	159275	170251	169935	189440	187393	154877	162476
1242	tr|E1CBR6|E1CBR6_ECOLX.VLTEAAVAGK.+2	479.782	19.48	tr|E1CBR6|E1CBR6_ECOLX	64447.9	24537.8	93790.6	92637.1	51722.1	36174.1	64821.4	106768	107648	72435.3	62077	59602.6
1243	tr|E1CBR6|E1CBR6_ECOLX.FTDMIDGQTITR.+2	699.34	30.28	tr|E1CBR6|E1CBR6_ECOLX	28280.3	26643	32649.8	32417.2	32124.5	29794	55806.5	51513.7	47650.3	51763.4	41034.2	39363.6
1244	tr|E1CBR6|E1CBR6_ECOLX.ESYKVPYGAVLAK.+3	475.598	29.51	tr|E1CBR6|E1CBR6_ECOLX	32960.9	28861.4	32021	33170.7	28020.1	23155.1	39582.6	32548	37572.2	40444.3	34880	34700.6
1245	tr|E1CBR6|E1CBR6_ECOLX.AAAESSIQVK.+2	502.275	16.37	tr|E1CBR6|E1CBR6_ECOLX	14969.9	14445.8	20986.7	20903	13208.4	15017.5	28318.7	29463.2	28515.8	27879.5	24583.2	25765.4
1246	tr|Q643Q7|Q643Q7_ECOLX.FIVTPPLFAMK.+2	632.362	44.93	tr|Q643Q7|Q643Q7_ECOLX	130852	117934	131513	131715	157812	155722	359101	378474	343960	376609	402698	406324
1247	tr|Q643Q7|Q643Q7_ECOLX.LTENTLQLAIISR.+2	736.428	39.07	tr|Q643Q7|Q643Q7_ECOLX	131163	121628	115728	113859	117766	112124	333549	317910	339670	314478	372035	356557
1248	tr|Q643Q7|Q643Q7_ECOLX.TINDYGALTPK.+2	596.814	26.64	tr|Q643Q7|Q643Q7_ECOLX	117259	113485	107012	108116	111272	115949	278513	265516	293863	283048	288454	286847
1249	tr|Q643Q7|Q643Q7_ECOLX.LPSDAGSNITYR.+2	647.325	23.52	tr|Q643Q7|Q643Q7_ECOLX	114825	116316	106051	112040	116576	115769	279294	278250	283705	280710	272779	283243
1250	tr|Q643Q7|Q643Q7_ECOLX.ILDATNNQLPQDR.+2	749.386	23.8	tr|Q643Q7|Q643Q7_ECOLX	34368.8	36648.3	35360.7	30467.5	36056.2	32656.4	90888.1	98282.6	94205.9	95593.9	104640	100892
1251	tr|Q643Q7|Q643Q7_ECOLX.VLENALVPPMGESTVK.+2	842.453	35.16	tr|Q643Q7|Q643Q7_ECOLX	120464	126400	132814	121449	144232	127839	228038	220510	211036	206931	213458	205648
1252	Contig953_ORF.VYFDVSIGGQPAGR.+2	733.375	35.18	Contig953_ORF	900994	862576	756532	740359	812378	722084	609055	601997	622799	589238	534561	520215
1253	Contig953_ORF.IVFELFADVVPR.+2	702.898	45.78	Contig953_ORF	72106.3	67602.5	75404.5	73086.8	62644.8	62289.1	83899.1	139934	93656.4	99687.3	103408	91120.7
1254	Contig953_ORF.IIPNFMIQGGDFTR.+2	804.914	42.35	Contig953_ORF	791200	777425	788247	738840	938423	909674	787858	776549	734149	716764	718640	674785
1255	Contig953_ORF.VVEGMNVVK.+2	487.771	22.48	Contig953_ORF	556397	555939	613475	605252	763441	781356	614649	617315	602630	623473	571793	559791
1256	Contig953_ORF.TDWLDGK.+2	417.703	26.97	Contig953_ORF	745308	750577	551715	540662	693657	701613	579227	554259	546541	556600	517472	522650
1257	Contig953_ORF.FADENFK.+2	435.703	20.75	Contig953_ORF	933084	949570	866437	837638	875484	903598	731182	740402	753190	724704	692550	668604
1258	tr|E2QMS9|E2QMS9_ECOLX.PVITLPDGSQR.+2	591.827	28.99	tr|E2QMS9|E2QMS9_ECOLX	104750	102076	171638	176390	139629	137110	183580	189741	224988	239737	150740	153243
1259	tr|E2QMS9|E2QMS9_ECOLX.TLTQEDVEALEK.+2	688.351	29.25	tr|E2QMS9|E2QMS9_ECOLX	128323	132147	162720	111043	113881	129226	23944.7	160216	137491	156253	150913	136388
1260	tr|E2QMS9|E2QMS9_ECOLX.LSASYVGEDNER.+2	670.31	20.44	tr|E2QMS9|E2QMS9_ECOLX	27179.6	26575.9	43510.8	39969.2	36394.7	35204.1	56208.8	52932.4	72327.1	73987.6	30348.7	27568
1261	tr|E2QMS9|E2QMS9_ECOLX.RVPYMLVC[CAM]GDKEVESGK.+3	656.329	27.2	tr|E2QMS9|E2QMS9_ECOLX	43368.8	9449.54	60998.2	59257.6	47644.7	59190.1	85028.1	77288.3	89121.4	84540.6	67505.1	71501.6
1262	tr|E2QMS9|E2QMS9_ECOLX.DLGSMDVNEVIEK.+2	724.851	34.06	tr|E2QMS9|E2QMS9_ECOLX	29013.7	19890	45366.1	42498.2	43895.1	46122.8	46086.2	49956.7	45267.1	51756.1	35176.2	34893.9
1263	tr|E2QMS9|E2QMS9_ECOLX.IEFTLYDC[CAM]LDR.+2	722.842	41.51	tr|E2QMS9|E2QMS9_ECOLX	35688.6	39119.8	45352	44888	38247.9	45984.8	49477.3	50577.1	54614.9	55335.6	24998.3	29826.4
1264	tr|A0A1Q4PBE3|A0A1Q4PBE3_ECOLX.GATGRPVALLAQFLLNR.+3	599.688	45.73	tr|A0A1Q4PBE3|A0A1Q4PBE3_ECOLX	15330.4	16284.2	22834.2	20977.3	17556.3	14830.3	14344.1	20262.4	21893	16906.7	17121.1	14328.8
1265	tr|A0A1Q4PBE3|A0A1Q4PBE3_ECOLX.ISDGYISALLR.+2	604.338	41.72	tr|A0A1Q4PBE3|A0A1Q4PBE3_ECOLX	65977.8	65184.4	134428	129238	80049.9	76298	76213.9	75868.5	96310.7	89505.7	78269.2	78409.8
1266	tr|A0A1Q4PBE3|A0A1Q4PBE3_ECOLX.LVLC[CAM]DVLTYVER.+2	740.397	45.04	tr|A0A1Q4PBE3|A0A1Q4PBE3_ECOLX	34337.4	33608.2	72333.6	58286.3	38537.7	44383.1	52473	44157.2	49104.5	49113.1	42608	37467.3
1267	tr|A0A1Q4PBE3|A0A1Q4PBE3_ECOLX.ILLIGC[CAM]GK.+2	437.265	30.21	tr|A0A1Q4PBE3|A0A1Q4PBE3_ECOLX	58429.6	67359.2	131319	130500	66010.1	77578.3	89091.4	92376.6	112890	111639	93541.5	88884.4
1268	tr|A0A1Q4PBE3|A0A1Q4PBE3_ECOLX.AIQHGLAIAAGIK.+3	421.591	27.81	tr|A0A1Q4PBE3|A0A1Q4PBE3_ECOLX	69319.8	76544.3	103435	108559	74062.7	82633.1	45614.7	45670.9	56106.3	63380	47308.8	37407.5
1269	tr|A0A1Q4PBE3|A0A1Q4PBE3_ECOLX.ETLYSFDQLK.+2	622.314	36.23	tr|A0A1Q4PBE3|A0A1Q4PBE3_ECOLX	25675.9	87009.1	77980.5	85380.4	63354.4	73494.3	67465.4	79870.6	72433.6	79106.4	81282.5	93139.3
1270	tr|J7R3G4|J7R3G4_ECOLX.ITFNAPTVPVVNNVDVK.+2	914.004	38.12	tr|J7R3G4|J7R3G4_ECOLX	431202	439274	406791	399317	392594	393226	386084	383631	402061	380853	375953	369806
1271	tr|J7R3G4|J7R3G4_ECOLX.SVEYMAAQGVEHLYEVGPGK.+3	722.018	38.95	tr|J7R3G4|J7R3G4_ECOLX	114913	112649	126698	124068	142558	143133	137325	143942	126242	134875	139042	131239
1272	tr|J7R3G4|J7R3G4_ECOLX.TWQTQPALLTASVALYR.+2	960.023	43.98	tr|J7R3G4|J7R3G4_ECOLX	90321.8	139215	129892	121148	92709.4	45476.4	73054.4	100129	77445	135339	131268	107173
1273	tr|J7R3G4|J7R3G4_ECOLX.AC[CAM]EEAAEGQVVSPVNFNSPGQVVIAGHK.+3	965.475	34.69	tr|J7R3G4|J7R3G4_ECOLX	83541.8	74583.4	65337.5	66454.4	83073.8	94950.2	80788	78416.9	63136.5	104152	64677.2	29670.6
1274	tr|J7R3G4|J7R3G4_ECOLX.C[CAM]ETNGDAIRDALVR.+3	530.595	28	tr|J7R3G4|J7R3G4_ECOLX	120575	117867	112320	108860	107226	102754	74602	74132.3	117762	122299	97977.3	102409
1275	tr|E2QLE1|E2QLE1_ECOLX.FGASSLLASLLK.+2	603.858	45.79	tr|E2QLE1|E2QLE1_ECOLX	21633	23868.8	31421	29316.8	27951.6	25191.1	37626.4	33298.5	30488.8	29719.1	47652.6	43029.3
1276	tr|E2QLE1|E2QLE1_ECOLX.TPVGNTAAIC[CAM]IYPR.+2	766.898	31.41	tr|E2QLE1|E2QLE1_ECOLX	139091	136478	125968	133225	138956	128617	133393	132434	132558	132176	132395	131176
1277	tr|E2QLE1|E2QLE1_ECOLX.ALMAGNEQVGFDLVK.+2	796.411	38.79	tr|E2QLE1|E2QLE1_ECOLX	39182	40998.5	44629.1	48284.1	61281.6	58060.1	53710.7	56364.6	45785.8	52280.9	55594.5	60328.6
1278	tr|E2QLE1|E2QLE1_ECOLX.VIIETGELK.+2	501.298	27.14	tr|E2QLE1|E2QLE1_ECOLX	95483.3	89117.7	93943.2	82698.7	92785.8	81052.3	97349.1	98985	86107.4	86198.2	102824	96465.8
1279	tr|E2QLE1|E2QLE1_ECOLX.IATVTNFPHGNDDIDIALAETR.+3	795.068	38.39	tr|E2QLE1|E2QLE1_ECOLX	41544.9	41238	36293.4	38107.6	34736.8	36996.3	32753.9	33468.5	31530.7	27979.8	31113	36871.5
1280	tr|C3SZ77|C3SZ77_ECOLX.AATFAASLGLK.+2	525.303	34.62	tr|C3SZ77|C3SZ77_ECOLX	488063	486697	526290	520325	500925	492500	363953	380130	413328	396013	419385	423947
1281	tr|C3SZ77|C3SZ77_ECOLX.AELLLGVNIDHIATLR.+3	583.34	43.04	tr|C3SZ77|C3SZ77_ECOLX	231337	240425	223061	220178	185991	175691	151353	154113	184794	188834	177801	177456
1282	tr|C3SZ77|C3SZ77_ECOLX.AIAAIPEMHELNIGHAIIGR.+4	532.294	39.17	tr|C3SZ77|C3SZ77_ECOLX	117435	118122	134372	136152	152938	141125	107957	110050	114096	115082	109175	103204
1283	tr|C3SZ77|C3SZ77_ECOLX.TDAEQAQELAR.+2	616.299	18.49	tr|C3SZ77|C3SZ77_ECOLX	316695	308610	331390	326396	312625	302947	248593	247175	289161	280551	273253	273916
1284	tr|C3SZ77|C3SZ77_ECOLX.RQEVTTEGGLDVAGQR.+3	572.627	21.35	tr|C3SZ77|C3SZ77_ECOLX	214321	218292	233576	238554	220684	213754	191121	195570	203786	201654	187117	187371
1285	tr|C3SZ77|C3SZ77_ECOLX.GTAYPDPVQAAFIAEQAGADGITVHLR.+3	923.472	44.44	tr|C3SZ77|C3SZ77_ECOLX	100525	96410.3	103126	105791	89325	83408.7	74927.5	82374.3	65613.7	74950.5	68652.9	61104.9
1286	Contig1124_ORF.AMKPLPAAFDLSFVAPNQK.+3	682.368	42.1	Contig1124_ORF	53821.6	58590.2	66802.1	27790.8	83942.2	79474	67174.6	68306.3	54940.5	57453.6	57662.1	66514.2
1287	Contig1124_ORF.LEQVIILWSANTER.+2	836.457	41.11	Contig1124_ORF	11731	226745	55759.6	220234	203150	191862	207076	190210	204023	188709	167699	161812
1288	Contig1124_ORF.RAHVMEPGLIHQIEDELK.+4	529.531	37.71	Contig1124_ORF	20102.1	15631.1	21922.6	19576.7	22564.6	21245.9	24234.7	22807.9	16637.1	18420.1	16830.9	14496.7
1289	Contig2106_ORF.ISDEVADFK.+2	512.253	25.88	Contig2106_ORF	258783	261139	259660	267735	255319	258073	224070	227645	241323	240725	228120	222314
1290	Contig2106_ORF.LHYIFTTGFSSR.+3	476.914	34.62	Contig2106_ORF	217269	233070	230350	239113	249924	231759	161376	184185	170860	167878	160725	179554
1291	Contig2106_ORF.ALLHVPMIVPR.+3	415.921	37.47	Contig2106_ORF	170382	181285	201151	200992	286415	282752	196343	203178	195439	182217	203231	193051
1292	Contig2106_ORF.IGNTC[CAM]PLFEGHK.+3	458.227	25.05	Contig2106_ORF	62175	61202.7	63604.3	61987.9	70772.8	61128	58531.9	56730.2	52861.4	46870	28496.4	34299.3
1293	Contig2106_ORF.GATNNQNFLDIAWSQDGNR.+2	1060.99	40.56	Contig2106_ORF	160095	175207	189512	50992.9	219557	135248	144616	174851	158588	132605	136551	136657
1294	Contig2106_ORF.SSHAVFYDK.+2	527.254	17.38	Contig2106_ORF	24915	23308.4	21222.1	24194.9	23221.8	21461	15059.1	17955.2	19051.4	18655.6	17923.6	17973.5
1295	Contig1058_ORF.GVAEPPSTYYISLPVK.+2	860.961	39.27	Contig1058_ORF	99865.2	101966	83106	95050.5	95923	93502.3	76437.1	75055.1	75674.2	71458.6	75093.6	4871.16
1296	Contig1058_ORF.QILIWDVK.+2	507.803	40.18	Contig1058_ORF	115855	104331	82268.1	71485.5	87764.5	93063.8	79012.8	74285.2	81720.6	77030.7	70750.6	65822.6
1297	Contig1058_ORF.VFETLANPNGGR.+2	637.828	25.93	Contig1058_ORF	145715	151335	131747	149530	154469	152123	112989	125934	143647	136288	119119	118546
1298	Contig1058_ORF.YSEVLPMFR.+2	571.289	39.89	Contig1058_ORF	113601	117808	128699	128104	182667	166741	167837	161597	153123	153999	141380	142670
1299	Contig1058_ORF.SVDLGPQTYYK.+2	635.819	28.15	Contig1058_ORF	115048	107628	101588	99096.2	106936	109968	96527.1	95889.6	91562.4	83714.1	98967.5	103259
1300	Contig2019_ORF.NAAFQLLGI.+2	473.772	44.71	Contig2019_ORF	5200.76	23003.8	7256.05	11184.9	11148.4	7897.14	19043.5	8183.73	47854.9	10914.8	13928.6	13781.4
1301	Contig2019_ORF.TATELFGEEYLHGEFVQK.+3	700.009	39.24	Contig2019_ORF	130014	120967	117089	131036	111128	103005	96470.7	91171	89900.9	95943.5	83969.8	80272.4
1302	Contig2019_ORF.NWVLGTK.+2	409.232	28.63	Contig2019_ORF	110194	117728	97267.5	92635.5	121267	114564	117661	129566	131550	127550	117082	109257
1303	Contig2019_ORF.GTVFSFPC[CAM]EVTPEGK.+2	827.893	37.78	Contig2019_ORF	141359	144756	149084	155978	154716	146538	125005	126257	129687	132104	89011.4	88486.2
1304	Contig2019_ORF.KGTVFSFPC[CAM]EVTPEGK.+3	594.962	33.72	Contig2019_ORF	104201	107295	121780	127064	110171	112084	121735	127985	109613	108365	68715.9	77037.4
1305	tr|C3T282|C3T282_ECOLX.EGTRPAVVIPTNEELVIAQDASR.+3	822.438	37	tr|C3T282|C3T282_ECOLX	235054	232824	215849	224818	217122	211911	191932	195485	170621	185051	149072	144909
1306	tr|C3T282|C3T282_ECOLX.LGVLGFEVDHER.+3	457.574	34.77	tr|C3T282|C3T282_ECOLX	176796	177572	179512	188784	188898	191143	117971	115265	124832	132575	99103.5	94399.5
1307	tr|C3T282|C3T282_ECOLX.LVLVLNC[CAM]GSSSLK.+2	695.392	35.3	tr|C3T282|C3T282_ECOLX	127991	130160	127953	127358	141641	140557	81575.8	81273.6	82514.9	80969.8	62441.5	58886.5
1308	tr|C3T282|C3T282_ECOLX.YTSSVVIDESVIQGIK.+2	869.467	38.84	tr|C3T282|C3T282_ECOLX	68313.2	59879.9	78545.9	77258.3	69016.9	69424.6	48093.2	52004.9	41600.8	46929.8	37450.9	31108.9
1309	tr|C3T282|C3T282_ECOLX.DAASFAPLHNPAHLIGIEEALK.+3	772.078	41.17	tr|C3T282|C3T282_ECOLX	42415.2	51392	52028	50539.1	44166.2	46705	45646.6	39272.9	40354.5	42781.6	35237.2	34691.6
1310	tr|C3T282|C3T282_ECOLX.YGAHGTSHFYVTQEAAK.+4	467.475	19.98	tr|C3T282|C3T282_ECOLX	52217.5	56854.9	57464.7	55028.1	55795.7	59585.1	33697.5	36313.7	43402.4	21529.2	14984	9896.42
1311	tr|C3T130|C3T130_ECOLX.MISGILASPGIAFGK.+2	731.41	41.24	tr|C3T130|C3T130_ECOLX	5709	22604.1	25281.9	30698.6	7545.64	28348.6	30074.1	27349.8	35773.7	39071	26491.5	11894.6
1312	tr|C3T130|C3T130_ECOLX.ISADQVDQEVER.+2	694.836	24.38	tr|C3T130|C3T130_ECOLX	38052.3	36190.3	45922.9	41580.5	29889.6	32190.3	41015.8	40174.3	50889.7	48901.1	33797.1	34185.1
1313	tr|C3T130|C3T130_ECOLX.SLELPAIVGTGSVTSQVK.+2	893.501	40.16	tr|C3T130|C3T130_ECOLX	34421.6	42273.9	39625.4	43642.2	31204	36628.2	39906.3	34027.5	46387.9	44272.7	24862.8	30825.8
1314	tr|C3T130|C3T130_ECOLX.AVQEQVASEK.+2	544.783	12.59	tr|C3T130|C3T130_ECOLX	21473.3	15889.4	14026.4	17112.9	13079.5	14722.6	13944.5	15943.8	23866.2	27049.1	15916.2	18354.6
1315	tr|C3T130|C3T130_ECOLX.AVAEAC[CAM]GSQAVIVR.+2	715.875	23.17	tr|C3T130|C3T130_ECOLX	5944.33	8600.05	7144.54	7552.55	5919.37	5143.77	5285.01	5782.25	8014.9	7470.03	5459.52	4874.38
1316	tr|J7QHA6|J7QHA6_ECOLX.LVGLVMTEK.+2	495.289	30.47	tr|J7QHA6|J7QHA6_ECOLX	233992	242401	270998	270619	306867	304451	305203	308903	302372	327345	336137	337390
1317	tr|J7QHA6|J7QHA6_ECOLX.ALVEAGVKPC[CAM]GLGAR.+3	499.945	25.09	tr|J7QHA6|J7QHA6_ECOLX	361999	349998	352604	358793	340808	357619	360621	363418	379360	384693	385875	392780
1318	tr|J7QHA6|J7QHA6_ECOLX.YLLANDVAK.+2	503.782	26.6	tr|J7QHA6|J7QHA6_ECOLX	347679	365139	340846	360590	366297	374053	437958	431684	415644	424073	484632	474423
1319	tr|J7QHA6|J7QHA6_ECOLX.AATLFNDAQR.+2	553.783	25.15	tr|J7QHA6|J7QHA6_ECOLX	410787	397684	393232	398136	383318	386796	401918	399861	458411	445710	453354	446304
1320	tr|J7QHA6|J7QHA6_ECOLX.VPEGIGETAIVQIR.+2	741.42	35.1	tr|J7QHA6|J7QHA6_ECOLX	285502	287540	272312	284512	280643	266868	310119	291064	311093	300302	300421	314483
1321	Contig1554_ORF.YGTTVSAIC[CAM]SLNGIK.+2	792.409	34.47	Contig1554_ORF	106535	83368.1	94036	99011.5	14248.1	97293.8	16080.3	82973.5	83540.8	95136.3	15468.2	74346.4
1322	Contig1554_ORF.YNYQALANYLGDQK.+2	830.902	38.84	Contig1554_ORF	30426.9	42147	38656.5	32592.5	33194.7	25967.1	22539.3	27067.4	31561.8	23097.2	23107.8	20568.5
1323	Contig1554_ORF.DLGNTQPGDGPK.+2	599.789	15.03	Contig1554_ORF	18449.5	19948.8	21350.6	21961	19342.6	18390.4	17852	18851.3	22058	21144	18942	18372.7
1324	tr|C3T122|C3T122_ECOLX.LSGSVTVGETPVIR.+2	707.899	29.46	tr|C3T122|C3T122_ECOLX	3.03183e+06	3.06566e+06	3.3875e+06	3.38488e+06	2.95972e+06	3.03577e+06	3.28635e+06	3.30291e+06	3.51775e+06	3.55137e+06	3.32381e+06	3.36962e+06
1325	tr|C3T122|C3T122_ECOLX.IVGDGIAIKPTGNK.+3	461.605	23.07	tr|C3T122|C3T122_ECOLX	2.1702e+06	2.15038e+06	2.34889e+06	2.38488e+06	2.09508e+06	2.11701e+06	2.2161e+06	2.32655e+06	2.47595e+06	2.56214e+06	2.30463e+06	2.40678e+06
[truncated: 2,146 more rows]
